# Supplementary material for: Genome-wide analyses reveal the IRE1a-XBP1 pathway promotes T helper cell differentiation by resolving secretory stress and accelerating proliferation
Source: Genome Med. 2018 Oct 24;10:76. doi: 10.1186/s13073-018-0589-3 (PMC6199730; doi:10.1186/s13073-018-0589-3)
Supplement: Supplementary file 2 — Table S1. List of differentially expressed genes upon IRE1a inhibition. (XLS 508 kb) [file 13073_2018_589_MOESM2_ESM.xls]

## Sheet: DESeq2_DEgenes_D6treated_D6cont
Genes	baseMean	log2FoldChange	lfcSE	stat	pvalue	padj
Sec24d	950.329	-2.23162	0.0911789	-24.4752	2.71e-132	3.88e-128
Ssr3	8617.06	-0.998385	0.0453881	-21.9966	3.1e-107	2.22e-103
Manf	4300.62	-1.0789	0.0515581	-20.926	3.11e-97	1.48e-93
Sval1	205.721	-3.32762	0.165445	-20.1132	5.66e-90	2.02e-86
Gpr183	1320.14	1.54628	0.0834983	18.5187	1.46e-76	4.17e-73
Serp1	7387.5	-1.01516	0.0556323	-18.2478	2.16e-74	5.14e-71
Vimp	2274.48	-1.07903	0.0591664	-18.2372	2.62e-74	5.34e-71
Pdia6	6181.46	-0.956982	0.0549897	-17.4029	7.84e-68	1.4e-64
Mat2a	3221.43	1.25424	0.072865	17.2132	2.11e-66	3.36e-63
Dnajb9	612.524	-1.66215	0.097309	-17.0812	2.05e-65	2.93e-62
Rpn1	4959.99	-0.890963	0.0539593	-16.5118	3.02e-61	3.93e-58
Oas3	528.534	-1.50725	0.0930682	-16.1952	5.46e-59	6.5e-56
Hyou1	3537.7	-1.37821	0.0867494	-15.8872	7.77e-57	8.41e-54
Ipcef1	766.654	2.38448	0.150123	15.8836	8.24e-57	8.41e-54
Txndc11	810.757	-1.28268	0.0808314	-15.8686	1.05e-56	9.97e-54
Creld2	1175.15	-1.18432	0.0755461	-15.6768	2.18e-55	1.95e-52
Alg2	799.077	-1.1617	0.0759696	-15.2916	8.69e-53	7.31e-50
Kdelr2	2689.38	-0.835488	0.0553235	-15.1019	1.57e-51	1.25e-48
Tcf7	5555.47	1.90005	0.126734	14.9924	8.23e-51	6.19e-48
Snd1	2067.79	-0.987014	0.0661355	-14.9241	2.3e-50	1.64e-47
Edem2	1538.02	-1.03625	0.0698636	-14.8325	9.03e-50	6.15e-47
Tnfsf8	9372.51	1.1686	0.0791017	14.7734	2.17e-49	1.41e-46
Surf4	8220.06	-0.928665	0.0633982	-14.6481	1.38e-48	8.61e-46
Ssr1	6281.04	-0.704602	0.0484861	-14.532	7.59e-48	4.52e-45
Pdia4	3317.56	-0.883473	0.0618928	-14.2742	3.17e-46	1.81e-43
Nts	302.839	-2.11364	0.148427	-14.2403	5.15e-46	2.83e-43
Cytip	7746.66	-0.709247	0.0501415	-14.1449	2.01e-45	1.06e-42
P4hb	15018.4	-0.713781	0.0509376	-14.0129	1.3e-44	6.55e-42
Rnf213	545.301	-1.48726	0.106147	-14.0113	1.33e-44	6.55e-42
Tmed9	3371.54	-0.711217	0.0515273	-13.8027	2.45e-43	1.17e-40
Scd1	489.261	-1.52715	0.112284	-13.6008	3.96e-42	1.83e-39
Kdelr3	182.195	-2.2262	0.163948	-13.5787	5.35e-42	2.39e-39
Eif2ak3	653.432	-1.19951	0.0886271	-13.5344	9.8e-42	4.25e-39
Mmp10	763.609	-1.64838	0.122663	-13.4383	3.61e-41	1.52e-38
Trim30a	1174.32	-0.963329	0.0723759	-13.3101	2.02e-40	8.26e-38
Arfgap3	449.592	-1.28965	0.0972331	-13.2635	3.77e-40	1.5e-37
Nrn1	655.337	1.60477	0.122578	13.0918	3.67e-39	1.42e-36
Hsp90b1	6052.88	-0.803145	0.0619188	-12.9709	1.79e-38	6.73e-36
Itm2a	2717.86	0.759812	0.0587025	12.9434	2.56e-38	9.38e-36
Ifi27l2a	4581.55	-0.799481	0.0618403	-12.9281	3.12e-38	1.12e-35
Smox	1491.05	-1.27664	0.0993977	-12.8437	9.33e-38	3.25e-35
Epas1	1676.51	0.862191	0.0671783	12.8344	1.05e-37	3.58e-35
Hdlbp	3018.81	-0.996354	0.0780322	-12.7685	2.46e-37	8.18e-35
Il5	91.058	-2.98977	0.235715	-12.6838	7.27e-37	2.36e-34
Sec23b	2178.25	-0.743655	0.0592078	-12.5601	3.5e-36	1.11e-33
Hspa13	1099.34	-1.071	0.0856135	-12.5096	6.61e-36	2.06e-33
Dnajc3	2086.2	-0.851604	0.0685234	-12.4279	1.84e-35	5.61e-33
Creb3l2	1326.02	-1.37912	0.11153	-12.3655	4.02e-35	1.2e-32
Magt1	1525.29	-0.850749	0.0689325	-12.3418	5.39e-35	1.57e-32
Cd160	207.199	2.95132	0.242657	12.1625	4.92e-34	1.41e-31
Tmem39a	1306.01	-0.903021	0.0743593	-12.144	6.17e-34	1.73e-31
Slc35b1	1299.82	-0.863934	0.0715467	-12.0751	1.43e-33	3.93e-31
Ltb	6036.22	0.921287	0.076427	12.0545	1.84e-33	4.96e-31
Oat	1872.24	-0.794307	0.0659355	-12.0467	2.02e-33	5.34e-31
Gpr65	1164.9	-1.34449	0.112246	-11.978	4.63e-33	1.2e-30
Il12rb2	775.852	-1.32632	0.110752	-11.9756	4.77e-33	1.22e-30
Ermn	770.986	-1.50034	0.126582	-11.8527	2.08e-32	5.23e-30
Gpr171	2179.75	-0.876179	0.074048	-11.8326	2.65e-32	6.53e-30
Lilr4b	1109.4	-0.899656	0.0763037	-11.7905	4.37e-32	1.06e-29
Entpd7	423.246	-1.2719	0.10964	-11.6007	4.09e-31	9.74e-29
Spcs2	4499.9	-0.716241	0.0618662	-11.5772	5.37e-31	1.26e-28
Lman1	1456.94	-1.0596	0.0915401	-11.5753	5.5e-31	1.27e-28
Sdcbp2	540.978	-1.27812	0.110603	-11.5559	6.89e-31	1.56e-28
Lgals3bp	2356.36	-1.11016	0.0964564	-11.5094	1.18e-30	2.64e-28
Cdh17	140.741	-2.40349	0.208879	-11.5066	1.22e-30	2.69e-28
Tmtc2	399.72	-1.14081	0.0996842	-11.4443	2.51e-30	5.44e-28
Irf7	293.179	-1.83449	0.160753	-11.4118	3.65e-30	7.79e-28
Ssr2	4422.78	-0.592143	0.0525423	-11.2698	1.85e-29	3.89e-27
Hspa5	24606.4	-0.615695	0.0548292	-11.2293	2.93e-29	6.07e-27
Pdpn	219.997	-2.22765	0.199082	-11.1896	4.58e-29	9.36e-27
Ms4a4b	6458.34	1.38846	0.124973	11.1101	1.12e-28	2.26e-26
Spry1	1520.91	1.41334	0.127274	11.1047	1.19e-28	2.36e-26
Gfpt1	2571.95	-0.787299	0.0711077	-11.0719	1.72e-28	3.36e-26
Mcoln2	455.403	1.17083	0.105883	11.0578	2.01e-28	3.88e-26
Lilrb4a	2283.79	-0.880647	0.0797465	-11.0431	2.37e-28	4.51e-26
S100a1	511.083	1.4327	0.130328	10.993	4.13e-28	7.77e-26
Pth	96.6512	-2.3716	0.216116	-10.9737	5.11e-28	9.49e-26
Syvn1	1394.22	-0.938798	0.0856993	-10.9546	6.32e-28	1.16e-25
Serpinf1	1028.66	-1.45161	0.132646	-10.9435	7.14e-28	1.29e-25
F2rl2	523.672	1.61126	0.147419	10.9298	8.3e-28	1.48e-25
Nucb2	229.734	-1.58633	0.145228	-10.9231	8.94e-28	1.58e-25
Shmt2	4859.43	-0.511272	0.0468397	-10.9153	9.74e-28	1.7e-25
Sdf2l1	1120.24	-0.803635	0.0736776	-10.9074	1.06e-27	1.83e-25
Calu	3954.55	-0.746132	0.0687793	-10.8482	2.03e-27	3.46e-25
Myc	1292.84	0.972372	0.0898355	10.8239	2.65e-27	4.46e-25
Sec31a	2380.98	-0.63855	0.0591772	-10.7905	3.82e-27	6.35e-25
Osbp	1602.07	-0.709928	0.0659146	-10.7704	4.75e-27	7.8e-25
Bst2	1403.05	-0.901196	0.0841061	-10.715	8.66e-27	1.41e-24
Gsn	3432.78	0.669101	0.0627452	10.6638	1.5e-26	2.42e-24
Crtam	150.34	1.74146	0.163509	10.6506	1.73e-26	2.75e-24
Gm3331	112.682	-2.34894	0.22375	-10.4981	8.82e-26	1.39e-23
Pacsin1	175.087	1.92076	0.183187	10.4853	1.01e-25	1.57e-23
Plcd4	87.4176	-2.23745	0.214738	-10.4195	2.02e-25	3.11e-23
Gorasp2	3016.65	-0.672773	0.0647332	-10.393	2.67e-25	4.06e-23
Tmem263	1274.84	-0.721107	0.0694385	-10.3848	2.91e-25	4.38e-23
Plpp5	341.998	-1.34998	0.130756	-10.3245	5.46e-25	8.14e-23
Ccng1	6476.88	0.473609	0.0461225	10.2685	9.77e-25	1.44e-22
Tg	1081.58	-0.974297	0.0949212	-10.2643	1.02e-24	1.49e-22
Pros1	1281.76	0.9026	0.0883869	10.2119	1.75e-24	2.53e-22
Anxa1	565.711	1.40315	0.137988	10.1686	2.74e-24	3.91e-22
1110032F04Rik	385.145	1.43259	0.141267	10.141	3.64e-24	5.15e-22
P2ry1	481.402	1.11793	0.110511	10.116	4.69e-24	6.58e-22
Upp1	144.278	-2.05448	0.203251	-10.1081	5.09e-24	7.06e-22
Sec23a	1226.12	-0.832945	0.0824761	-10.0992	5.57e-24	7.66e-22
Sec61a1	11116.5	-0.674911	0.0669925	-10.0744	7.17e-24	9.76e-22
Grwd1	718.752	0.925328	0.0919609	10.0622	8.12e-24	1.09e-21
Trabd	1150.55	-0.891475	0.0890281	-10.0134	1.33e-23	1.78e-21
Gzmb	3180.86	0.72232	0.0724036	9.9763	1.94e-23	2.56e-21
Rpn2	7554.44	-0.464958	0.0471625	-9.85864	6.29e-23	8.25e-21
Isg15	500.063	-1.2383	0.126203	-9.81203	9.99e-23	1.3e-20
Fam102a	3281.64	0.796407	0.0812432	9.80275	1.1e-22	1.41e-20
Emp1	766.499	-1.17825	0.120218	-9.80094	1.12e-22	1.42e-20
Rcl1	1315.84	0.680142	0.0696806	9.76085	1.66e-22	2.1e-20
Lrrc59	3463.62	-0.606153	0.062107	-9.75981	1.67e-22	2.1e-20
Ly6a	11710.6	-0.726837	0.0744905	-9.75746	1.71e-22	2.13e-20
Bcl6	310.09	1.08794	0.111729	9.73735	2.09e-22	2.58e-20
Uso1	1510.34	-0.723927	0.0745471	-9.711	2.71e-22	3.31e-20
Ccl6	177.381	2.06381	0.213332	9.67413	3.88e-22	4.71e-20
Vwa5a	401.018	1.17782	0.122236	9.63564	5.65e-22	6.79e-20
Calr	22772.7	-0.490584	0.0510855	-9.6032	7.75e-22	9.23e-20
Slamf7	1338.36	0.724931	0.0755265	9.59836	8.12e-22	9.6e-20
Cd52	12448.5	0.483755	0.0504334	9.59195	8.64e-22	1.01e-19
Tle3	3188.82	0.707171	0.0740242	9.55324	1.26e-21	1.46e-19
Rsad2	91.6263	-2.10862	0.220986	-9.54187	1.4e-21	1.62e-19
Edem3	497.969	-0.962504	0.101262	-9.50506	2e-21	2.29e-19
Bhlha15	39.934	-4.83556	0.510081	-9.48	2.54e-21	2.89e-19
Ptger4	1119.44	1.00867	0.106624	9.46006	3.08e-21	3.47e-19
Tmem184b	1172.09	-0.720037	0.0762891	-9.43826	3.79e-21	4.23e-19
Heatr5a	382.816	-1.01048	0.10713	-9.43231	4.01e-21	4.45e-19
Pck2	1874.87	-0.762657	0.0810257	-9.41254	4.84e-21	5.33e-19
Ifitm3	533.076	-1.12728	0.119778	-9.41143	4.89e-21	5.34e-19
Dnajb11	2687.07	-0.58909	0.0626011	-9.41021	4.95e-21	5.36e-19
Il17f	103.294	-2.80269	0.298771	-9.38074	6.55e-21	7.04e-19
Foxp1	745.683	0.945755	0.100841	9.37869	6.68e-21	7.13e-19
Bet1	365.614	-1.06859	0.114415	-9.33954	9.68e-21	1.02e-18
Txndc5	2635.5	-0.83045	0.0890288	-9.32788	1.08e-20	1.14e-18
Egr2	1383.22	1.07085	0.115112	9.30267	1.37e-20	1.43e-18
Tnfsf14	596.86	1.43547	0.154619	9.28392	1.63e-20	1.69e-18
Gla	751.27	-0.706606	0.0763237	-9.25802	2.08e-20	2.14e-18
Zfp36l1	1678.27	0.869002	0.0938867	9.25586	2.13e-20	2.17e-18
Stat5a	1688.57	0.72368	0.0782049	9.25363	2.17e-20	2.2e-18
Rgcc	1420.37	0.965454	0.104561	9.23345	2.62e-20	2.64e-18
Rrs1	998.504	0.890917	0.0966793	9.21518	3.11e-20	3.11e-18
Kdelr1	1835.43	-0.607241	0.0659189	-9.21194	3.2e-20	3.18e-18
Il17a	260.386	-1.86947	0.203131	-9.20329	3.47e-20	3.42e-18
Gmppb	1088.58	-0.824395	0.0896367	-9.19706	3.68e-20	3.6e-18
Lman2	6345.63	-0.492619	0.0537438	-9.16608	4.91e-20	4.77e-18
Slc33a1	442.462	-1.04336	0.114384	-9.12159	7.4e-20	7.15e-18
Yipf5	2043.09	-0.538558	0.0591126	-9.1107	8.19e-20	7.85e-18
Prrc1	1476.96	-0.764339	0.0839357	-9.10625	8.53e-20	8.13e-18
Usp18	206.397	-1.75432	0.192825	-9.09797	9.2e-20	8.72e-18
Gimap5	651.523	0.817264	0.0898614	9.09473	9.48e-20	8.92e-18
Derl1	3709.71	-0.504516	0.0559142	-9.02304	1.83e-19	1.71e-17
Uba5	810.557	-0.724545	0.0804771	-9.00312	2.19e-19	2.04e-17
Preb	1123.01	-0.606023	0.0674346	-8.98682	2.54e-19	2.35e-17
Nbr1	980.778	-0.725243	0.0808763	-8.96732	3.04e-19	2.78e-17
Ganab	5212.31	-0.457458	0.0510362	-8.96341	3.15e-19	2.87e-17
Ephx1	865.685	0.883518	0.098771	8.94511	3.72e-19	3.36e-17
Sec22b	2105.63	-0.504093	0.0564574	-8.92873	4.31e-19	3.88e-17
Scpep1	1647.57	-0.659353	0.0741731	-8.88939	6.14e-19	5.49e-17
Gm17767	241.148	-1.46721	0.165121	-8.88566	6.35e-19	5.64e-17
Prss34	45.5823	3.90529	0.440753	8.86049	7.97e-19	7.03e-17
Atp6v0d2	368.943	-1.56064	0.176385	-8.84792	8.92e-19	7.82e-17
Mlec	5515.69	-0.531963	0.0602126	-8.83474	1e-18	8.75e-17
Galc	204.039	-1.32163	0.14977	-8.82445	1.1e-18	9.53e-17
Xaf1	175.078	-1.51517	0.171782	-8.82028	1.14e-18	9.83e-17
Ccdc71l	2558.54	-0.720088	0.081675	-8.8165	1.18e-18	1.01e-16
Inpp4b	2130.1	0.567592	0.0643876	8.81523	1.19e-18	1.02e-16
Tlr1	242.065	1.45139	0.164662	8.81434	1.2e-18	1.02e-16
Mbp	1874.22	0.762396	0.0869605	8.76715	1.83e-18	1.54e-16
Tmem106a	423.023	-1.06319	0.121803	-8.72878	2.57e-18	2.15e-16
Gimap4	6476.45	0.484021	0.0556322	8.70038	3.31e-18	2.75e-16
Dio2	122.004	-1.73703	0.199901	-8.68948	3.64e-18	3.01e-16
Irs2	849.884	-0.95812	0.110486	-8.67185	4.25e-18	3.49e-16
Pwp2	1090.79	0.766298	0.0883969	8.66884	4.37e-18	3.57e-16
Nans	1468.14	-0.550155	0.0635442	-8.65783	4.81e-18	3.91e-16
Ly6c1	609.751	-2.10846	0.243589	-8.65579	4.9e-18	3.95e-16
Sel1l	1583.42	-0.685825	0.0792394	-8.6551	4.92e-18	3.96e-16
Sv2c	397.822	-1.20681	0.139922	-8.62489	6.42e-18	5.12e-16
Ostc	3905.29	-0.564428	0.065476	-8.62038	6.67e-18	5.3e-16
Rxra	2052.71	0.861426	0.0999932	8.61485	7e-18	5.53e-16
Ero1lb	295.873	-1.17141	0.136198	-8.60074	7.92e-18	6.22e-16
Shmt1	1405.4	0.815643	0.0950888	8.5777	9.68e-18	7.56e-16
Ddost	6777.36	-0.472497	0.0554123	-8.52693	1.5e-17	1.17e-15
Nifk	1441.36	0.680913	0.0798712	8.52513	1.53e-17	1.18e-15
Papss1	338.189	-1.04691	0.122958	-8.51433	1.68e-17	1.29e-15
Zfp9	165.365	-1.38697	0.163175	-8.49985	1.9e-17	1.45e-15
Nop56	2022.86	0.657572	0.0773918	8.49667	1.95e-17	1.48e-15
Cysltr1	1008.81	-0.648094	0.0762737	-8.49696	1.95e-17	1.48e-15
Ly75	1191.1	-0.61667	0.0726543	-8.48774	2.11e-17	1.59e-15
Canx	11617.1	-0.403352	0.0477841	-8.44114	3.14e-17	2.35e-15
Tagap	825.821	0.729008	0.086853	8.39358	4.72e-17	3.51e-15
Ccl5	434.429	-1.16001	0.138227	-8.39206	4.78e-17	3.54e-15
Itga2	62.3232	-2.04303	0.24403	-8.37204	5.66e-17	4.17e-15
A430093F15Rik	986.251	0.685333	0.0818951	8.36842	5.84e-17	4.28e-15
Dusp6	3059.07	0.763204	0.0914029	8.34988	6.83e-17	4.99e-15
Rassf5	5566.77	0.693145	0.0834855	8.30258	1.02e-16	7.39e-15
Helz2	1192.74	-0.896151	0.108096	-8.29031	1.13e-16	8.16e-15
H2-M3	514.691	-0.832565	0.100634	-8.2732	1.3e-16	9.37e-15
Cd27	1630.82	0.667641	0.0807567	8.26732	1.37e-16	9.8e-15
H13	4557.18	-0.523954	0.063511	-8.24982	1.59e-16	1.13e-14
Csf1	3107.19	0.94465	0.11455	8.24661	1.63e-16	1.15e-14
Ngp	103.85	4.11759	0.500025	8.23476	1.8e-16	1.27e-14
Fgf13	243.901	1.23299	0.149843	8.22852	1.9e-16	1.33e-14
Fads2	557.293	-0.893208	0.108892	-8.20273	2.35e-16	1.64e-14
Pqlc1	307.117	-1.28501	0.156855	-8.19235	2.56e-16	1.78e-14
Srprb	1019.96	-0.653057	0.0798937	-8.17407	2.98e-16	2.06e-14
Ptp4a3	2877.64	0.653038	0.0798959	8.17361	2.99e-16	2.06e-14
Slc7a3	274.519	-1.03889	0.127301	-8.16088	3.33e-16	2.28e-14
Ckap4	263.146	-1.12599	0.13816	-8.14988	3.64e-16	2.48e-14
Gpnmb	588.105	-1.19575	0.146803	-8.14527	3.78e-16	2.56e-14
F2r	2730.57	1.58232	0.194458	8.13708	4.05e-16	2.73e-14
Mthfd1l	1765.84	-0.491379	0.0605648	-8.11327	4.93e-16	3.31e-14
Lbh	3960.84	0.684975	0.0844769	8.10843	5.13e-16	3.43e-14
Tmem214	1111.68	-0.689537	0.0850716	-8.10538	5.26e-16	3.5e-14
Pecam1	1327.99	0.587697	0.0727423	8.07917	6.52e-16	4.32e-14
Cacfd1	672.131	-0.702111	0.0869714	-8.0729	6.86e-16	4.52e-14
Jade2	449.492	1.01265	0.125479	8.07028	7.01e-16	4.6e-14
Nqo2	105.017	1.71839	0.213073	8.06477	7.34e-16	4.79e-14
Mycn	73.4407	-2.19205	0.272365	-8.04819	8.4e-16	5.46e-14
Emb	3613.07	-0.492571	0.061207	-8.04763	8.44e-16	5.46e-14
mt-Co1	172900	0.549589	0.0683892	8.0362	9.27e-16	5.97e-14
Nop2	1305.96	0.630488	0.0785094	8.03073	9.69e-16	6.21e-14
Ppif	1444.08	0.81846	0.101995	8.02449	1.02e-15	6.51e-14
Lgalsl	190.312	1.21972	0.152365	8.00522	1.19e-15	7.58e-14
Itga2b	79.7473	2.01075	0.252058	7.97735	1.5e-15	9.46e-14
Qtrtd1	277.23	1.04497	0.131007	7.97644	1.51e-15	9.49e-14
Pi4k2a	694.264	-0.661157	0.0830108	-7.96471	1.66e-15	1.04e-13
Metrnl	331.95	-0.905738	0.11379	-7.95976	1.72e-15	1.08e-13
Plgrkt	785.614	0.648847	0.0816049	7.95108	1.85e-15	1.15e-13
Rdh10	525.973	0.945078	0.11916	7.93119	2.17e-15	1.34e-13
Vsir	2358.02	0.772365	0.097413	7.92877	2.21e-15	1.36e-13
Cog6	849.277	-0.741255	0.0935346	-7.92494	2.28e-15	1.4e-13
Nfxl1	152.884	-1.22972	0.155531	-7.90658	2.65e-15	1.62e-13
Dapl1	740.111	1.50046	0.190193	7.88911	3.04e-15	1.85e-13
Ascc3	700.348	-0.783989	0.0994829	-7.88064	3.26e-15	1.97e-13
Slc30a7	757.588	-0.724662	0.0922614	-7.85445	4.02e-15	2.42e-13
Dynll1	3247.48	0.439463	0.0559551	7.85385	4.03e-15	2.42e-13
Selk	1890.24	-0.493815	0.0628889	-7.85218	4.09e-15	2.45e-13
Prmt6	602.186	0.765182	0.0975542	7.84366	4.38e-15	2.61e-13
B3gnt9	201.621	-1.0919	0.139248	-7.84145	4.45e-15	2.64e-13
Tbc1d30	249.361	1.11158	0.141853	7.8361	4.65e-15	2.75e-13
Stx5a	1292.31	-0.842969	0.107712	-7.82615	5.03e-15	2.96e-13
Pf4	117.676	1.82487	0.2333	7.82199	5.2e-15	3.05e-13
Limd2	11636.9	0.467733	0.0598513	7.81492	5.5e-15	3.21e-13
Mydgf	1412.17	-0.544555	0.0697484	-7.80742	5.84e-15	3.39e-13
Peg10	113.661	-1.47632	0.189119	-7.80631	5.89e-15	3.41e-13
Pkp4	277.353	-1.00061	0.128305	-7.79866	6.26e-15	3.61e-13
Anxa5	1683.08	-0.552602	0.0709563	-7.78792	6.81e-15	3.91e-13
Nfatc1	3315.15	0.797387	0.102434	7.78442	7e-15	4.01e-13
S100a13	1780.39	0.789526	0.101459	7.78169	7.16e-15	4.08e-13
Slamf6	1729.17	0.69639	0.0895065	7.78033	7.23e-15	4.1e-13
Ccr1	233.302	-1.01249	0.130218	-7.77536	7.52e-15	4.25e-13
Dirc2	411.511	-0.887053	0.114272	-7.76266	8.32e-15	4.68e-13
Npc1	1356.96	-0.573011	0.0738722	-7.75679	8.71e-15	4.88e-13
Slc15a3	312.674	-0.917616	0.118338	-7.75422	8.89e-15	4.96e-13
Agfg1	3466.97	0.633575	0.081994	7.72708	1.1e-14	6.12e-13
Cpox	740.91	-0.876907	0.113627	-7.7174	1.19e-14	6.58e-13
Arrdc3	376.687	0.897278	0.116482	7.70315	1.33e-14	7.33e-13
Inhba	1786.25	-0.9757	0.126672	-7.70257	1.33e-14	7.33e-13
Il1r2	4933.86	-0.790561	0.102819	-7.68883	1.48e-14	8.13e-13
Tnfsf4	452.977	1.19326	0.155522	7.67258	1.69e-14	9.2e-13
Dgka	3691.76	0.549738	0.0716815	7.66917	1.73e-14	9.41e-13
Jak2	5431.71	0.680155	0.088722	7.66614	1.77e-14	9.6e-13
Slc35e1	2874.58	-0.453475	0.0591654	-7.66453	1.79e-14	9.68e-13
Tmed10	3819.58	-0.431775	0.056369	-7.65979	1.86e-14	1e-12
Maf	2032.84	-0.623257	0.0813707	-7.65948	1.87e-14	1e-12
Copb2	4843.98	-0.422336	0.055213	-7.64922	2.02e-14	1.08e-12
Otud1	491.485	1.15162	0.150781	7.6377	2.21e-14	1.18e-12
Ctla4	3905.99	-0.670994	0.087886	-7.63482	2.26e-14	1.2e-12
Sec61b	2476.32	-0.614978	0.0807175	-7.6189	2.56e-14	1.35e-12
Atg13	982.323	-0.775861	0.102234	-7.58904	3.22e-14	1.69e-12
Nbas	371.17	-0.927898	0.122295	-7.58741	3.26e-14	1.71e-12
Rgs16	1154.88	0.841099	0.110939	7.58166	3.41e-14	1.78e-12
Herpud1	3191.91	-0.431562	0.0570708	-7.56187	3.97e-14	2.07e-12
Tox	260.781	2.14721	0.284008	7.56039	4.02e-14	2.08e-12
Gm12966	598.645	0.662765	0.0876748	7.55935	4.05e-14	2.09e-12
Cd96	657.301	0.82767	0.109553	7.555	4.19e-14	2.15e-12
Stt3a	9278.69	-0.435634	0.0576678	-7.55419	4.21e-14	2.16e-12
Mxi1	806.607	-0.708535	0.0939802	-7.53919	4.73e-14	2.41e-12
Egr1	3441.87	0.745151	0.099018	7.52541	5.26e-14	2.67e-12
Chst2	732.551	1.04415	0.139479	7.48608	7.1e-14	3.6e-12
Gpr174	1983.63	0.557025	0.0744423	7.48264	7.28e-14	3.68e-12
Arhgef3	2606.19	0.563644	0.0754158	7.47382	7.79e-14	3.92e-12
Tap1	3427.99	-0.649092	0.0869964	-7.46114	8.58e-14	4.3e-12
Ccdc86	542.631	0.72672	0.0974423	7.45795	8.79e-14	4.39e-12
4932438H23Rik	198.306	-1.01309	0.136012	-7.44848	9.44e-14	4.7e-12
Sec24a	836.038	-0.568656	0.0765247	-7.43102	1.08e-13	5.35e-12
H2-T23	5154.96	-0.523695	0.070549	-7.42313	1.14e-13	5.66e-12
Gale	486.174	-0.853864	0.115101	-7.4184	1.19e-13	5.84e-12
Egr4	122.467	1.84215	0.248452	7.4145	1.22e-13	6e-12
Ccdc50	997.249	0.831874	0.112617	7.38678	1.5e-13	7.37e-12
Nkg7	408.504	1.00399	0.136101	7.37677	1.62e-13	7.91e-12
St6gal1	3096.04	0.619282	0.0841682	7.35767	1.87e-13	9.07e-12
Crem	3152.24	-0.540301	0.0734295	-7.35809	1.87e-13	9.07e-12
Acbd3	1458.23	-0.507519	0.0689862	-7.35681	1.88e-13	9.1e-12
Rhoh	2211.3	0.466358	0.0635518	7.33824	2.16e-13	1.04e-11
Apaf1	1102.78	-0.597441	0.0814257	-7.33725	2.18e-13	1.05e-11
Pfkfb3	552.085	0.644108	0.0878975	7.32795	2.34e-13	1.12e-11
Arfgap1	1133.26	-0.525255	0.0717032	-7.32541	2.38e-13	1.14e-11
2410016O06Rik	493.385	0.767795	0.104981	7.31362	2.6e-13	1.24e-11
Ak2	4690.6	0.372916	0.0509966	7.31256	2.62e-13	1.24e-11
C2cd2l	486.48	-0.703827	0.0962481	-7.31264	2.62e-13	1.24e-11
6030458C11Rik	569.68	0.667548	0.0915932	7.28819	3.14e-13	1.48e-11
Bend3	278.786	1.01287	0.13914	7.27952	3.35e-13	1.57e-11
Pou2f2	178.308	1.54217	0.211916	7.27726	3.41e-13	1.59e-11
Spcs2-ps	368.941	-0.808325	0.11116	-7.27174	3.55e-13	1.65e-11
Lta	822.214	0.852339	0.11724	7.27003	3.59e-13	1.66e-11
Nfx1	1878.36	0.415527	0.057153	7.27043	3.58e-13	1.66e-11
Itga3	1660.89	-0.750332	0.103437	-7.25399	4.05e-13	1.87e-11
Gpr180	411.855	-0.735972	0.101519	-7.24959	4.18e-13	1.92e-11
Polr1b	574.673	0.962651	0.132849	7.24619	4.29e-13	1.96e-11
Fyn	3270.52	0.59354	0.0820154	7.23693	4.59e-13	2.1e-11
Gart	1992.63	0.502176	0.0694397	7.23183	4.77e-13	2.17e-11
Il2ra	38125.1	-0.342165	0.047389	-7.22036	5.19e-13	2.35e-11
Gpr18	799.241	0.625306	0.0868244	7.20196	5.94e-13	2.69e-11
Spryd3	788.446	-0.603287	0.0839418	-7.18697	6.62e-13	2.99e-11
Chchd4	674.036	0.758744	0.105689	7.179	7.02e-13	3.16e-11
Tmem43	1248.56	-0.692527	0.0966107	-7.16822	7.6e-13	3.41e-11
D8Ertd82e	150.693	1.26285	0.176253	7.16502	7.78e-13	3.48e-11
Rnf185	563.529	-0.621513	0.0867884	-7.16125	7.99e-13	3.56e-11
Gm30292	221.231	-1.18464	0.165554	-7.1556	8.33e-13	3.7e-11
Mbnl1	7414.95	0.390755	0.0546648	7.14819	8.79e-13	3.89e-11
Krtcap2	3055.57	-0.468941	0.0656763	-7.14019	9.32e-13	4.11e-11
Fam129a	1349.39	-0.611411	0.0858269	-7.12377	1.05e-12	4.62e-11
Kbtbd11	2872.81	0.739926	0.103911	7.12076	1.07e-12	4.71e-11
Havcr2	800.239	0.87146	0.122669	7.10416	1.21e-12	5.29e-11
Mxd1	346.984	-0.756529	0.106537	-7.1011	1.24e-12	5.4e-11
Tfg	1275.14	-0.518394	0.073154	-7.08634	1.38e-12	5.98e-11
Cd247	5535.86	0.411465	0.0582772	7.06048	1.66e-12	7.19e-11
Cd69	1449.95	0.64468	0.0913291	7.05887	1.68e-12	7.25e-11
2810403A07Rik	737.671	-0.586904	0.0834777	-7.03066	2.06e-12	8.85e-11
Tram1	7140.33	-0.381321	0.0544977	-6.99702	2.61e-12	1.12e-10
Psme4	1281.27	-0.526913	0.0753549	-6.99243	2.7e-12	1.16e-10				cdk5rap3
Trim30d	268.041	-0.86901	0.124365	-6.98759	2.8e-12	1.19e-10
Dhx58	134.685	-1.50535	0.215725	-6.97809	2.99e-12	1.27e-10
Dgat1	385.99	-0.845458	0.121322	-6.96869	3.2e-12	1.35e-10
Galnt11	183.196	1.05176	0.150921	6.9689	3.19e-12	1.35e-10
Chd7	1033.84	-0.752669	0.108117	-6.96163	3.36e-12	1.42e-10
Copg1	2348.52	-0.565581	0.0812649	-6.95973	3.41e-12	1.43e-10
Dusp16	1622.12	-0.532873	0.0765681	-6.95946	3.42e-12	1.43e-10
Mllt11	1373.2	0.7319	0.105163	6.95966	3.41e-12	1.43e-10
Cdk5rap3	515.484	-0.684929	0.0984293	-6.95859	3.44e-12	1.43e-10
Rrp9	1259.6	0.593627	0.0854884	6.94394	3.81e-12	1.58e-10
Timp1	142.847	-1.21674	0.175437	-6.93548	4.05e-12	1.68e-10
Copb1	4267.93	-0.375529	0.0542001	-6.92857	4.25e-12	1.76e-10
Ptger2	1137.21	0.543469	0.0784656	6.92621	4.32e-12	1.78e-10
Atp2b4	1401.76	-0.45804	0.0661551	-6.92373	4.4e-12	1.81e-10
Chpf2	646.901	-0.555181	0.0802326	-6.91965	4.53e-12	1.85e-10
Ube2l6	205.074	-1.11398	0.16106	-6.91659	4.63e-12	1.89e-10
H2-Q7	3904.39	-0.859335	0.124722	-6.89	5.58e-12	2.27e-10
Gbf1	1233.14	-0.668948	0.0973366	-6.87252	6.31e-12	2.56e-10
Vps37c	243.211	-0.85039	0.123797	-6.86924	6.45e-12	2.61e-10
Sdc3	372.224	-0.820047	0.11943	-6.86636	6.59e-12	2.66e-10
Slc35c1	1203.12	-0.640701	0.0933896	-6.86052	6.86e-12	2.76e-10
Dhdds	767.823	-0.56825	0.0828492	-6.85884	6.94e-12	2.78e-10
Slc29a1	1352.81	0.522264	0.0761444	6.85886	6.94e-12	2.78e-10
Ficd	137.368	-1.13625	0.165834	-6.85175	7.3e-12	2.91e-10
Gramd4	657.456	0.586549	0.0858397	6.83307	8.31e-12	3.31e-10
Cd48	3046.73	0.447926	0.0656312	6.82489	8.8e-12	3.5e-10
Gm5483	109.779	-1.2411	0.182239	-6.81028	9.74e-12	3.86e-10
Bclaf1	709.915	-0.578247	0.084924	-6.80899	9.83e-12	3.88e-10
Slc19a1	890.954	0.692721	0.101886	6.79898	1.05e-11	4.15e-10
Naf1	442.221	0.905211	0.133367	6.78736	1.14e-11	4.49e-10
Hid1	126.562	-2.12555	0.313321	-6.78394	1.17e-11	4.58e-10
Pycr1	227.381	-0.845878	0.124852	-6.77506	1.24e-11	4.83e-10
Thy1	17395.1	0.317018	0.0467912	6.77517	1.24e-11	4.83e-10
Rtp4	212.18	-1.9957	0.294553	-6.77535	1.24e-11	4.83e-10
Plin2	291.357	-0.901629	0.133095	-6.77434	1.25e-11	4.84e-10
0610007P14Rik	1984.14	-0.432325	0.0638474	-6.77123	1.28e-11	4.93e-10
Vcp	1750.99	-0.413099	0.0610202	-6.76987	1.29e-11	4.97e-10
Bcl9	400.175	0.749467	0.110763	6.76642	1.32e-11	5.07e-10
Wdr77	983.849	0.566675	0.0838171	6.76085	1.37e-11	5.26e-10
Pi4k2b	327.311	-0.885024	0.130953	-6.75834	1.4e-11	5.34e-10
Mcfd2	452.447	-0.712933	0.105497	-6.75782	1.4e-11	5.34e-10
Tbl2	781.621	-0.513534	0.0760372	-6.75373	1.44e-11	5.48e-10
Slc27a4	429.342	-0.738296	0.109379	-6.74986	1.48e-11	5.61e-10
Ubash3b	495.863	0.835123	0.123738	6.7491	1.49e-11	5.63e-10
Rnf19a	1544.89	0.611089	0.0905525	6.74845	1.49e-11	5.64e-10
Sqstm1	6750.72	-0.465129	0.0690221	-6.73884	1.6e-11	6.01e-10
S100a6	5277.19	0.61531	0.0913142	6.73838	1.6e-11	6.01e-10
Kras	1955.05	0.603982	0.089692	6.73396	1.65e-11	6.18e-10
Srp9	1674.45	-0.475265	0.0706364	-6.72833	1.72e-11	6.41e-10
Hmgn2	1770.85	0.433282	0.0644752	6.72013	1.82e-11	6.76e-10
Ndufaf4	426.513	0.795355	0.118403	6.71737	1.85e-11	6.87e-10
Cdc45	754.543	-0.518857	0.0772853	-6.71352	1.9e-11	7.04e-10
Tmc6	2304.82	0.50869	0.0758742	6.70439	2.02e-11	7.47e-10
H2-Q6	772.905	-1.00682	0.150237	-6.70154	2.06e-11	7.6e-10
Slc25a12	1118.14	-0.508167	0.0758488	-6.69974	2.09e-11	7.67e-10
Ptk2b	2000.74	0.503031	0.0751902	6.69011	2.23e-11	8.18e-10
Srrt	1347.14	-0.528165	0.0791068	-6.67661	2.45e-11	8.94e-10
Gimap3	2168.79	0.484634	0.0726084	6.67463	2.48e-11	9.04e-10
Os9	2831.37	-0.469429	0.0703402	-6.67369	2.49e-11	9.08e-10
Rpf2	716.723	0.680211	0.101934	6.67308	2.5e-11	9.09e-10
Etv5	347.822	-0.752903	0.113016	-6.66194	2.7e-11	9.77e-10
Rgs2	967.989	-0.694017	0.10418	-6.66172	2.71e-11	9.77e-10
Sh2b1	523.179	-0.629773	0.0946062	-6.65679	2.8e-11	1.01e-09
Umps	809.877	0.570949	0.0860712	6.63345	3.28e-11	1.18e-09
Cdkn1a	6795.03	0.330249	0.0497962	6.63201	3.31e-11	1.19e-09
Uggt1	2952.54	-0.440753	0.0665492	-6.62297	3.52e-11	1.26e-09
Ddb1	11455.6	-0.369395	0.0558351	-6.61583	3.69e-11	1.32e-09
Dpagt1	823.048	-0.554293	0.0838462	-6.61083	3.82e-11	1.36e-09
Apbb1ip	877.287	0.617877	0.093554	6.60449	3.99e-11	1.42e-09
Sec23ip	1943.82	-0.427922	0.0649674	-6.58672	4.5e-11	1.59e-09
Pde4b	1097.84	-0.591364	0.0897884	-6.58619	4.51e-11	1.59e-09
Ramp3	197.863	-1.15449	0.17545	-6.58018	4.7e-11	1.65e-09
Slc28a2	846.998	0.52034	0.0791305	6.57571	4.84e-11	1.7e-09
Tmed3	882.993	-0.607319	0.0925177	-6.56436	5.23e-11	1.83e-09
Nme7	182.852	-1.01454	0.154639	-6.56071	5.36e-11	1.87e-09
Ero1l	12681.8	-0.490331	0.0747426	-6.56026	5.37e-11	1.87e-09
Gfod1	666.296	0.946996	0.144403	6.55799	5.45e-11	1.9e-09
Spcs3	4949.11	-0.422145	0.0643832	-6.55676	5.5e-11	1.91e-09
Trmt61a	333.03	0.718746	0.109768	6.54788	5.84e-11	2.02e-09
Dapk1	192.124	0.936635	0.143249	6.5385	6.21e-11	2.15e-09
Tmed2	2337.59	-0.406532	0.0622734	-6.52818	6.66e-11	2.29e-09
Kdm6b	1274.12	0.7994	0.12247	6.52731	6.7e-11	2.3e-09
Yif1b	727.424	-0.514134	0.0788559	-6.51991	7.03e-11	2.41e-09
Flrt3	69.1268	-1.52479	0.23386	-6.52008	7.03e-11	2.41e-09
Irgm1	906.432	-0.687347	0.105482	-6.51623	7.21e-11	2.46e-09
Ptprcap	7757.66	0.338791	0.0520095	6.51401	7.32e-11	2.49e-09
Cdca7	832.819	0.685618	0.105437	6.50264	7.89e-11	2.68e-09
Parp14	530.606	-0.69345	0.106763	-6.4952	8.29e-11	2.81e-09
Tyrobp	166.915	1.8001	0.277196	6.49399	8.36e-11	2.83e-09
Glipr2	6592.42	0.374138	0.0577225	6.48166	9.07e-11	3.06e-09
Nampt	1898.18	-0.439724	0.0679087	-6.47523	9.47e-11	3.19e-09
Cpa3	161.121	0.969094	0.149886	6.46553	1.01e-10	3.39e-09
Ifi47	1962.47	0.571997	0.0884881	6.46411	1.02e-10	3.41e-09
Atf6	1359.72	-0.56281	0.0870724	-6.46371	1.02e-10	3.41e-09
mt-Tp	1169.34	0.588819	0.091133	6.46109	1.04e-10	3.46e-09
P4ha2	174.424	-0.948299	0.147365	-6.43505	1.23e-10	4.1e-09
Brca1	439.538	-0.688138	0.106967	-6.43316	1.25e-10	4.15e-09
Prkcsh	3056.56	-0.40967	0.0637285	-6.42836	1.29e-10	4.27e-09
Orai1	2404.68	0.631662	0.0983937	6.41974	1.37e-10	4.51e-09
2010005H15Rik	217.874	-0.894513	0.139611	-6.4072	1.48e-10	4.88e-09
Dnpep	598.471	-0.761021	0.118888	-6.40117	1.54e-10	5.07e-09
Gem	982.83	-0.663904	0.103808	-6.39548	1.6e-10	5.25e-09
Hbs1l	787.745	-0.543121	0.0850368	-6.38689	1.69e-10	5.53e-09
Sh3bgrl	1680.45	0.397281	0.0621996	6.38719	1.69e-10	5.53e-09
Twistnb	715.727	0.632383	0.0991125	6.38045	1.77e-10	5.75e-09
Fcer1g	119.014	1.32939	0.208388	6.37936	1.78e-10	5.78e-09
Lyst	224.354	-1.25422	0.197038	-6.36537	1.95e-10	6.32e-09
Slfn2	12702.4	0.42918	0.0674505	6.3629	1.98e-10	6.4e-09
Zap70	4856.14	0.348209	0.0547426	6.36085	2.01e-10	6.45e-09
Ddx58	590.372	-0.709791	0.111584	-6.36106	2e-10	6.45e-09
Ufl1	314.604	-0.823306	0.129431	-6.36097	2e-10	6.45e-09
Cmpk2	165.921	-1.3085	0.205821	-6.35746	2.05e-10	6.58e-09
Cep68	416.993	0.653529	0.102849	6.35426	2.09e-10	6.7e-09
Slc35a2	679.528	-0.516183	0.0812751	-6.35105	2.14e-10	6.83e-09
Mcm6	4163.89	-0.338439	0.0533238	-6.34686	2.2e-10	7e-09
Slpi	114.028	1.48926	0.234963	6.33826	2.32e-10	7.38e-09
Pus7	334.828	0.787941	0.124599	6.32381	2.55e-10	8.09e-09
Pkp3	1182.98	0.459105	0.0726197	6.32204	2.58e-10	8.17e-09
Tgm2	182.357	-1.33732	0.211681	-6.31762	2.66e-10	8.38e-09
Gmppa	522.951	-0.841061	0.13315	-6.31663	2.67e-10	8.42e-09
Slc17a6	2863.67	-1.43803	0.227901	-6.30991	2.79e-10	8.77e-09
Il13	14038.6	-0.557218	0.0883208	-6.30902	2.81e-10	8.81e-09
Sptlc1	4242.66	0.427453	0.0677852	6.30599	2.86e-10	8.96e-09
Kcnq5	223.618	-0.85721	0.13606	-6.30024	2.97e-10	9.28e-09
Psph	1415.86	-0.471203	0.0749083	-6.2904	3.17e-10	9.86e-09
Ptpn5	145.086	-1.10392	0.175653	-6.28467	3.29e-10	1.02e-08
Tesc	1160.25	0.479327	0.076306	6.28165	3.35e-10	1.04e-08
Tbc1d4	336.094	1.22278	0.194655	6.28178	3.35e-10	1.04e-08
Atad3a	459.168	0.642567	0.102358	6.27762	3.44e-10	1.06e-08
Plk1	920.905	-0.542674	0.0865335	-6.27126	3.58e-10	1.1e-08
Cwc15	2158.13	-0.397115	0.0633483	-6.26876	3.64e-10	1.12e-08
Cst7	5358.98	0.395659	0.0632653	6.25398	4e-10	1.23e-08
Eef1e1	1263.48	0.687871	0.110228	6.24046	4.36e-10	1.34e-08
Saraf	5834.65	-0.382072	0.0612757	-6.2353	4.51e-10	1.38e-08
Capn3	37.1556	2.45794	0.394589	6.22912	4.69e-10	1.43e-08
Dnajc10	1879.67	-0.425307	0.0684847	-6.21025	5.29e-10	1.61e-08
Cdc14b	248.507	-0.755715	0.121683	-6.21051	5.28e-10	1.61e-08
Colgalt1	901.763	-0.477575	0.0770274	-6.20007	5.64e-10	1.71e-08
Acss1	284.534	1.07274	0.173139	6.19582	5.8e-10	1.75e-08
Smco4	515.418	0.64905	0.104751	6.19615	5.79e-10	1.75e-08
Spty2d1	1131.89	-0.424077	0.0684793	-6.19278	5.91e-10	1.78e-08
Erf	723.044	0.547443	0.0886024	6.17864	6.47e-10	1.94e-08
Ei24	1915.04	0.373436	0.0604469	6.17792	6.5e-10	1.95e-08
Epcam	130.874	1.03701	0.167988	6.17311	6.7e-10	2e-08
Fosl1	245.657	0.798352	0.129484	6.16566	7.02e-10	2.1e-08
Tbc1d15	1508.1	-0.435761	0.0706875	-6.16461	7.07e-10	2.1e-08
Bsg	9402.63	-0.383193	0.0621616	-6.16447	7.07e-10	2.1e-08
Trim32	473.527	0.639457	0.103843	6.15795	7.37e-10	2.19e-08
Ufsp2	457.059	-0.688633	0.111959	-6.15077	7.71e-10	2.28e-08
Ppt1	4067.28	-0.42158	0.068573	-6.1479	7.85e-10	2.31e-08
Mib2	189.217	-0.871907	0.141819	-6.14804	7.84e-10	2.31e-08
Npas2	30.5027	2.19899	0.35782	6.14552	7.97e-10	2.34e-08
Alg12	220.71	-0.809083	0.131798	-6.13879	8.32e-10	2.44e-08
Ccl4	7360.85	0.619187	0.100879	6.13795	8.36e-10	2.45e-08
Scfd1	829.714	-0.462568	0.0753851	-6.13607	8.46e-10	2.47e-08
Heatr3	760.928	0.548715	0.089519	6.12959	8.81e-10	2.57e-08
Piwil2	139.985	-1.17574	0.19182	-6.12941	8.82e-10	2.57e-08
Fem1b	1295.8	-0.478662	0.0781056	-6.12839	8.88e-10	2.58e-08
Kcnab2	3163.31	-0.590849	0.096494	-6.12317	9.17e-10	2.65e-08
Tnfsf9	310.511	0.983024	0.160538	6.12332	9.16e-10	2.65e-08
Smim3	1933.65	0.538362	0.087916	6.1236	9.15e-10	2.65e-08
Noc4l	1271.77	0.462405	0.0755748	6.11851	9.45e-10	2.72e-08
Snx30	195.773	-0.829135	0.135777	-6.1066	1.02e-09	2.93e-08
Gm4955	289.803	-1.56608	0.256732	-6.10007	1.06e-09	3.04e-08
Cep170	523.244	-0.676238	0.110855	-6.1002	1.06e-09	3.04e-08
Id3	273.755	1.08326	0.177683	6.09661	1.08e-09	3.1e-08
Rnf128	642.514	-0.542941	0.0891409	-6.09082	1.12e-09	3.21e-08
Srpr	3497.87	-0.378557	0.0622212	-6.08405	1.17e-09	3.34e-08
Sox5	70.1318	-1.47252	0.242627	-6.06904	1.29e-09	3.66e-08
Ubald2	1283.43	-0.501457	0.0827435	-6.06038	1.36e-09	3.85e-08
Srsf7	3272.3	0.549829	0.0908912	6.04931	1.45e-09	4.12e-08
Sfr1	2760.16	-0.358746	0.0594031	-6.03917	1.55e-09	4.38e-08
Cd274	2070.74	0.712347	0.118393	6.01679	1.78e-09	5.02e-08
Cnih2	52.4934	1.62706	0.270465	6.01577	1.79e-09	5.04e-08
Adgrl2	37.0999	-2.15815	0.358821	-6.01457	1.8e-09	5.07e-08
Perp	922.964	-0.538769	0.0895827	-6.01421	1.81e-09	5.07e-08
Slc25a40	634.888	0.586541	0.0975425	6.01319	1.82e-09	5.09e-08
Copz1	2558.86	-0.368658	0.0614314	-6.00112	1.96e-09	5.47e-08
Bid	224.779	0.985302	0.164239	5.99919	1.98e-09	5.53e-08
Rnd3	312.445	1.10726	0.184577	5.99893	1.99e-09	5.53e-08
Lrba	514.596	-0.633579	0.105691	-5.99466	2.04e-09	5.66e-08
Shc1	1249.4	-0.400139	0.0668174	-5.98854	2.12e-09	5.87e-08
Ncapg	918.187	-0.436846	0.0730565	-5.97956	2.24e-09	6.19e-08
Ms4a6b	5779.12	0.707104	0.118289	5.97776	2.26e-09	6.24e-08
Pde4d	666.791	-0.65371	0.109399	-5.97546	2.29e-09	6.32e-08
Rnh1	2946.35	-0.367094	0.0614523	-5.97365	2.32e-09	6.38e-08
Dip2c	303.628	-0.982753	0.164548	-5.97244	2.34e-09	6.42e-08
Ticam1	804.252	-0.603957	0.101195	-5.96828	2.4e-09	6.57e-08
Rnf149	641.439	0.602735	0.10101	5.96709	2.42e-09	6.6e-08
Angptl2	451.315	1.94317	0.325973	5.96114	2.5e-09	6.84e-08
Cnbp	12575.9	0.395713	0.0663966	5.95984	2.52e-09	6.88e-08
Hvcn1	1027.72	0.510059	0.0855991	5.9587	2.54e-09	6.91e-08
B930041F14Rik	113.639	1.11897	0.187842	5.95698	2.57e-09	6.97e-08
Serpinb6a	648.949	0.510226	0.085699	5.95369	2.62e-09	7.1e-08
Arfgef3	423.13	-0.600563	0.100967	-5.94811	2.71e-09	7.32e-08
Osm	573.842	-0.570738	0.0959549	-5.94798	2.71e-09	7.32e-08
Tmem258	1201.06	-0.436915	0.0734676	-5.94705	2.73e-09	7.35e-08
Znhit6	289.359	0.778511	0.130966	5.94439	2.77e-09	7.46e-08
Tnfrsf8	2848.34	-0.665629	0.112027	-5.94168	2.82e-09	7.57e-08
Igfbp4	8665.31	0.467623	0.0787079	5.94124	2.83e-09	7.57e-08
Rnf138	928.33	0.494577	0.0833053	5.93692	2.9e-09	7.76e-08
Ikzf1	7295.42	0.298158	0.050224	5.93656	2.91e-09	7.76e-08
Mphosph10	507.346	0.543723	0.0917028	5.92919	3.04e-09	8.11e-08
Pdcl	772.404	-0.481595	0.0812817	-5.92502	3.12e-09	8.3e-08
St8sia1	824.622	0.55449	0.0936816	5.91888	3.24e-09	8.6e-08
H2afv	1582.25	0.546173	0.0923476	5.91432	3.33e-09	8.82e-08
Oasl2	43.8888	-2.70036	0.457113	-5.90742	3.48e-09	9.18e-08
Pik3cg	1414.29	-0.460325	0.0782376	-5.88368	4.01e-09	1.06e-07
Ptms	1988.26	0.367212	0.0624249	5.88247	4.04e-09	1.06e-07
Gm24187	400.057	-1.19235	0.202904	-5.87642	4.19e-09	1.1e-07
Epha2	826.621	-0.460186	0.0783188	-5.8758	4.21e-09	1.1e-07
Gnai1	199.07	0.843435	0.143781	5.86611	4.46e-09	1.17e-07
Uvrag	848.223	-0.561542	0.0957639	-5.86381	4.52e-09	1.18e-07
Dgkz	2278.48	0.536151	0.0914645	5.86185	4.58e-09	1.19e-07
Gls	1737.39	-0.423395	0.0722529	-5.8599	4.63e-09	1.21e-07
Cirh1a	1586.7	0.462711	0.0790236	5.85535	4.76e-09	1.24e-07
G3bp1	5572.09	0.294305	0.0503312	5.84736	4.99e-09	1.3e-07
Oas1a	81.6592	-2.64833	0.453032	-5.84579	5.04e-09	1.31e-07
Asb2	777.424	-0.514761	0.0881202	-5.84158	5.17e-09	1.34e-07
Zmat3	2307.24	0.346064	0.0592497	5.84077	5.2e-09	1.34e-07
Tmem201	338.131	0.659824	0.113055	5.83633	5.34e-09	1.37e-07
Ankrd46	860.787	0.485407	0.0831751	5.83596	5.35e-09	1.38e-07
Rab1a	4313.03	-0.405969	0.0695999	-5.8329	5.45e-09	1.4e-07
Sec11a	3129.7	-0.356424	0.0611566	-5.82805	5.61e-09	1.44e-07
Maged2	236.828	-0.784182	0.134593	-5.82632	5.67e-09	1.45e-07
Ppm1f	613.629	0.547097	0.0939502	5.82327	5.77e-09	1.47e-07
Cdk16	209.042	-0.775026	0.133154	-5.82052	5.87e-09	1.5e-07
Slc26a2	653.995	-0.540732	0.0930014	-5.81423	6.09e-09	1.55e-07
Vwf	43.4698	2.20419	0.379229	5.8123	6.16e-09	1.57e-07
Cd9	596.701	1.02265	0.176022	5.80979	6.26e-09	1.59e-07
Phf11b	638.19	-0.518808	0.0893225	-5.80826	6.31e-09	1.6e-07
Pigo	313.479	-0.643359	0.110878	-5.80239	6.54e-09	1.65e-07
Herc6	251.504	-0.820208	0.141502	-5.79644	6.77e-09	1.71e-07
Filip1l	102.556	1.24026	0.214109	5.79268	6.93e-09	1.74e-07
Tex10	941.535	0.445359	0.0769055	5.79098	7e-09	1.76e-07
Hspa14	2052.68	0.417241	0.0720766	5.78885	7.09e-09	1.78e-07
Cblb	1259.92	0.513519	0.0888519	5.7795	7.49e-09	1.88e-07
Creb3	1056	-0.535503	0.0927515	-5.77353	7.76e-09	1.94e-07
Rsu1	621.562	0.52194	0.0904379	5.77126	7.87e-09	1.96e-07
Lef1	2970.65	0.339612	0.0588675	5.76909	7.97e-09	1.99e-07
Wdr55	629.026	0.517042	0.0896545	5.76704	8.07e-09	2.01e-07
Fads1	427.536	-0.583739	0.101299	-5.76256	8.28e-09	2.06e-07
Slco3a1	678.319	-0.748528	0.12992	-5.76144	8.34e-09	2.07e-07
Csk	5804.71	0.422865	0.0734311	5.75867	8.48e-09	2.1e-07
Sema4f	767.772	-0.606918	0.105455	-5.75523	8.65e-09	2.14e-07
Utp15	1440.43	0.578574	0.100575	5.75263	8.79e-09	2.17e-07
Srsf5	1448.17	0.435408	0.0757071	5.75122	8.86e-09	2.18e-07
H2-T24	183.694	-0.997602	0.17346	-5.75118	8.86e-09	2.18e-07
Foxo1	3074.74	-0.457235	0.07966	-5.73983	9.48e-09	2.32e-07
Cdr2	482.889	-0.732402	0.127694	-5.73559	9.72e-09	2.38e-07
Inadl	281.812	0.769218	0.134195	5.73207	9.92e-09	2.42e-07
Aldh1l2	73.0757	-1.27204	0.221936	-5.73153	9.95e-09	2.43e-07
Ubxn4	1561.99	-0.36432	0.0637689	-5.71313	1.11e-08	2.7e-07
Ext1	398.058	-0.760316	0.133163	-5.70965	1.13e-08	2.75e-07
Srsf2	3601.22	0.426773	0.074846	5.70201	1.18e-08	2.87e-07
Aen	575.125	0.489346	0.0858409	5.70062	1.19e-08	2.89e-07
Rrp15	611.406	0.579615	0.101692	5.69973	1.2e-08	2.9e-07
Spata5	585.951	0.569971	0.100009	5.6992	1.2e-08	2.91e-07
Gm10698	1738.34	-0.386526	0.0678827	-5.69402	1.24e-08	2.99e-07
Slc30a5	2052.4	-0.380814	0.0668854	-5.69353	1.24e-08	3e-07
Grn	840.903	-0.552232	0.0970663	-5.68922	1.28e-08	3.07e-07
Erp44	1789.78	-0.355521	0.0625333	-5.6853	1.31e-08	3.13e-07
Haus2	513.629	0.522202	0.0918636	5.68454	1.31e-08	3.14e-07
Rsl24d1	915.756	0.464998	0.0818224	5.68302	1.32e-08	3.16e-07
Pdlim4	241.073	2.65909	0.467973	5.68214	1.33e-08	3.18e-07
Ppat	1186.33	0.517568	0.0911295	5.67947	1.35e-08	3.22e-07
Dennd2d	1426.87	0.386846	0.0682236	5.67027	1.43e-08	3.39e-07
Pim3	1394.87	0.561985	0.0991972	5.66532	1.47e-08	3.49e-07
Pgk1	2667.63	-0.366355	0.0647439	-5.65852	1.53e-08	3.62e-07
Spata6	406.18	-0.615096	0.108722	-5.65749	1.54e-08	3.64e-07
St6galnac4	484.008	0.691917	0.122332	5.65605	1.55e-08	3.66e-07
Synpo	65.5679	1.35671	0.240294	5.64604	1.64e-08	3.87e-07
Rint1	175.64	-0.922052	0.163335	-5.64514	1.65e-08	3.89e-07
Cdc42se1	12436.9	0.34526	0.0611684	5.64442	1.66e-08	3.9e-07
Wdr43	1878.5	0.493718	0.0875167	5.64142	1.69e-08	3.95e-07
Gnpda1	2691.74	0.359058	0.0636466	5.64143	1.69e-08	3.95e-07
Tnfaip1	646.445	-0.509665	0.0904345	-5.63574	1.74e-08	4.08e-07
Cox6b2	179.4	0.838466	0.148879	5.63186	1.78e-08	4.17e-07
Etfdh	441.366	-0.60049	0.106647	-5.63063	1.8e-08	4.19e-07
Gabpb1	1890.24	0.424126	0.0753495	5.62878	1.81e-08	4.23e-07
Acly	4493.65	-0.319098	0.0567283	-5.62502	1.85e-08	4.31e-07
Cd6	6719.92	0.409802	0.0729582	5.61695	1.94e-08	4.51e-07
Rcan3	1237.16	-0.434584	0.0774203	-5.61331	1.98e-08	4.6e-07
Gm10320	311.645	-0.706712	0.12598	-5.60973	2.03e-08	4.69e-07
Tmem138	215.615	-0.723424	0.129017	-5.60719	2.06e-08	4.75e-07
Alcam	913.38	0.532057	0.0949481	5.60367	2.1e-08	4.83e-07
Gfra1	17.5295	-2.91572	0.520336	-5.60353	2.1e-08	4.83e-07
Fam212b	212.783	0.734753	0.131118	5.60377	2.1e-08	4.83e-07
Rasa1	811.001	0.452133	0.0807011	5.60255	2.11e-08	4.85e-07
Smad2	1010.41	0.41346	0.0738445	5.59906	2.16e-08	4.93e-07
Car5b	561.174	-0.532018	0.0950242	-5.59876	2.16e-08	4.93e-07
Sema7a	1410.7	0.543288	0.0970349	5.59889	2.16e-08	4.93e-07
Mir6236	12719.2	-1.54817	0.276593	-5.59727	2.18e-08	4.97e-07
Mtrr	747.848	0.558275	0.0998499	5.59114	2.26e-08	5.14e-07
Rb1	943.878	0.452416	0.0809351	5.58986	2.27e-08	5.16e-07
Cmtr2	404.631	0.606209	0.108451	5.58971	2.27e-08	5.16e-07
Tpx2	1045.36	-0.507455	0.0908864	-5.58339	2.36e-08	5.35e-07
Fam53b	779.985	0.6706	0.120215	5.57836	2.43e-08	5.49e-07
Tusc3	1211.66	-0.420151	0.0753204	-5.57818	2.43e-08	5.49e-07
Tsc22d1	165.754	-0.998152	0.179067	-5.57419	2.49e-08	5.61e-07
Vldlr	236.314	-0.727668	0.130668	-5.56881	2.56e-08	5.78e-07
Nsun3	308.314	0.673379	0.120976	5.56623	2.6e-08	5.85e-07
BC035044	77.8566	1.36198	0.244861	5.56227	2.66e-08	5.98e-07
Dym	318.926	-0.67769	0.121853	-5.56156	2.67e-08	5.99e-07
Lars	1758.69	-0.360188	0.0647965	-5.55876	2.72e-08	6.08e-07
Smim13	276.704	0.774113	0.139353	5.55504	2.78e-08	6.2e-07
Pkm	47925.2	-0.246846	0.0444516	-5.55315	2.81e-08	6.26e-07
St3gal6	700.184	-0.50986	0.0918529	-5.55084	2.84e-08	6.33e-07
Nmd3	1015.39	0.449754	0.0810453	5.54942	2.87e-08	6.37e-07
Mettl13	340.707	0.707338	0.127774	5.53586	3.1e-08	6.88e-07
Mif	3626.16	-0.281407	0.0509084	-5.52772	3.24e-08	7.19e-07
Aurka	940.257	-0.451012	0.0817313	-5.51823	3.42e-08	7.58e-07
Cd3g	9707.35	0.327836	0.0594288	5.51645	3.46e-08	7.65e-07
Rsl1d1	2463.01	0.389515	0.0706526	5.51311	3.53e-08	7.78e-07
Mcoln3	55.782	1.56585	0.284528	5.50334	3.73e-08	8.21e-07
Fkbp5	847.957	0.466251	0.084741	5.50208	3.75e-08	8.26e-07
Ehd1	1764.94	-0.374097	0.0680555	-5.49693	3.86e-08	8.48e-07
Prf1	267.198	0.832285	0.151405	5.49708	3.86e-08	8.48e-07
Adar	1383.24	-0.405121	0.0737623	-5.49225	3.97e-08	8.69e-07
Rnf24	129.631	-0.908617	0.165636	-5.48563	4.12e-08	9.01e-07
Rgs1	6152.31	-0.388873	0.0709771	-5.47885	4.28e-08	9.3e-07
Oasl1	79.0402	-1.49245	0.272383	-5.47923	4.27e-08	9.3e-07
Ap1ar	707.639	0.537643	0.0981304	5.47886	4.28e-08	9.3e-07
Amd1	434.235	0.713051	0.130138	5.47917	4.27e-08	9.3e-07
Traf5	459.896	0.642302	0.117276	5.47683	4.33e-08	9.4e-07
Wars	1519.63	-0.360136	0.0658039	-5.47286	4.43e-08	9.59e-07
Slc25a33	245.919	0.733926	0.134164	5.47036	4.49e-08	9.7e-07
Klrk1	138.607	0.948974	0.173473	5.47044	4.49e-08	9.7e-07
H2-K1	48694.2	-0.38375	0.070308	-5.45813	4.81e-08	1.04e-06
Espl1	496.21	-0.553204	0.101389	-5.45625	4.86e-08	1.05e-06
Gtpbp4	2136.65	0.506348	0.0929683	5.44646	5.14e-08	1.1e-06
Ndel1	1397.16	-0.342052	0.0628725	-5.44041	5.32e-08	1.14e-06
Vim	122232	-0.278988	0.0513683	-5.43112	5.6e-08	1.2e-06
Rpp38	162.97	0.857176	0.157886	5.42908	5.66e-08	1.21e-06
Zfp397	467.144	0.555213	0.102299	5.42737	5.72e-08	1.22e-06
Trp53i13	485.261	-0.565158	0.104169	-5.42538	5.78e-08	1.23e-06
Zfos1	531.319	-0.71818	0.132388	-5.42479	5.8e-08	1.24e-06
Lancl3	51.2427	1.46754	0.27064	5.42249	5.88e-08	1.25e-06
Hivep2	507.899	0.631688	0.116633	5.41604	6.09e-08	1.29e-06
Lonp2	1270.03	0.401491	0.0741435	5.41506	6.13e-08	1.3e-06
Nasp	1203.19	-0.378619	0.0700683	-5.40356	6.53e-08	1.38e-06
Arnt	707.374	-0.444926	0.0823678	-5.4017	6.6e-08	1.4e-06
Gtpbp2	1610.82	-0.355247	0.0657735	-5.40107	6.62e-08	1.4e-06
Ak3	768.725	0.424772	0.0786516	5.40068	6.64e-08	1.4e-06
Nol9	1254.36	0.401306	0.0743067	5.40067	6.64e-08	1.4e-06
Gm26917	1710.57	0.60094	0.111288	5.39987	6.67e-08	1.4e-06
Trappc9	351.363	-0.592421	0.109813	-5.39483	6.86e-08	1.44e-06
Lcp2	10892.8	0.411049	0.0761981	5.39449	6.87e-08	1.44e-06
Shroom2	9.8451	-3.85442	0.715656	-5.38586	7.21e-08	1.51e-06
Ldhb	443.888	0.653253	0.121304	5.38528	7.23e-08	1.51e-06
Fam160b1	642.933	-0.486244	0.0903078	-5.3843	7.27e-08	1.52e-06
Gm13910	902.977	-0.546581	0.101526	-5.38367	7.3e-08	1.52e-06
Myl12b	5144.6	0.305081	0.056675	5.38299	7.33e-08	1.52e-06
Parp1	1271.13	-0.353895	0.0658442	-5.37473	7.67e-08	1.59e-06
Ntmt1	283.31	0.626814	0.116873	5.3632	8.18e-08	1.7e-06
Kti12	526.55	0.548268	0.102259	5.36154	8.25e-08	1.71e-06
Dad1	2871.6	-0.289406	0.0540341	-5.35599	8.51e-08	1.76e-06
Tnfaip2	100.406	1.59988	0.298764	5.355	8.56e-08	1.77e-06
Cnnm2	84.6289	-1.12127	0.20958	-5.35008	8.79e-08	1.81e-06
Ifi204	68.3485	-1.24714	0.233196	-5.34803	8.89e-08	1.83e-06
Lonp1	1625.57	-0.431841	0.0807675	-5.34672	8.96e-08	1.84e-06
Srp19	1180.23	-0.407679	0.0762545	-5.3463	8.98e-08	1.84e-06
Mbnl2	502.298	-0.536256	0.100398	-5.34131	9.23e-08	1.89e-06
Nsg2	1658.95	1.43986	0.269644	5.33987	9.3e-08	1.91e-06
Mllt3	1525.37	0.399514	0.074938	5.33126	9.75e-08	2e-06
Atg2a	419.271	-0.606711	0.11394	-5.32482	1.01e-07	2.06e-06
Reep4	909.791	-0.38044	0.0714752	-5.32269	1.02e-07	2.09e-06
Gm10177	628.524	-0.652063	0.122542	-5.32114	1.03e-07	2.1e-06
Cd83	774.952	0.557808	0.104843	5.3204	1.04e-07	2.11e-06
Mapkapk3	2883.32	0.286996	0.0539462	5.32004	1.04e-07	2.11e-06
Sall2	196.243	0.81773	0.1538	5.31685	1.06e-07	2.14e-06
Mon2	1077.75	-0.422111	0.0794313	-5.31416	1.07e-07	2.17e-06
Gxylt1	374.069	-0.575917	0.108371	-5.3143	1.07e-07	2.17e-06
Gbp8	290.386	0.681366	0.128239	5.31325	1.08e-07	2.17e-06
D030056L22Rik	2367.68	0.36639	0.0689909	5.3107	1.09e-07	2.2e-06
Pdp1	402.409	0.681323	0.12831	5.30996	1.1e-07	2.21e-06
Fbln1	142.104	0.864555	0.162939	5.30599	1.12e-07	2.25e-06
Cers6	457.224	-0.696196	0.131376	-5.29926	1.16e-07	2.34e-06
Rab20	273.63	-0.664777	0.125454	-5.29898	1.16e-07	2.34e-06
Ccl1	53.522	1.48288	0.279895	5.298	1.17e-07	2.34e-06
Hax1	880.406	-0.459703	0.0868107	-5.29546	1.19e-07	2.37e-06
Eaf1	1734.17	0.465498	0.0879596	5.29218	1.21e-07	2.41e-06
Praf2	455.714	-0.565305	0.10681	-5.29264	1.21e-07	2.41e-06
Cope	2018.46	-0.342688	0.0647513	-5.29237	1.21e-07	2.41e-06
Itm2b	16028.3	0.307543	0.0581369	5.28998	1.22e-07	2.43e-06
Cnot6l	3141.29	-0.281966	0.053313	-5.28888	1.23e-07	2.44e-06
Bcl11b	1441.81	0.420492	0.0795028	5.28902	1.23e-07	2.44e-06
Trim16	212.273	-0.722572	0.136642	-5.28808	1.24e-07	2.45e-06
Rexo2	2489.39	0.315108	0.0596079	5.28635	1.25e-07	2.47e-06
Aldh9a1	1352.07	-0.38032	0.0720843	-5.27603	1.32e-07	2.61e-06
Grhl1	77.7921	1.14645	0.217327	5.27526	1.33e-07	2.61e-06
Klrc1	101.986	1.20052	0.227924	5.26721	1.39e-07	2.73e-06
Mapk14	1801.39	-0.403717	0.0766628	-5.26614	1.39e-07	2.74e-06
Erlec1	789.721	-0.432393	0.0822221	-5.25884	1.45e-07	2.85e-06
Fkbp11	37.6251	-1.80192	0.343021	-5.25309	1.5e-07	2.93e-06
Tns1	109.493	1.03975	0.198019	5.25073	1.51e-07	2.97e-06
St8sia4	3248.52	-0.439256	0.0836731	-5.24966	1.52e-07	2.98e-06
Mcts1	779.222	-0.508606	0.0969564	-5.24571	1.56e-07	3.04e-06
Clu	23.0268	2.02642	0.386404	5.24429	1.57e-07	3.06e-06
Mxd4	666.096	-0.660694	0.125989	-5.24404	1.57e-07	3.06e-06
Mgat2	2248.93	-0.321082	0.0612385	-5.24314	1.58e-07	3.07e-06
Myo16	46.4262	-1.45909	0.27832	-5.2425	1.58e-07	3.08e-06
Rltpr	660.016	0.461117	0.0879599	5.24236	1.59e-07	3.08e-06
Clic4	6655.61	-0.278018	0.0530427	-5.2414	1.59e-07	3.09e-06
Aldh2	634.825	0.45219	0.0863145	5.23887	1.62e-07	3.13e-06
Zdhhc20	2232.62	0.413075	0.0789496	5.23213	1.68e-07	3.24e-06
Aldoc	589.135	-0.602167	0.115191	-5.22755	1.72e-07	3.31e-06
Rab37	543.151	0.746051	0.142718	5.22743	1.72e-07	3.31e-06
Arsb	252.029	-0.737291	0.141076	-5.2262	1.73e-07	3.33e-06
Lig1	1092.91	-0.433782	0.0831028	-5.21983	1.79e-07	3.44e-06
Cnpy4	244.703	-0.781232	0.149732	-5.21754	1.81e-07	3.48e-06
Akr1c12	207.686	-0.805439	0.154406	-5.21638	1.82e-07	3.5e-06
Aaed1	195.5	-0.851164	0.163182	-5.21603	1.83e-07	3.5e-06
Vars	3455.93	-0.322854	0.0619059	-5.21524	1.84e-07	3.51e-06
Hmox1	1895.48	0.425322	0.0816175	5.21115	1.88e-07	3.58e-06
Mtmr14	627.012	-0.676919	0.129907	-5.21079	1.88e-07	3.59e-06
Tnfaip8	2810.58	0.314062	0.0602827	5.20981	1.89e-07	3.6e-06
Mettl2	309.693	0.618272	0.118725	5.2076	1.91e-07	3.63e-06
Clasp1	534.284	-0.556809	0.106919	-5.20777	1.91e-07	3.63e-06
Dusp3	277.819	-0.603519	0.115935	-5.20565	1.93e-07	3.67e-06
Hnrnpll	2294.79	0.554486	0.106541	5.20444	1.95e-07	3.69e-06
Capg	6496.78	0.240941	0.046299	5.20403	1.95e-07	3.69e-06
Irf9	1100.87	-0.500231	0.0961498	-5.20262	1.96e-07	3.71e-06
Ints3	872.891	-0.400507	0.0770428	-5.1985	2.01e-07	3.79e-06
Rpe	1282.84	0.350876	0.0675189	5.19671	2.03e-07	3.82e-06
Tmem248	2060.38	-0.387085	0.0745316	-5.19357	2.06e-07	3.88e-06
Golga2	582.187	-0.503219	0.0969704	-5.18941	2.11e-07	3.96e-06
2210016F16Rik	1082.11	0.366875	0.0707298	5.187	2.14e-07	4.01e-06
Nudcd1	555.055	-0.53136	0.102533	-5.18235	2.19e-07	4.11e-06
Fastkd3	628.246	0.525523	0.101418	5.18177	2.2e-07	4.11e-06
Rad21	5759.25	-0.301666	0.0582378	-5.1799	2.22e-07	4.15e-06
Ccr5	1668.15	-0.546395	0.10559	-5.1747	2.28e-07	4.26e-06
BC052040	485.517	-0.533747	0.103189	-5.17252	2.31e-07	4.31e-06
Stx6	2205.48	0.407126	0.0787438	5.17026	2.34e-07	4.35e-06
Arhgef12	402.928	-0.525216	0.101639	-5.16749	2.37e-07	4.41e-06
Fyttd1	1080.96	0.457182	0.0885183	5.16483	2.41e-07	4.47e-06
Marcksl1	1414.13	0.638629	0.12379	5.15897	2.48e-07	4.61e-06
Arhgdib	16673.6	0.231724	0.0449265	5.15785	2.5e-07	4.63e-06
Kdm2b	1629.34	0.473098	0.091793	5.15397	2.55e-07	4.72e-06
Srp68	1364.4	-0.419648	0.0814781	-5.15044	2.6e-07	4.8e-06
Ncapg2	1016.09	-0.42827	0.083163	-5.14977	2.61e-07	4.81e-06
Plod3	527.671	-0.474756	0.092234	-5.1473	2.64e-07	4.87e-06
Insig1	1107.42	-0.507718	0.0986607	-5.14611	2.66e-07	4.89e-06
Senp3	1764.94	0.317705	0.0618637	5.13556	2.81e-07	5.17e-06
Prss12	77.0291	-1.41975	0.2769	-5.12728	2.94e-07	5.4e-06
Cntnap1	99.5011	1.15647	0.225671	5.12457	2.98e-07	5.47e-06
Slc43a3	651.2	-0.574772	0.112225	-5.12162	3.03e-07	5.55e-06
Eif2ak2	140.232	-0.810812	0.158367	-5.11984	3.06e-07	5.59e-06
Asap1	247.675	0.767268	0.149898	5.1186	3.08e-07	5.62e-06
Fam84a	49.8508	1.799	0.351573	5.11701	3.1e-07	5.66e-06
Ighg3	247.717	-3.40294	0.665394	-5.11417	3.15e-07	5.74e-06
Il17d	28.5095	1.73086	0.338708	5.11018	3.22e-07	5.86e-06
Ect2	859.384	-0.407404	0.0797562	-5.10812	3.25e-07	5.91e-06
Lims1	2215.23	0.347222	0.0680263	5.10423	3.32e-07	6.03e-06
Fam105a	2041.91	-0.298248	0.0584375	-5.10371	3.33e-07	6.04e-06
Ccnh	783.229	0.4344	0.0851304	5.10275	3.35e-07	6.06e-06
Slc43a2	351.904	0.554194	0.108754	5.09584	3.47e-07	6.28e-06
Sec22c	284.79	-0.697944	0.137047	-5.09274	3.53e-07	6.37e-06
Gcnt1	1313.58	0.487834	0.0958125	5.09156	3.55e-07	6.4e-06
Ubr2	1106.16	-0.397321	0.078049	-5.09066	3.57e-07	6.43e-06
Pfdn2	767.1	0.410049	0.0806199	5.0862	3.65e-07	6.57e-06
Gle1	785.066	-0.391461	0.0769778	-5.08538	3.67e-07	6.59e-06
Psme3	4538.07	0.364252	0.0716385	5.08459	3.68e-07	6.61e-06
Pdia3	9990.81	-0.285197	0.05615	-5.0792	3.79e-07	6.79e-06
Itga6	501.784	0.701018	0.138144	5.07453	3.88e-07	6.95e-06
Slc25a32	493.806	0.555091	0.109583	5.06547	4.07e-07	7.28e-06
Snhg6	537.991	-0.571432	0.112998	-5.05701	4.26e-07	7.6e-06
Fto	557.083	-0.535746	0.105979	-5.05523	4.3e-07	7.66e-06
Gch1	597.539	0.671802	0.132899	5.05497	4.3e-07	7.67e-06
Pfn1	29497.1	0.209007	0.0413556	5.05391	4.33e-07	7.7e-06
Dusp2	3642.13	0.429009	0.0848969	5.05329	4.34e-07	7.71e-06
Scarb1	454.992	-0.513667	0.10166	-5.05279	4.35e-07	7.72e-06
Tmem67	154.583	-0.75027	0.148514	-5.05186	4.38e-07	7.75e-06
Grk5	318.662	-0.547887	0.108496	-5.04984	4.42e-07	7.83e-06
Ptcd3	748.101	0.447799	0.0887088	5.04797	4.47e-07	7.89e-06
Safb	950.774	-0.487258	0.0965896	-5.04462	4.54e-07	8.02e-06
mt-Nd6	8399.01	0.41215	0.0817168	5.04364	4.57e-07	8.05e-06
Gpsm2	179.663	-0.794204	0.157509	-5.04228	4.6e-07	8.1e-06
Procr	64.1598	-1.12729	0.223944	-5.03379	4.81e-07	8.46e-06
Srp72	2793.51	-0.336441	0.0668647	-5.03167	4.86e-07	8.54e-06
Uck2	1834.86	0.359025	0.0713779	5.02992	4.91e-07	8.61e-06
Zfpm1	321.894	0.651834	0.129667	5.02697	4.98e-07	8.73e-06
Rnf2	1271.23	0.395486	0.0787116	5.0245	5.05e-07	8.83e-06
Bub1b	890.417	-0.381122	0.075893	-5.02184	5.12e-07	8.95e-06
Gars	7594.97	-0.275273	0.0548711	-5.01673	5.26e-07	9.18e-06
Ddx6	5277.02	-0.243436	0.0485678	-5.01229	5.38e-07	9.38e-06
Arf6	8423.56	0.26143	0.0522441	5.00401	5.61e-07	9.78e-06
Etnk1	2295.65	-0.345478	0.0690699	-5.00186	5.68e-07	9.88e-06
Tmem131	1251.82	-0.502897	0.100569	-5.00052	5.72e-07	9.93e-06
Dnttip2	937.66	0.467071	0.0934062	5.00042	5.72e-07	9.93e-06
Golga3	620.535	-0.579988	0.116069	-4.99691	5.83e-07	1.01e-05
Actr1a	2223.58	-0.320552	0.0641768	-4.99483	5.89e-07	1.02e-05
Ltb4r1	115.806	-1.06995	0.2143	-4.99276	5.95e-07	1.03e-05
Atf5	652.274	-0.603009	0.121095	-4.97966	6.37e-07	1.1e-05
Pola2	654.869	-0.429562	0.0862754	-4.97896	6.39e-07	1.1e-05
Ctsl	197.538	-0.716209	0.143876	-4.97797	6.43e-07	1.11e-05
Stfa2	11.9261	-2.84175	0.571499	-4.97246	6.61e-07	1.14e-05
Nhp2l1	1930.19	0.425085	0.0854899	4.97235	6.61e-07	1.14e-05
Atp9a	409.583	0.629622	0.126679	4.9702	6.69e-07	1.15e-05
Klra1	49.528	1.4705	0.29585	4.97044	6.68e-07	1.15e-05
Vcp-rs	2448.2	-0.351546	0.0707278	-4.97041	6.68e-07	1.15e-05
Eno1	11451.9	-0.268781	0.0541267	-4.96578	6.84e-07	1.17e-05
Psmd5	1437.86	0.347226	0.0699368	4.96485	6.88e-07	1.17e-05
Sec63	970.224	-0.509734	0.102703	-4.96318	6.93e-07	1.18e-05
Ap1s3	1210.45	0.706371	0.142316	4.96338	6.93e-07	1.18e-05
Itgb2	6559.29	0.329951	0.0665004	4.96164	6.99e-07	1.19e-05
Anxa3	64.454	-1.32975	0.268091	-4.96005	7.05e-07	1.2e-05
Atp2b1	2919.5	-0.471486	0.0951321	-4.95611	7.19e-07	1.22e-05
Gpcpd1	652.593	0.52429	0.105819	4.95459	7.25e-07	1.23e-05
Tnrc6b	415.516	-0.581106	0.117303	-4.95389	7.27e-07	1.23e-05
Plac8	531.503	-0.618037	0.124784	-4.95284	7.31e-07	1.24e-05
Trat1	1165.18	0.662217	0.133735	4.9517	7.36e-07	1.24e-05
Plekho1	429.346	0.475872	0.0961604	4.94873	7.47e-07	1.26e-05
Klhdc1	149.244	0.951277	0.192323	4.94624	7.57e-07	1.28e-05
Dcxr	396.582	0.524881	0.106158	4.94432	7.64e-07	1.29e-05
Azin2	520.454	0.481996	0.0975313	4.94196	7.73e-07	1.3e-05
Hsh2d	160.631	-0.865993	0.175634	-4.93066	8.2e-07	1.38e-05
Ddx51	264.492	0.569834	0.115587	4.92993	8.23e-07	1.38e-05
Sdhaf2	1117.47	0.342975	0.0696937	4.92118	8.6e-07	1.44e-05
Bhlhb9	379.948	0.583662	0.118597	4.92138	8.59e-07	1.44e-05
Cs	5142.78	-0.242355	0.0492599	-4.91992	8.66e-07	1.45e-05
Sar1b	1540.56	0.373899	0.0760108	4.91902	8.7e-07	1.45e-05
Ankrd36	69.9676	-1.05064	0.213659	-4.91738	8.77e-07	1.46e-05
Osbpl2	667.013	-0.456625	0.0928878	-4.91588	8.84e-07	1.47e-05
Irf6	373.331	-0.637164	0.129645	-4.91468	8.89e-07	1.48e-05
Ift20	430.172	-0.547299	0.111388	-4.91346	8.95e-07	1.49e-05
Ykt6	2196.1	-0.336205	0.068578	-4.90252	9.46e-07	1.57e-05
Tacc3	1228.97	-0.338171	0.0690095	-4.90034	9.57e-07	1.59e-05
Crebzf	734.742	0.462467	0.0944459	4.89663	9.75e-07	1.62e-05
Qars	2602.71	-0.264243	0.0539684	-4.89625	9.77e-07	1.62e-05
Fas	361.186	0.598214	0.122242	4.89368	9.9e-07	1.64e-05
Aim1	3937.51	-0.264072	0.0539783	-4.89219	9.97e-07	1.65e-05
Slc41a2	116.815	-1.28119	0.261949	-4.89098	1e-06	1.65e-05
Sigmar1	1181.61	0.373283	0.0763736	4.8876	1.02e-06	1.68e-05
Pnpla8	538.959	-0.425744	0.0871088	-4.88749	1.02e-06	1.68e-05
Itpripl2	848.24	-0.505335	0.103392	-4.88758	1.02e-06	1.68e-05
Dhx33	567.309	0.521049	0.106632	4.88643	1.03e-06	1.69e-05
Tnfrsf25	164.798	1.20094	0.245784	4.88614	1.03e-06	1.69e-05
Ube2j1	2285.9	-0.300573	0.0615303	-4.88496	1.03e-06	1.69e-05
Ms4a6c	69.3957	1.38938	0.28461	4.88171	1.05e-06	1.72e-05
Glg1	2878.09	-0.521592	0.106904	-4.87906	1.07e-06	1.74e-05
Cacybp	1689.49	0.442936	0.0908053	4.87786	1.07e-06	1.75e-05
Timp2	451.147	0.539261	0.110588	4.87631	1.08e-06	1.76e-05
Fut8	435.664	-0.503543	0.103267	-4.87614	1.08e-06	1.76e-05
Ddx5	11730.3	0.266012	0.0545663	4.87502	1.09e-06	1.77e-05
Nucb1	5843.58	-0.3177	0.065223	-4.87098	1.11e-06	1.8e-05
2410002F23Rik	293.845	0.638481	0.131085	4.87073	1.11e-06	1.8e-05
Srgap3	143.969	-1.04523	0.214616	-4.87022	1.11e-06	1.81e-05
Zc3h12c	501.317	-0.54093	0.111085	-4.8695	1.12e-06	1.81e-05
Hmga1	1512.73	-0.330289	0.0678251	-4.86972	1.12e-06	1.81e-05
Asun	641.349	-0.408161	0.0838657	-4.86684	1.13e-06	1.83e-05
Lyz2	588.527	1.56748	0.322182	4.86521	1.14e-06	1.85e-05
Tmem163	61.9095	-1.22855	0.252574	-4.8641	1.15e-06	1.85e-05
Tbl3	815.009	0.357102	0.0734715	4.86041	1.17e-06	1.89e-05
Cd93	38.0962	-2.01972	0.415752	-4.85801	1.19e-06	1.91e-05
Alox5ap	119.225	1.11088	0.228713	4.85711	1.19e-06	1.91e-05
Psmd1	2755.25	-0.273854	0.0564126	-4.85447	1.21e-06	1.94e-05
Prkch	2130.82	0.330068	0.0680334	4.85156	1.22e-06	1.96e-05
Adsl	1681.7	0.347509	0.0716485	4.8502	1.23e-06	1.97e-05
Sec13	3207.66	-0.275309	0.0567722	-4.84937	1.24e-06	1.98e-05
Hgf	53.8869	1.14529	0.236243	4.84792	1.25e-06	1.99e-05
Dbt	365.673	0.563383	0.116251	4.84625	1.26e-06	2.01e-05
F13a1	71.6751	2.10815	0.435084	4.84539	1.26e-06	2.01e-05
Rap1a	3245.02	0.379354	0.0783131	4.84406	1.27e-06	2.03e-05
Atp10a	1388.73	0.488151	0.100831	4.84127	1.29e-06	2.05e-05
Mars	2294.87	-0.266145	0.0549749	-4.84121	1.29e-06	2.05e-05
Ppbp	112.368	1.55493	0.321296	4.83955	1.3e-06	2.07e-05
Klhdc10	450.136	-0.477386	0.098689	-4.83728	1.32e-06	2.09e-05
Smim14	892.749	-0.484345	0.100418	-4.8233	1.41e-06	2.24e-05
Zbtb2	549.375	0.444867	0.0922622	4.82177	1.42e-06	2.25e-05
Tmem70	688.318	0.404656	0.083938	4.8209	1.43e-06	2.26e-05
Gbe1	251.073	-0.627566	0.130244	-4.81838	1.45e-06	2.28e-05
Chst12	369.869	-0.558371	0.115901	-4.81767	1.45e-06	2.29e-05
Sephs2	738.99	0.37264	0.0773679	4.81646	1.46e-06	2.3e-05
Hnrnpa1	1242.89	-0.321028	0.0666764	-4.81472	1.47e-06	2.32e-05
Limd1	1941.77	0.302396	0.062817	4.81392	1.48e-06	2.33e-05
Nudt3	1171.58	0.340028	0.0706654	4.8118	1.5e-06	2.35e-05
Hn1	4180.82	0.266407	0.0554018	4.80863	1.52e-06	2.38e-05
Xrcc5	386.654	0.61669	0.128312	4.80617	1.54e-06	2.41e-05
Wwp1	742.376	-0.399351	0.083115	-4.80481	1.55e-06	2.42e-05
Lgmn	613.665	-0.541936	0.112801	-4.80435	1.55e-06	2.43e-05
Zdhhc13	519.354	0.554811	0.115569	4.80068	1.58e-06	2.47e-05
Tpcn1	211.752	-0.783247	0.163199	-4.79933	1.59e-06	2.48e-05
Vamp2	368.35	0.534937	0.111521	4.79675	1.61e-06	2.51e-05
Mcm7	2015.06	-0.330299	0.0688562	-4.79694	1.61e-06	2.51e-05
Tcrg-C2	47.0869	1.56698	0.326765	4.79544	1.62e-06	2.52e-05
Brd8	511.455	-0.505985	0.105608	-4.79118	1.66e-06	2.57e-05
2410006H16Rik	1575.1	-0.416472	0.0869284	-4.79098	1.66e-06	2.57e-05
Crip1	3607.22	0.388812	0.0811634	4.79048	1.66e-06	2.58e-05
Fam20a	150.92	-0.771135	0.160981	-4.79022	1.67e-06	2.58e-05
Tkt	6933.03	-0.210206	0.0438997	-4.78831	1.68e-06	2.6e-05
Ttll5	78.1363	-1.07104	0.223709	-4.78764	1.69e-06	2.6e-05
Cdc6	570.617	-0.683997	0.142867	-4.78766	1.69e-06	2.6e-05
Trmt5	279.322	0.540079	0.112841	4.78621	1.7e-06	2.62e-05
Tecpr1	837.892	-0.470582	0.098453	-4.77976	1.76e-06	2.7e-05
Nop58	2445.8	0.403979	0.0845255	4.77937	1.76e-06	2.7e-05
S100a9	457.861	2.88708	0.604173	4.77856	1.77e-06	2.71e-05
Men1	775.705	-0.392749	0.0822073	-4.77754	1.77e-06	2.72e-05
Dph5	374.617	0.605632	0.126779	4.77706	1.78e-06	2.73e-05
Trip11	264.63	-0.648854	0.135962	-4.77231	1.82e-06	2.79e-05
Rpia	919.892	0.365145	0.0765273	4.77143	1.83e-06	2.8e-05
Skp1a	2745.46	0.322576	0.0676132	4.77091	1.83e-06	2.8e-05
4930427A07Rik	255.109	-0.578621	0.121303	-4.77004	1.84e-06	2.81e-05
Cd5	9182.96	0.353437	0.0741409	4.7671	1.87e-06	2.85e-05
Piga	359.343	-0.548654	0.115124	-4.76577	1.88e-06	2.86e-05
Poc1b	214.291	-0.695787	0.146023	-4.76491	1.89e-06	2.87e-05
Wdr73	478.336	0.441366	0.0926977	4.76135	1.92e-06	2.92e-05
Ccdc137	223.001	0.595189	0.12506	4.75921	1.94e-06	2.95e-05
Gemin5	669.106	0.548365	0.115233	4.75874	1.95e-06	2.95e-05
Nol11	1118.33	0.426852	0.0897554	4.75572	1.98e-06	3e-05
Tmem63a	333.933	-0.672249	0.141368	-4.75532	1.98e-06	3e-05
Mx1	33.1448	-1.57469	0.331264	-4.75357	2e-06	3.02e-05
Lama5	374.054	-0.577177	0.121754	-4.74053	2.13e-06	3.22e-05
Ddx46	926.34	-0.445914	0.0940958	-4.73893	2.15e-06	3.24e-05
Fam114a1	41.2913	-1.44821	0.305617	-4.73865	2.15e-06	3.24e-05
Asns	4297.9	-0.272833	0.0576494	-4.73263	2.22e-06	3.34e-05
Lgals9	1865.59	-0.366792	0.0776069	-4.72627	2.29e-06	3.44e-05
Nudcd3	754.285	-0.460411	0.0974929	-4.72251	2.33e-06	3.5e-05
Adora2b	304.166	0.644572	0.136526	4.72123	2.34e-06	3.51e-05
Ifit1	161.714	-1.06845	0.226299	-4.72142	2.34e-06	3.51e-05
Tbc1d17	455.351	-0.558465	0.118278	-4.72162	2.34e-06	3.51e-05
Bach1	596.419	0.470892	0.0998276	4.71705	2.39e-06	3.58e-05
Prpf38b	741.861	-0.409785	0.0869284	-4.71405	2.43e-06	3.63e-05
Tax1bp1	3479.56	-0.260524	0.0552916	-4.71183	2.46e-06	3.66e-05
Gm4735	1600.94	-0.312712	0.0664465	-4.70623	2.52e-06	3.76e-05
Lmo4	380.097	-0.537656	0.114277	-4.70485	2.54e-06	3.78e-05
Errfi1	233.405	0.647849	0.137765	4.70255	2.57e-06	3.82e-05
Ikbip	83.6125	-1.08924	0.231672	-4.70163	2.58e-06	3.84e-05
Plk3	1132.45	0.6072	0.129219	4.699	2.61e-06	3.88e-05
Mvb12a	1081.54	-0.434421	0.0924864	-4.69713	2.64e-06	3.91e-05
Sh3bp5	303.154	0.737606	0.157075	4.6959	2.65e-06	3.93e-05
Ppp2r5b	233.131	-0.586974	0.124999	-4.69582	2.66e-06	3.93e-05
Trp53inp1	3681.03	0.431038	0.0918862	4.69099	2.72e-06	4.02e-05
Egr3	664.837	0.57855	0.123329	4.69112	2.72e-06	4.02e-05
Ccdc117	766.856	-0.469947	0.100296	-4.6856	2.79e-06	4.11e-05
G6pc3	521.351	-0.420744	0.0897911	-4.68581	2.79e-06	4.11e-05
Smpd1	637.498	-0.406777	0.0868116	-4.68574	2.79e-06	4.11e-05
Entpd5	576.307	-0.498024	0.106336	-4.68351	2.82e-06	4.15e-05
Tle4	308.543	0.732202	0.15642	4.681	2.85e-06	4.2e-05
Azin1	3088.22	0.250383	0.0535085	4.67931	2.88e-06	4.23e-05
Mtap	819.55	0.413641	0.0884852	4.67469	2.94e-06	4.32e-05
Fdps	1490.41	-0.459073	0.0982369	-4.67312	2.97e-06	4.35e-05
Arcn1	4963.73	-0.331826	0.0711111	-4.66631	3.07e-06	4.49e-05
Tctn3	115.744	-0.857639	0.184044	-4.65996	3.16e-06	4.62e-05
Lars2	16022.9	-1.50916	0.323961	-4.65846	3.19e-06	4.65e-05
Zfp365	129.488	0.85907	0.184425	4.65811	3.19e-06	4.66e-05
Ado	713.474	0.403008	0.0865799	4.65475	3.24e-06	4.73e-05
AI662270	2749.66	-0.351453	0.0755082	-4.6545	3.25e-06	4.73e-05
Igf2r	1267.02	-0.526919	0.113281	-4.65143	3.3e-06	4.8e-05
Nktr	339.961	-0.594207	0.127762	-4.65089	3.31e-06	4.8e-05
Rnf26	817.495	-0.350244	0.0753165	-4.65029	3.31e-06	4.81e-05
Tnfrsf21	54.4873	1.21933	0.262229	4.64986	3.32e-06	4.82e-05
Pgm3	339.313	-0.566537	0.121903	-4.64743	3.36e-06	4.87e-05
Avpi1	172.14	-0.679614	0.146364	-4.64332	3.43e-06	4.96e-05
Slc31a1	774.613	-0.387932	0.0835628	-4.6424	3.44e-06	4.98e-05
Tspyl3	801.868	0.362429	0.0781249	4.6391	3.5e-06	5.05e-05
Mtpn	5958.24	0.283499	0.0611199	4.6384	3.51e-06	5.06e-05
Rnf121	755.604	-0.365777	0.0788597	-4.63833	3.51e-06	5.06e-05
Sesn2	1930.08	0.322823	0.0696272	4.63644	3.54e-06	5.1e-05
Snn	291.659	0.792136	0.170863	4.6361	3.55e-06	5.11e-05
Dimt1	157.909	0.705177	0.152143	4.63495	3.57e-06	5.13e-05
Bcat1	2594.83	-0.466983	0.100809	-4.63235	3.62e-06	5.19e-05
Gm10052	1525	-0.315275	0.0680587	-4.6324	3.61e-06	5.19e-05
Map2k3	2843.52	0.389798	0.0841734	4.63089	3.64e-06	5.22e-05
Rela	3073.9	0.365711	0.0790058	4.62892	3.68e-06	5.26e-05
Emsy	464.905	-0.529684	0.114481	-4.62683	3.71e-06	5.31e-05
Pop5	1071.24	0.333455	0.0720761	4.62643	3.72e-06	5.31e-05
Nedd4l	164.45	0.736835	0.159294	4.62562	3.73e-06	5.33e-05
Thumpd1	1451.31	0.324275	0.0701253	4.62422	3.76e-06	5.36e-05
6530402F18Rik	294.669	-0.59679	0.129138	-4.62134	3.81e-06	5.43e-05
Rab33b	361.468	-0.611704	0.132409	-4.61981	3.84e-06	5.46e-05
Yipf3	1747.76	-0.339122	0.0734379	-4.61781	3.88e-06	5.51e-05
Snapin	513.172	0.44275	0.0959788	4.61299	3.97e-06	5.64e-05
Rbm34	493.034	0.505401	0.109576	4.61233	3.98e-06	5.65e-05
Pml	1340.73	-0.324449	0.0703629	-4.61108	4.01e-06	5.68e-05
Pde4dip	391.479	-0.546443	0.11868	-4.60433	4.14e-06	5.86e-05
Gfi1	226.637	-0.609807	0.132458	-4.60377	4.15e-06	5.86e-05
Usp39	1602.52	0.333977	0.0725421	4.6039	4.15e-06	5.86e-05
Ppp1r16b	811.211	0.504259	0.109626	4.59979	4.23e-06	5.97e-05
Mdh1	3177.78	-0.26356	0.0573139	-4.59854	4.25e-06	6e-05
Tsen54	366.941	0.457718	0.0995746	4.59674	4.29e-06	6.05e-05
Tuba1a	3796.78	-0.338304	0.0736611	-4.59271	4.38e-06	6.16e-05
Il4	9397.64	0.400722	0.0872838	4.59103	4.41e-06	6.2e-05
Phactr2	257.07	0.722439	0.157381	4.59038	4.42e-06	6.21e-05
Slc10a7	478.315	-0.412258	0.0898137	-4.59014	4.43e-06	6.22e-05
Wdr75	857.602	0.507627	0.110629	4.58857	4.46e-06	6.26e-05
Adgre5	1619.21	0.397768	0.0867346	4.58604	4.52e-06	6.33e-05
Atf4	11442.6	-0.20219	0.0440994	-4.58487	4.54e-06	6.35e-05
Pcnxl3	525.34	-0.439212	0.0957987	-4.58474	4.55e-06	6.35e-05
Lck	11321.8	0.244316	0.0533037	4.58347	4.57e-06	6.39e-05
Stag1	1024.53	-0.324514	0.0708496	-4.58033	4.64e-06	6.48e-05
Foxp4	1131.07	0.538671	0.11765	4.5786	4.68e-06	6.52e-05
Hcfc2	413.723	-0.482632	0.105508	-4.57434	4.78e-06	6.65e-05
Senp1	787.276	-0.42628	0.0932161	-4.57303	4.81e-06	6.68e-05
Gm20563	346.403	-0.505665	0.110573	-4.57315	4.8e-06	6.68e-05
Hif1a	11751.2	-0.288508	0.0631072	-4.57171	4.84e-06	6.72e-05
Hbp1	880.628	-0.429395	0.0939615	-4.5699	4.88e-06	6.77e-05
Cdca5	708.659	-0.403277	0.0883091	-4.56666	4.96e-06	6.87e-05
Slc38a2	3560.29	-0.354407	0.0776601	-4.56357	5.03e-06	6.96e-05
Utp18	1044.16	0.380023	0.0833105	4.56153	5.08e-06	7.02e-05
Mcpt8	61.0555	1.42368	0.312317	4.55845	5.15e-06	7.12e-05
Mfng	713.415	0.450164	0.0988278	4.55503	5.24e-06	7.23e-05
Jchain	12913.3	-2.52508	0.554617	-4.55284	5.29e-06	7.3e-05
Anxa7	2079.93	-0.280433	0.0616046	-4.55215	5.31e-06	7.31e-05
Mpzl3	574.374	0.493812	0.108483	4.55196	5.31e-06	7.31e-05
Purb	3723.72	0.39573	0.0869435	4.55158	5.32e-06	7.32e-05
Fam134b	1790.88	0.283187	0.0622205	4.55134	5.33e-06	7.32e-05
Cst3	2324.62	0.252695	0.0555408	4.54972	5.37e-06	7.37e-05
Qdpr	1435.63	0.30253	0.0665234	4.54772	5.42e-06	7.43e-05
Adk	1899.53	0.31807	0.0699642	4.54618	5.46e-06	7.48e-05
Zfpl1	323.491	-0.489985	0.107794	-4.54557	5.48e-06	7.5e-05
Sar1a	4110.75	-0.22014	0.0484435	-4.54426	5.51e-06	7.54e-05
H2-Q4	1255.88	-0.601598	0.132404	-4.54365	5.53e-06	7.55e-05
Slc14a1	157.687	1.1923	0.262504	4.54201	5.57e-06	7.6e-05
Slc2a3	1145.07	-0.420211	0.0925549	-4.54012	5.62e-06	7.66e-05
Hltf	608.031	-0.409978	0.0903136	-4.5395	5.64e-06	7.67e-05
Slc35b4	549.356	-0.496161	0.109297	-4.53958	5.64e-06	7.67e-05
Xpr1	917.425	-0.384785	0.084816	-4.53671	5.71e-06	7.77e-05
Slc41a1	492.811	0.566231	0.124824	4.53624	5.73e-06	7.78e-05
Nusap1	1099.97	-0.439017	0.0967967	-4.53545	5.75e-06	7.8e-05
Cdt1	776.499	-0.358452	0.0791886	-4.52655	6e-06	8.13e-05
2810004N23Rik	431.642	0.52335	0.11563	4.52609	6.01e-06	8.14e-05
Ell2	1372.77	0.55726	0.123135	4.52562	6.02e-06	8.15e-05
Galnt6	1167.68	-0.454064	0.100364	-4.52416	6.06e-06	8.2e-05
Ranbp2	2861.87	-0.324394	0.0717165	-4.52328	6.09e-06	8.22e-05
Cmas	1615.99	-0.302757	0.0669638	-4.5212	6.15e-06	8.29e-05
Slc10a3	556.718	0.421349	0.0932029	4.52078	6.16e-06	8.3e-05
Ctage5	2966.9	-0.313257	0.0692992	-4.52036	6.17e-06	8.31e-05
F2rl1	478.228	0.544017	0.120359	4.51995	6.19e-06	8.31e-05
Ahcy	971.626	-0.379427	0.0839455	-4.51992	6.19e-06	8.31e-05
Ccdc186	252.209	-0.598814	0.132474	-4.52024	6.18e-06	8.31e-05
Cysltr2	117.586	-0.823101	0.182123	-4.51949	6.2e-06	8.32e-05
Tmem104	278.018	-0.558342	0.123549	-4.51918	6.21e-06	8.32e-05
Slc16a6	658.214	0.442718	0.0979845	4.51824	6.24e-06	8.35e-05
Cxcl10	53.1397	-1.1749	0.260142	-4.51638	6.29e-06	8.41e-05
Hmga1-rs1	539.301	-0.406408	0.0900243	-4.51443	6.35e-06	8.48e-05
Cers5	1581.1	0.26572	0.0589301	4.50907	6.51e-06	8.69e-05
Itch	1323.95	-0.379196	0.0841313	-4.50719	6.57e-06	8.76e-05
Ltf	41.1062	2.54888	0.56588	4.50428	6.66e-06	8.88e-05
Slc6a9	181.924	-0.634797	0.140992	-4.50237	6.72e-06	8.95e-05
G3bp2	2343.96	0.279712	0.0621447	4.50097	6.76e-06	9e-05
Plxnc1	492.89	-0.432172	0.096073	-4.49837	6.85e-06	9.1e-05
Rrbp1	759.718	-0.741663	0.164924	-4.49701	6.89e-06	9.15e-05
Vps16	704.572	-0.383107	0.0852282	-4.49507	6.95e-06	9.23e-05
Srfbp1	344.065	0.518709	0.115464	4.49238	7.04e-06	9.33e-05
Efhd2	1503.96	0.300805	0.067032	4.48749	7.21e-06	9.53e-05
Gprc5a	60.5317	-1.02861	0.229208	-4.48767	7.2e-06	9.53e-05
Tbrg1	2335.85	-0.294906	0.0658092	-4.48122	7.42e-06	9.81e-05
Rtn4rl1	118.808	1.07272	0.239417	4.48057	7.44e-06	9.83e-05
Gcnt2	46.4448	-1.29805	0.289803	-4.47906	7.5e-06	9.89e-05
Sat1	1430.53	-0.35022	0.078198	-4.47863	7.51e-06	9.89e-05
Gas2l3	321.601	-0.478647	0.106874	-4.4786	7.51e-06	9.89e-05
Lat	9284.21	0.291576	0.0651142	4.47791	7.54e-06	9.92e-05
Crabp2	464.971	0.524099	0.117267	4.4693	7.85e-06	0.000103138
Ppa1	1721.91	-0.363351	0.0813265	-4.46781	7.9e-06	0.000103762
Gm37881	96.4837	-0.946166	0.211826	-4.46671	7.94e-06	0.000104199
Pglyrp1	220.054	0.716209	0.160433	4.46423	8.04e-06	0.000105222
Dkc1	1086.66	0.498631	0.111691	4.46439	8.03e-06	0.000105222
Baz1a	1922.81	0.465143	0.104204	4.46375	8.05e-06	0.00010536
Nip7	1397.92	0.320484	0.0718442	4.46082	8.16e-06	0.000106715
Ddr1	323.952	0.48527	0.108792	4.46052	8.18e-06	0.000106768
Nup107	1068.05	-0.346328	0.0776919	-4.45771	8.28e-06	0.000108079
Abcb8	298.629	-0.530462	0.11905	-4.45578	8.36e-06	0.000108954
Sema4a	729.334	0.378365	0.084984	4.45219	8.5e-06	0.000110693
Edem1	6234.47	-0.248246	0.0557717	-4.4511	8.54e-06	0.000111153
Sytl3	96.4094	-0.902201	0.202727	-4.45032	8.57e-06	0.000111455
Sipa1l3	209.282	-0.688984	0.154937	-4.44686	8.71e-06	0.000113163
Sil1	448.635	-0.433937	0.0976632	-4.4432	8.86e-06	0.000115003
Sertad3	178.539	-0.736708	0.165881	-4.44119	8.95e-06	0.000115975
Glul	782.02	0.396938	0.0894201	4.43903	9.04e-06	0.000117042
Stk26	2497.69	0.313715	0.0707155	4.4363	9.15e-06	0.000118427
Ass1	2270.03	0.343388	0.0774128	4.43581	9.17e-06	0.000118589
Ide	965.895	-0.420816	0.0950034	-4.42948	9.45e-06	0.000122015
Chid1	543.784	-0.389291	0.0880087	-4.42332	9.72e-06	0.000125432
Plekha3	700.251	0.431375	0.0976068	4.41952	9.89e-06	0.000127322
Pcyox1	266.756	-0.64111	0.145056	-4.41975	9.88e-06	0.000127322
Nup210	5698.59	-0.371296	0.084013	-4.41951	9.89e-06	0.000127322
Arfip2	569.33	-0.389066	0.088116	-4.41538	1.01e-05	0.000129659
Ifi35	639.382	-0.512619	0.116111	-4.41492	1.01e-05	0.000129701
Trmt10c	668.853	0.434254	0.0983575	4.41506	1.01e-05	0.000129701
Acot11	73.387	-1.02238	0.231757	-4.4114	1.03e-05	0.000131707
Scml4	388.808	0.988329	0.224052	4.41117	1.03e-05	0.000131734
Nfe2l1	2551.88	-0.33853	0.0767615	-4.41015	1.03e-05	0.000132234
Tssc4	567.687	-0.394019	0.0893518	-4.40975	1.03e-05	0.000132364
Cdc20	1065.48	-0.346786	0.0786658	-4.40835	1.04e-05	0.000133103
Il24	38690.3	0.374782	0.0850292	4.40768	1.04e-05	0.000133393
Pno1	1608.14	0.383832	0.0870986	4.40687	1.05e-05	0.000133653
Helb	401.148	-0.447084	0.101449	-4.407	1.05e-05	0.000133653
Flt1	18.9092	1.87734	0.426032	4.40658	1.05e-05	0.000133717
Sars	8292.16	-0.19729	0.0447816	-4.40561	1.05e-05	0.000134197
Slc19a2	500.673	0.396689	0.090102	4.40267	1.07e-05	0.000135908
Ctu2	435.729	0.452885	0.10288	4.40206	1.07e-05	0.00013617
Nebl	38.2874	1.70264	0.38707	4.39878	1.09e-05	0.000138117
Srsf6	2804.34	0.294547	0.0669765	4.39778	1.09e-05	0.000138636
Socs3	310.607	-0.622806	0.141646	-4.39693	1.1e-05	0.000139053
Mad1l1	183.142	-0.595396	0.135438	-4.39609	1.1e-05	0.000139469
Chd3	835.355	0.524467	0.119338	4.3948	1.11e-05	0.000140061
Cpq	87.4628	0.932877	0.212269	4.39479	1.11e-05	0.000140061
Ctps	845.073	0.429167	0.0976828	4.39347	1.12e-05	0.000140787
Nt5dc1	812.667	0.421588	0.0960091	4.39113	1.13e-05	0.000142188
Ifi44	19.428	-2.17505	0.495392	-4.39057	1.13e-05	0.00014243
Herpud2	644.101	-0.444527	0.101281	-4.38905	1.14e-05	0.000143299
Elac2	606.435	0.482881	0.110044	4.38809	1.14e-05	0.000143808
B2m	64088.4	-0.240759	0.0548691	-4.38788	1.14e-05	0.000143818
Zkscan17	962.245	-0.356939	0.0813877	-4.38567	1.16e-05	0.000145164
Tmem129	506.429	-0.431574	0.0984323	-4.38447	1.16e-05	0.000145833
Wbp2	1876.63	-0.329329	0.075192	-4.37984	1.19e-05	0.00014884
Helz	787.282	-0.369589	0.0843923	-4.37942	1.19e-05	0.000148879
Gpd2	1236.76	-0.412321	0.0941502	-4.3794	1.19e-05	0.000148879
Cenpl	416.574	-0.425124	0.0972314	-4.37229	1.23e-05	0.000153678
Ocrl	126.926	-0.740365	0.169574	-4.36603	1.27e-05	0.000157883
Rap2b	606.542	0.386243	0.0884658	4.36601	1.27e-05	0.000157883
Rab27a	795.873	0.361338	0.0828504	4.36133	1.29e-05	0.000161157
Bcl2l11	669.398	0.48603	0.111455	4.36076	1.3e-05	0.000161441
Prelid2	356.684	-0.452984	0.103906	-4.35957	1.3e-05	0.000162178
Acad11	134.953	-0.743898	0.170649	-4.35923	1.31e-05	0.000162286
Ptpn23	1047.22	-0.449868	0.1033	-4.35497	1.33e-05	0.000165332
Spata13	1404.55	0.370918	0.0851837	4.35433	1.33e-05	0.000165673
Tbc1d31	273.442	-0.547125	0.125954	-4.34384	1.4e-05	0.000173641
Cetn2	1307.65	0.3183	0.0733116	4.34174	1.41e-05	0.000175151
Abhd17c	2097.86	0.415277	0.095667	4.34086	1.42e-05	0.000175702
Ndfip1	10662.8	0.199516	0.0460308	4.3344	1.46e-05	0.000180787
F5	9.12156	2.73105	0.630217	4.33351	1.47e-05	0.000181364
Thrap3	1321.09	-0.342233	0.0789871	-4.33278	1.47e-05	0.000181814
Slc6a6	1956.44	-0.418355	0.0965747	-4.33194	1.48e-05	0.000182351
Timm10	319.039	0.588785	0.13593	4.33154	1.48e-05	0.00018252
Tuba1b	6332.36	0.270132	0.0623743	4.33083	1.49e-05	0.000182953
Zmym3	441.082	-0.449562	0.10383	-4.3298	1.49e-05	0.000183654
Fkbp2	499.108	-0.448409	0.103629	-4.32706	1.51e-05	0.000185791
Capn2	2134.9	-0.296335	0.0684903	-4.32667	1.51e-05	0.000185964
Gm17322	62.664	1.04477	0.241498	4.32623	1.52e-05	0.000186176
Plpp6	300.529	0.527764	0.121998	4.32602	1.52e-05	0.000186188
Izumo4	96.531	0.890461	0.20591	4.32451	1.53e-05	0.000187312
Sh3bgrl3	7087.92	0.283382	0.0655387	4.32389	1.53e-05	0.000187676
Plod1	100.226	-0.921135	0.213152	-4.32148	1.55e-05	0.000189572
Hadhb	456.823	-0.585207	0.135428	-4.32116	1.55e-05	0.000189693
Bysl	1138.58	0.37819	0.0875291	4.32073	1.56e-05	0.000189894
Rcsd1	1601.85	0.393305	0.0910695	4.31873	1.57e-05	0.000191461
Asph	47.5711	-1.27541	0.295386	-4.31777	1.58e-05	0.000192007
Cramp1l	291.478	-0.496781	0.115056	-4.31773	1.58e-05	0.000192007
Ghdc	146.548	-0.65928	0.152795	-4.31481	1.6e-05	0.000194391
Rps6ka1	2858.37	0.3085	0.071508	4.3142	1.6e-05	0.000194598
Zak	497.813	-0.470382	0.109027	-4.31436	1.6e-05	0.000194598
Sdc1	208.619	0.682148	0.158187	4.31229	1.62e-05	0.000196119
Aurkb	1000.23	-0.367442	0.085222	-4.31158	1.62e-05	0.000196509
Rassf8	173.564	0.66482	0.154198	4.31148	1.62e-05	0.000196509
Myl6	7743.1	0.251783	0.0584014	4.31124	1.62e-05	0.000196551
Rab6a	1424.12	-0.303403	0.0704194	-4.30852	1.64e-05	0.000198649
Golph3l	814.719	-0.395526	0.0917986	-4.30863	1.64e-05	0.000198649
Atp2a3	3511.17	0.339116	0.0787125	4.30828	1.65e-05	0.000198701
Ttc26	24.8471	-1.54548	0.358867	-4.30656	1.66e-05	0.000200078
Ccr10	231.143	0.875904	0.203585	4.3024	1.69e-05	0.000203705
Itpa	384.43	-0.454244	0.105686	-4.29807	1.72e-05	0.000207548
Cd7	244.8	1.10804	0.258032	4.29418	1.75e-05	0.000211038
Smpd4	353.28	-0.505382	0.117709	-4.2935	1.76e-05	0.000211514
Mir6240	128.442	-1.78871	0.416852	-4.29099	1.78e-05	0.000213736
Slfn8	256.774	-0.659825	0.153835	-4.28916	1.79e-05	0.000215322
Gpatch4	266.611	0.552152	0.128782	4.2875	1.81e-05	0.000216738
Nsf	1046.19	-0.371322	0.0866092	-4.28733	1.81e-05	0.000216738
Dennd5a	2145.03	0.346856	0.0809114	4.28686	1.81e-05	0.000217021
Usp48	533.55	-0.417307	0.0973944	-4.28471	1.83e-05	0.000218946
Midn	2357.95	-0.336267	0.0785034	-4.28347	1.84e-05	0.000219989
Vipr1	297.347	1.2409	0.289776	4.28228	1.85e-05	0.000220981
Snap23	719.121	-0.375539	0.0877402	-4.28013	1.87e-05	0.000222941
Stx18	359.506	-0.469444	0.109702	-4.27925	1.88e-05	0.000223636
2007-09-01	5547.29	0.348235	0.0814092	4.27759	1.89e-05	0.000225124
Dus3l	313.664	-0.496954	0.11623	-4.27561	1.91e-05	0.000226945
Bnip3	2053.04	0.313874	0.0734978	4.27053	1.95e-05	0.000231987
Dnajb12	509.474	-0.438852	0.102794	-4.26923	1.96e-05	0.000233147
Fam129b	612.491	-0.364761	0.0854698	-4.26771	1.97e-05	0.000234217
Ddx31	265.497	0.506173	0.118603	4.2678	1.97e-05	0.000234217
Gp5	17.0788	1.86679	0.437428	4.26765	1.98e-05	0.000234217
Dpysl2	373.592	-0.519357	0.121755	-4.26559	1.99e-05	0.000236196
Il1rn	15.6016	-2.11278	0.495991	-4.25971	2.05e-05	0.000242289
Coro2a	105.895	-0.75655	0.177639	-4.25893	2.05e-05	0.000242937
Noc3l	606.665	0.470495	0.110486	4.2584	2.06e-05	0.00024331
Tmf1	121.073	-0.787653	0.185026	-4.25698	2.07e-05	0.000244663
Padi2	330.087	-0.5396	0.126785	-4.25604	2.08e-05	0.000245493
C920025E04Rik	375.479	-0.488532	0.114869	-4.25296	2.11e-05	0.000248689
Pqlc3	647.215	-0.39009	0.0917689	-4.25079	2.13e-05	0.000250907
Ccnb1	1224.29	-0.341333	0.0803219	-4.24956	2.14e-05	0.000252078
Capzb	8673.81	0.190656	0.0449041	4.24586	2.18e-05	0.000256061
Bcat2	657.369	-0.46006	0.108374	-4.24513	2.18e-05	0.000256683
mt-Cytb	73141.9	0.323819	0.07637	4.24013	2.23e-05	0.000262257
Nosip	697.648	-0.386366	0.0911949	-4.23671	2.27e-05	0.000265848
Hnrnpdl	1965.7	-0.270068	0.0637447	-4.23671	2.27e-05	0.000265848
Kifap3	143.079	-0.686354	0.162021	-4.2362	2.27e-05	0.000266225
Slc39a8	269.213	-0.607868	0.143663	-4.2312	2.32e-05	0.000271989
Tomm20	2953.44	0.345034	0.0815585	4.23051	2.33e-05	0.000272603
Crmp1	493.055	-0.38566	0.0911808	-4.22961	2.34e-05	0.000273473
Stmn1	1275.75	0.337296	0.0797602	4.22887	2.35e-05	0.000274151
Blzf1	352.514	-0.467862	0.110668	-4.2276	2.36e-05	0.000275254
She	16.2714	2.2626	0.535187	4.22768	2.36e-05	0.000275254
Fam179b	413.8	-0.432347	0.102346	-4.22435	2.4e-05	0.000279031
Tomm70a	2268.1	0.33982	0.080478	4.22253	2.42e-05	0.000281071
Ppt2	153.433	-0.7023	0.166353	-4.22174	2.42e-05	0.000281828
Sos1	343.452	-0.472444	0.111947	-4.22023	2.44e-05	0.000283484
2001-09-01	6427.69	0.227145	0.0538364	4.21918	2.45e-05	0.000284583
Cct6a	5780.65	0.275342	0.0652699	4.21852	2.46e-05	0.000285182
Pum3	1121.96	0.399086	0.094609	4.21827	2.46e-05	0.000285262
Cyp2s1	75.6631	-1.13938	0.270183	-4.21708	2.47e-05	0.000286311
AI837181	740.491	-0.443948	0.105271	-4.21718	2.47e-05	0.000286311
Spop	1633.24	-0.275625	0.0653741	-4.21612	2.49e-05	0.000287295
Tubb6	175.393	-0.652604	0.154814	-4.21541	2.49e-05	0.000287973
Cd3eap	140.012	0.697775	0.165554	4.2148	2.5e-05	0.00028852
Cbfb	4619.7	0.264602	0.0627941	4.21381	2.51e-05	0.000289559
Fzd7	40.3758	-1.18459	0.281293	-4.21123	2.54e-05	0.00029265
Vps37a	976.017	0.359484	0.0853834	4.21024	2.55e-05	0.000293697
Brk1	2960.24	0.266464	0.0633297	4.20757	2.58e-05	0.000296947
Zfyve16	450.448	-0.578147	0.137443	-4.20645	2.59e-05	0.000298176
Msc	671.314	-0.373603	0.0888571	-4.20454	2.62e-05	0.000300232
Chchd10	391.717	-0.498285	0.118508	-4.20464	2.61e-05	0.000300232
Inip	725.349	0.323809	0.077133	4.19805	2.69e-05	0.000308704
Gm5424	3227.14	0.310028	0.0738694	4.19697	2.71e-05	0.000309691
Slc4a4	52.8116	-1.13046	0.269348	-4.19702	2.7e-05	0.000309691
Arf3	5090.63	0.312794	0.0745639	4.19498	2.73e-05	0.000312177
Pxk	550.877	-0.484575	0.115535	-4.19418	2.74e-05	0.000313021
Trp53inp2	346.507	-0.457414	0.109094	-4.19286	2.75e-05	0.000314599
Hmgn1	3513.52	0.256967	0.0613066	4.1915	2.77e-05	0.000316234
H2-Oa	225.356	0.600515	0.143323	4.18993	2.79e-05	0.000318105
Stil	339.762	-0.477916	0.114066	-4.1898	2.79e-05	0.000318105
Prkci	391.817	0.500662	0.119531	4.18855	2.81e-05	0.000319609
D1Ertd622e	637.246	0.414833	0.0990608	4.18767	2.82e-05	0.000320604
S100a8	399.41	2.56009	0.611371	4.18746	2.82e-05	0.000320636
Atp6v0a1	327.557	-0.442224	0.105662	-4.18526	2.85e-05	0.000323499
Eda2r	48.4349	1.09333	0.26137	4.18306	2.88e-05	0.000326387
H2-Q10	35.4764	-1.6725	0.399932	-4.18196	2.89e-05	0.000327716
Atp1b3	8619.58	0.319126	0.0763245	4.18118	2.9e-05	0.000328588
Mvp	852.406	-0.345797	0.0827478	-4.17892	2.93e-05	0.000331596
Ubfd1	1169.85	-0.319767	0.0765342	-4.1781	2.94e-05	0.000332539
Tspan32	1507.41	0.479126	0.114756	4.17516	2.98e-05	0.000336597
1700017B05Rik	655.198	0.363704	0.087118	4.17484	2.98e-05	0.000336805
Utp6	1327.62	0.327715	0.0785448	4.17233	3.01e-05	0.000339994
Rrp1b	473.935	0.510924	0.122452	4.17243	3.01e-05	0.000339994
Tuba4a	2067.46	0.266467	0.063981	4.16478	3.12e-05	0.000350953
Rabgap1l	1094.21	-0.279135	0.0670233	-4.16474	3.12e-05	0.000350953
Irf4	5452.41	0.231631	0.0556348	4.16342	3.14e-05	0.000352716
Abhd16a	462.662	0.444125	0.106694	4.16261	3.15e-05	0.000353694
Sec16a	1540.5	-0.420461	0.101057	-4.16065	3.17e-05	0.000356458
Gm9392	916.532	0.321377	0.0773725	4.15363	3.27e-05	0.000367288
Cipc	751.823	-0.349114	0.0840803	-4.15215	3.29e-05	0.000369386
2006-09-01	2074.92	0.284412	0.0685319	4.15007	3.32e-05	0.000372454
Ik	1344.95	-0.337023	0.081234	-4.1488	3.34e-05	0.000374249
Surf2	320.774	0.463123	0.111715	4.14558	3.39e-05	0.000379246
Casz1	76.8043	-0.862298	0.208042	-4.14482	3.4e-05	0.000380211
Dusp10	664.707	-0.408572	0.0985876	-4.14425	3.41e-05	0.000380854
Wdr12	776.189	0.324548	0.078448	4.13711	3.52e-05	0.00039259
Scyl3	554.964	0.353112	0.0853675	4.13637	3.53e-05	0.000393542
Mre11a	672.478	-0.355999	0.0861034	-4.13455	3.56e-05	0.00039637
Sell	7678.71	0.833848	0.201691	4.13429	3.56e-05	0.00039652
Gnl2	829.92	0.374586	0.090646	4.13241	3.59e-05	0.000399455
Parp9	811.225	-0.457888	0.110828	-4.13151	3.6e-05	0.000400539
Gm14270	457.094	-0.426519	0.103238	-4.13143	3.61e-05	0.000400539
Cstf2t	2214.7	0.346809	0.0839693	4.13019	3.62e-05	0.000402396
St3gal1	5155.43	-0.433463	0.104996	-4.12836	3.65e-05	0.000405305
Fam136a	659.33	0.338132	0.0819212	4.12753	3.67e-05	0.000406449
Sepp1	3910.91	0.445786	0.108058	4.12544	3.7e-05	0.000409841
Serinc5	432.973	-0.462441	0.112133	-4.12403	3.72e-05	0.000412034
Abca3	315.411	-0.475412	0.115421	-4.11894	3.81e-05	0.000420917
Igkv15-103	319.196	-2.63501	0.640094	-4.1166	3.84e-05	0.00042488
Zfyve21	124.575	-0.737309	0.179359	-4.11081	3.94e-05	0.000435011
Ifng	67.1323	1.11591	0.271449	4.11093	3.94e-05	0.000435011
Phc2	1831.59	0.301627	0.0733914	4.10984	3.96e-05	0.00043583
Gp9	13.5601	2.2903	0.557271	4.10985	3.96e-05	0.00043583
Nploc4	2716.56	-0.324174	0.0788733	-4.11006	3.96e-05	0.00043583
Uchl5	1049.87	-0.297494	0.072396	-4.10926	3.97e-05	0.000436598
Cyfip2	5218.57	-0.292946	0.0713005	-4.10861	3.98e-05	0.000437482
Mapk1	5181.5	0.216229	0.0526558	4.10646	4.02e-05	0.000441227
Lrig1	168.191	0.883498	0.215234	4.10483	4.05e-05	0.000444014
Kat6b	88.185	-0.963002	0.234661	-4.1038	4.06e-05	0.000445653
Trim46	64.7337	-0.919749	0.224138	-4.1035	4.07e-05	0.000445709
Gm4737	847.164	-0.364595	0.0888514	-4.10342	4.07e-05	0.000445709
Tcaf3	20.4081	-1.84479	0.449627	-4.10294	4.08e-05	0.000445948
Mad2l1bp	891.1	-0.339337	0.0827053	-4.10296	4.08e-05	0.000445948
Ccdc134	173.755	-0.642057	0.156499	-4.10262	4.09e-05	0.000446234
Nsun2	2829.05	0.309367	0.0754352	4.1011	4.11e-05	0.000448826
Pus7l	153.225	0.73952	0.180358	4.10029	4.13e-05	0.000450063
Cebpz	757.189	0.406732	0.0993943	4.0921	4.27e-05	0.000465899
Agpat5	680.416	0.349108	0.0853176	4.09187	4.28e-05	0.000466008
Gpr68	2042.31	0.426188	0.104224	4.08914	4.33e-05	0.000471158
Zc3h7a	463.762	-0.377253	0.092296	-4.08742	4.36e-05	0.000474301
Rap2c	2102.86	0.251443	0.0615474	4.08536	4.4e-05	0.00047818
Sorcs2	31.5312	2.47873	0.607251	4.08188	4.47e-05	0.000485016
Ddx56	1149.06	0.337699	0.0827363	4.08163	4.47e-05	0.000485172
Zranb2	2022.93	0.303275	0.0743134	4.08103	4.48e-05	0.000486062
Dcaf4	164.225	0.626036	0.153457	4.07954	4.51e-05	0.000488817
Chp1	1838.21	-0.266614	0.0653819	-4.0778	4.55e-05	0.000492122
Sssca1	211.148	0.53139	0.130489	4.0723	4.66e-05	0.000503511
Ssbp2	224.46	0.641915	0.157759	4.06897	4.72e-05	0.000510379
Csf2	221.928	0.674867	0.165866	4.06874	4.73e-05	0.000510485
Tnfrsf10b	604.837	0.396737	0.0975131	4.06855	4.73e-05	0.00051052
Gpr107	1039.39	-0.311587	0.0765914	-4.06817	4.74e-05	0.000510964
Cd40lg	7388.91	0.712763	0.175213	4.06799	4.74e-05	0.00051098
Zfp324	179.193	-0.583574	0.143468	-4.06762	4.75e-05	0.000511014
Cul7	247.106	-0.538093	0.132283	-4.06775	4.75e-05	0.000511014
Atg9a	170.07	-0.616109	0.151505	-4.0666	4.77e-05	0.000512865
Enam	59.6474	-1.09744	0.269907	-4.06598	4.78e-05	0.000513842
Rbms1	1712.7	0.292581	0.071985	4.06447	4.81e-05	0.000516791
Klhl5	256.618	0.614726	0.151261	4.06399	4.82e-05	0.000517468
Nfkb1	5190.31	0.317217	0.0780951	4.06194	4.87e-05	0.000521656
Gm5416	16.1388	-1.93112	0.47575	-4.05911	4.93e-05	0.000527616
Cnn2	6490.05	0.342295	0.0843319	4.05891	4.93e-05	0.000527679
Grina	1017.05	-0.353681	0.0871902	-4.05643	4.98e-05	0.00053291
Golt1b	2143.2	-0.247666	0.0611061	-4.05305	5.06e-05	0.000540258
Triobp	704.998	-0.406042	0.10021	-4.05193	5.08e-05	0.000542459
Rgs18	30.3911	1.66606	0.4112	4.05171	5.08e-05	0.000542548
Gm16350	18.688	-1.80269	0.445108	-4.05001	5.12e-05	0.000546103
Gm15564	1338.87	-1.33247	0.329057	-4.04934	5.14e-05	0.000547255
Acadl	1387.39	-0.26553	0.0655873	-4.0485	5.15e-05	0.000548812
Coro1a	29743.9	0.268613	0.0664094	4.0448	5.24e-05	0.000557102
4930453N24Rik	1191.58	0.298282	0.0737474	4.04465	5.24e-05	0.000557102
Mars2	289.467	0.524653	0.129759	4.04328	5.27e-05	0.000559932
Pold3	557.495	-0.365727	0.0904699	-4.04252	5.29e-05	0.000561338
Id2	8741.12	0.263722	0.0652461	4.04196	5.3e-05	0.000562263
Ifrd2	827.933	0.376405	0.0931497	4.04087	5.33e-05	0.000564479
Map2k5	305.432	-0.450631	0.111539	-4.04013	5.34e-05	0.000565828
Ndrg1	6926.86	-0.205366	0.0508355	-4.03981	5.35e-05	0.000566189
Slc36a4	600.477	0.412544	0.102144	4.03887	5.37e-05	0.000568051
Thbd	9.8365	-3.14601	0.779017	-4.03844	5.38e-05	0.000568659
Cth	381.777	-0.550808	0.136397	-4.03826	5.38e-05	0.000568667
Soat2	100.757	-0.803169	0.19893	-4.03745	5.4e-05	0.000570211
Anapc1	2222.22	-0.242236	0.0600175	-4.03608	5.44e-05	0.000573129
Ftsj3	1477.86	0.38931	0.0964837	4.03499	5.46e-05	0.000575389
Zbtb25	439.326	0.393826	0.0977673	4.0282	5.62e-05	0.000591812
Homer1	231.18	0.618519	0.153584	4.02723	5.64e-05	0.000593816
Cdc25c	106.754	-0.71551	0.177716	-4.02615	5.67e-05	0.000596112
Klhl26	251.529	0.540626	0.134409	4.02223	5.76e-05	0.000605683
Cyb5a	1706.61	0.319964	0.0795604	4.02165	5.78e-05	0.000606728
Dnajc27	103.885	0.720159	0.179183	4.01913	5.84e-05	0.00061281
Gstk1	583.596	-0.352409	0.0876923	-4.0187	5.85e-05	0.000613484
Ipo8	729.987	-0.324878	0.0808949	-4.01605	5.92e-05	0.000619946
Fbxo17	158.283	0.980721	0.244219	4.01574	5.93e-05	0.000620328
Ube4b	789.549	-0.329635	0.0820977	-4.01516	5.94e-05	0.000621196
Abcg3	226.431	0.83719	0.208512	4.01506	5.94e-05	0.000621196
Tbc1d2	51.2073	-1.13376	0.282478	-4.01363	5.98e-05	0.000624525
Mtch1	1514.8	0.302607	0.075417	4.01246	6.01e-05	0.000627178
Gm5526	2386.73	0.286029	0.0713235	4.01031	6.06e-05	0.000632438
Slc35a1	461.7	0.404135	0.100798	4.00937	6.09e-05	0.000634495
Sfmbt1	379.87	-0.415337	0.103621	-4.00823	6.12e-05	0.000637103
Psmd8	4649.26	-0.215468	0.0537851	-4.00608	6.17e-05	0.000642456
Kif20a	460.977	-0.394584	0.0986255	-4.00083	6.31e-05	0.000656399
Lsm1	770.574	0.346743	0.0867051	3.99911	6.36e-05	0.000660725
Cd4	7329.16	-0.329226	0.0823988	-3.99552	6.46e-05	0.000670327
Pcnxl4	222.91	0.523061	0.130932	3.99491	6.47e-05	0.000671556
Clasp2	497.311	-0.403448	0.101002	-3.99445	6.48e-05	0.000672374
Mmadhc	1434.62	-0.255617	0.064002	-3.99388	6.5e-05	0.000673505
Tmem2	97.3357	-0.866186	0.216936	-3.99282	6.53e-05	0.000676039
Timm9	228.384	0.576538	0.144496	3.98999	6.61e-05	0.000683157
Flna	12977.3	-0.284946	0.0714138	-3.99007	6.61e-05	0.000683157
Rusc1	401.353	-0.424191	0.106323	-3.98963	6.62e-05	0.000683218
Sh2b3	392.061	0.504498	0.126452	3.98966	6.62e-05	0.000683218
E2f8	417.206	-0.487796	0.122298	-3.98859	6.65e-05	0.000685731
Pdlim2	1575.84	0.287393	0.0721052	3.98574	6.73e-05	0.000693504
Casp6	3671.29	0.2897	0.0726913	3.98534	6.74e-05	0.000694169
mt-Nd4	29255	0.324122	0.0813645	3.98358	6.79e-05	0.000698836
Rac2	14194.6	0.249901	0.0627626	3.98168	6.84e-05	0.000703939
Brip1os	1397.44	-0.250984	0.0630574	-3.98024	6.88e-05	0.000707715
Tank	1440.14	0.364555	0.0916099	3.97942	6.91e-05	0.000709632
Mgmt	227.303	0.584964	0.147091	3.97689	6.98e-05	0.000716711
Bop1	1795.43	0.2775	0.0697879	3.97634	7e-05	0.000717867
Gm13736	473.378	-0.424769	0.106833	-3.97603	7.01e-05	0.000718291
Rheb	1638.5	0.282818	0.0711351	3.97579	7.01e-05	0.000718501
Ikbke	445.545	0.630148	0.158512	3.9754	7.03e-05	0.000719161
Serpinb6b	1580.83	0.563309	0.141761	3.97366	7.08e-05	0.000723404
Tspan6	340.068	-0.508744	0.128028	-3.97368	7.08e-05	0.000723404
Kif14	172.396	-0.558112	0.140561	-3.97061	7.17e-05	0.000732193
Lcp1	22187.7	0.24007	0.0605038	3.96786	7.25e-05	0.000740072
Nek7	2233.73	0.299911	0.0755911	3.96755	7.26e-05	0.000740072
Cacna1c	145.763	-0.629936	0.158771	-3.96757	7.26e-05	0.000740072
Vasp	7599.68	0.205797	0.0519162	3.96403	7.37e-05	0.000750541
Rabac1	2276.82	-0.309365	0.078084	-3.96195	7.43e-05	0.000756584
Aldoa	27450.4	-0.158149	0.039919	-3.96173	7.44e-05	0.000756727
Ralgds	455.441	0.397386	0.100318	3.96125	7.46e-05	0.00075767
Zbtb1	1144.53	0.292128	0.0737493	3.9611	7.46e-05	0.00075767
Uros	177.434	0.650422	0.164233	3.96036	7.48e-05	0.000759484
Gm13546	171.407	-0.7273	0.183657	-3.9601	7.49e-05	0.000759765
Nob1	959.354	0.290003	0.0732555	3.95879	7.53e-05	0.000763409
Cars	1894.56	-0.242401	0.0612392	-3.95826	7.55e-05	0.000764268
Mafk	437.012	0.479927	0.12125	3.95818	7.55e-05	0.000764268
Wbscr22	658.427	0.334806	0.0845958	3.95771	7.57e-05	0.00076484
Rasgef1b	192.115	0.684061	0.172845	3.95766	7.57e-05	0.00076484
Edrf1	214.293	-0.520387	0.131605	-3.95416	7.68e-05	0.000775594
Glt8d1	154.515	-0.632696	0.160117	-3.95146	7.77e-05	0.000783829
Cacna2d4	57.3576	1.49161	0.377537	3.95089	7.79e-05	0.00078514
Gdi1	1460.47	0.343327	0.0869544	3.94836	7.87e-05	0.00079293
Cd200r3	68.0948	1.09743	0.278004	3.94753	7.9e-05	0.000795116
2009-09-01	4341.48	0.278508	0.0705888	3.9455	7.96e-05	0.000801323
Arf4	4716.98	-0.210855	0.0534886	-3.94206	8.08e-05	0.00081232
Tmem156	156.676	0.661002	0.167802	3.93918	8.18e-05	0.000821557
Osbpl11	422.526	-0.392016	0.0995489	-3.93793	8.22e-05	0.000824716
Tnfrsf1b	1251.06	0.422051	0.107174	3.93799	8.22e-05	0.000824716
Itgav	2885.29	-0.421954	0.107191	-3.93648	8.27e-05	0.000829111
Ighv1-26	81.6788	-2.52245	0.64175	-3.93059	8.47e-05	0.000849113
Map3k10	217.91	-0.506648	0.128931	-3.9296	8.51e-05	0.000851787
Trbc2	15381	0.211593	0.0538474	3.92949	8.51e-05	0.000851787
Snhg12	367.804	-0.61694	0.157124	-3.92646	8.62e-05	0.000861988
Pgm2	1478.69	-0.276938	0.0705828	-3.9236	8.72e-05	0.000871695
Scyl1	584.394	-0.34316	0.0875183	-3.92101	8.82e-05	0.000880508
Slc39a9	956.546	-0.352197	0.0898315	-3.92064	8.83e-05	0.000881214
Cd3d	10643.4	0.286624	0.0731706	3.9172	8.96e-05	0.000893282
Rftn1	1278.67	-0.269763	0.0688797	-3.91644	8.99e-05	0.000895455
Gbp6	611.707	-0.551725	0.14089	-3.91601	9e-05	0.00089645
Phf12	504.221	-0.417113	0.106534	-3.91529	9.03e-05	0.000898494
Adss	2968.77	0.295401	0.0754518	3.91509	9.04e-05	0.000898605
Tmem167b	1029.01	-0.29065	0.0742892	-3.91242	9.14e-05	0.000907988
Gm11223	585.162	0.365659	0.0935979	3.9067	9.36e-05	0.000929077
Cdkn2a	51.8497	-1.08398	0.277689	-3.90358	9.48e-05	0.000940514
Rqcd1	1755.6	-0.243371	0.0623795	-3.90146	9.56e-05	0.000948124
Aldh18a1	3996.94	-0.196667	0.0504301	-3.89979	9.63e-05	0.000954026
Dync1h1	1254.24	-0.511421	0.13121	-3.89773	9.71e-05	0.000960841
Mphosph6	629.392	-0.354657	0.0909883	-3.89783	9.71e-05	0.000960841
Gm6733	461.041	-0.375442	0.0963633	-3.89611	9.77e-05	0.000966605
Eif2b4	542.356	-0.351973	0.0903697	-3.89481	9.83e-05	0.000971138
Elmo1	2318.8	-0.32355	0.0830765	-3.8946	9.84e-05	0.000971302
Tdrd7	61.6873	-0.992705	0.254936	-3.89394	9.86e-05	0.000973301
Abcc1	2319.09	-0.404851	0.104004	-3.89265	9.92e-05	0.000977808
Alox12	14.7806	1.88749	0.485023	3.89154	9.96e-05	0.00098161
Pus1	515.126	0.362692	0.093312	3.88688	0.000101542	0.000999965
Cast	1042.44	-0.359258	0.0924453	-3.88617	0.000101838	0.00100219
Klk8	1311.41	0.298406	0.0768049	3.88525	0.000102227	0.00100532
Dnmt3a	703.702	0.476646	0.122688	3.88503	0.000102316	0.00100551
Racgap1	1436.96	-0.331193	0.0852605	-3.88449	0.000102547	0.00100639
Hpdl	22.9942	1.42517	0.366883	3.88453	0.000102527	0.00100639
Mx2	10.059	-2.36341	0.608507	-3.88395	0.000102773	0.00100792
Mmrn1	9.52251	2.33575	0.601497	3.88323	0.000103077	0.00101021
Tiparp	560.148	0.344194	0.0886418	3.88298	0.000103186	0.00101058
Rn7sk	93.076	1.26338	0.325492	3.88146	0.000103832	0.00101622
Cks1b	1401.87	-0.310786	0.0800749	-3.88119	0.000103945	0.00101663
Tbpl1	875.602	-0.311793	0.0803597	-3.87996	0.000104473	0.0010211
Clspn	278.863	-0.553442	0.142707	-3.87817	0.000105244	0.00102792
Ptpn3	444.656	-0.379085	0.09777	-3.87732	0.000105614	0.00103084
Mov10	306.331	-0.581022	0.149983	-3.87392	0.0001071	0.00104391
Nhlrc1	33.9152	1.19601	0.308727	3.87401	0.000107058	0.00104391
Cdk17	2601.99	0.342083	0.0883347	3.87258	0.000107688	0.00104893
Cog1	366.517	-0.440213	0.113687	-3.87216	0.000107877	0.00105006
Morf4l2	3325.48	-0.24492	0.0632579	-3.87177	0.00010805	0.00105102
Slc5a6	122.546	0.782455	0.202127	3.87111	0.00010834	0.00105313
Lix1l	41.8603	-1.07524	0.277822	-3.87025	0.000108724	0.00105614
Man2a1	872.469	-0.319973	0.0827627	-3.86615	0.000110567	0.00107332
Atf3	1275.56	-0.355673	0.0920283	-3.86482	0.00011117	0.00107844
Tcaf2	87.3477	-0.787013	0.203715	-3.86331	0.00011186	0.0010844
Klhl24	477.178	-0.468858	0.121381	-3.86269	0.000112147	0.00108644
Ets1	13089.2	-0.26274	0.0680233	-3.8625	0.000112233	0.00108654
Tiam1	2395.82	0.320493	0.0830089	3.86094	0.00011295	0.00109274
Edc4	1080.77	-0.285785	0.0740235	-3.86074	0.000113046	0.00109293
Gm9835	1748.01	0.296685	0.0768545	3.86035	0.000113225	0.00109392
Nrbp1	1126.07	-0.313355	0.081179	-3.86005	0.000113365	0.00109453
Elmo2	1314.91	0.286013	0.0741049	3.85957	0.000113585	0.00109592
Ubr3	478.106	-0.367715	0.0953504	-3.85646	0.000115043	0.00110924
Cfap20	407.68	-0.405184	0.10508	-3.85597	0.00011527	0.00111068
Wisp1	79.3511	1.01865	0.264352	3.85336	0.000116506	0.00112156
Gm29216	88.702	1.04574	0.27139	3.85326	0.000116557	0.00112156
Pdrg1	632.371	0.4068	0.105588	3.85271	0.00011682	0.00112334
Irgm2	350.811	-0.567434	0.147347	-3.85099	0.00011764	0.00113047
Gp1bb	13.1395	2.0412	0.530109	3.85052	0.000117869	0.0011319
Plin3	1060.13	-0.363804	0.0945298	-3.84856	0.000118813	0.00113944
AW209491	272.047	0.47487	0.123385	3.84869	0.000118751	0.00113944
Sla2	270.253	0.557042	0.144803	3.8469	0.000119624	0.00114645
Eif4e	2558.69	0.250188	0.0650908	3.84367	0.000121206	0.00116084
Map2k2	2138.89	-0.243588	0.0633794	-3.84332	0.000121379	0.00116171
Prkab1	939.962	0.317029	0.0824979	3.84288	0.0001216	0.00116305
Cd164	4714.52	-0.211603	0.055091	-3.84098	0.000122544	0.0011713
Btla	2937.27	0.474662	0.123617	3.83978	0.000123146	0.00117626
Ccdc92	253.802	-0.751953	0.195959	-3.83731	0.000124392	0.00118737
Armc10	1109.84	0.338431	0.0882586	3.83453	0.000125804	0.00120005
Rplp1	69873.8	0.294796	0.0768906	3.83397	0.000126093	0.001202
Mrps2	812.855	0.306694	0.0800366	3.83192	0.000127149	0.00121126
Erlin1	381.703	-0.388234	0.101329	-3.83142	0.000127406	0.0012129
Fundc2	1098.43	0.334596	0.0873542	3.83034	0.000127966	0.00121743
Lum	12.6593	-2.05168	0.535858	-3.82877	0.000128785	0.0012244
Pex6	442.089	0.39491	0.103307	3.82267	0.000132014	0.00125249
Gpr108	672.837	-0.337044	0.0881701	-3.82266	0.000132021	0.00125249
Rbl2	706.921	-0.364585	0.0953749	-3.82265	0.000132025	0.00125249
Zkscan8	177.952	0.575129	0.150458	3.82253	0.00013209	0.00125249
Hmmr	445.615	-0.402246	0.105263	-3.82136	0.000132718	0.00125761
Prr11	680.318	-0.336288	0.0880654	-3.81861	0.000134205	0.00127086
Mob4	929.178	0.288155	0.0754674	3.81827	0.00013439	0.00127177
Rae1	1326.97	0.276842	0.0725674	3.81496	0.000136207	0.00128811
Spdl1	333.724	-0.3954	0.103682	-3.81359	0.000136965	0.00129442
Ap2m1	1665.87	-0.255107	0.0669161	-3.81234	0.000137656	0.00130009
Zzef1	550.845	-0.362249	0.0950401	-3.81153	0.000138107	0.00130349
Mogs	2449.52	-0.281935	0.0739816	-3.81087	0.000138477	0.00130612
Tbc1d10a	1173.83	-0.24798	0.0650884	-3.80989	0.000139027	0.00130993
Tgoln1	6544.31	-0.301394	0.0791097	-3.80983	0.000139064	0.00130993
Hnrnpu	770.997	0.381648	0.100209	3.80854	0.00013979	0.0013159
Clcn7	423.651	-0.401493	0.105435	-3.80795	0.000140123	0.00131731
Tspyl2	215.485	-0.530294	0.139255	-3.80809	0.000140045	0.00131731
Lsp1	4676.31	0.293953	0.0772258	3.80641	0.000140998	0.00132466
Ttl	84.262	-0.854351	0.224555	-3.80464	0.000142009	0.00133328
Aatf	388.945	0.411182	0.108161	3.80155	0.000143792	0.00134914
Eef2k	148.333	-0.742077	0.195494	-3.79591	0.000147102	0.00137929
Daxx	899.114	-0.315622	0.083242	-3.79162	0.000149668	0.00140242
Prkar1a	14400.6	0.169468	0.0447036	3.79093	0.000150085	0.00140541
Eif4e2	2331.95	-0.201367	0.0532003	-3.78507	0.000153663	0.00143798
Prdx3	2017.91	0.249751	0.0659902	3.78467	0.000153914	0.00143938
Por	961.209	-0.313634	0.0828937	-3.78357	0.000154596	0.00144481
Gm3571	438.326	-0.417511	0.110366	-3.78298	0.000154961	0.00144728
Clcn4	790.023	-0.296964	0.078552	-3.78047	0.000156531	0.00146099
Nars	8377.57	-0.200278	0.0529848	-3.77991	0.000156882	0.00146236
Gm13509	1386.66	-0.248802	0.0658202	-3.78003	0.00015681	0.00146236
Treml2	696.06	-0.475039	0.125716	-3.77868	0.00015766	0.00146865
Slc9a1	782.269	-0.296761	0.0785432	-3.77832	0.000157891	0.00146985
Tra2a	1856.93	0.238915	0.0632462	3.77754	0.000158384	0.00147251
Pop4	632.598	-0.320522	0.0848494	-3.77754	0.000158383	0.00147251
A830080D01Rik	175.98	0.591706	0.156653	3.77718	0.000158615	0.00147275
Klra7	56.9497	0.889613	0.235518	3.77726	0.000158566	0.00147275
Rrp8	725.907	0.341176	0.0903714	3.77526	0.000159839	0.00148316
Dhx37	361.386	0.444728	0.117835	3.77417	0.00016054	0.00148869
Slc52a2	482.252	0.405541	0.107562	3.77032	0.000163039	0.00151073
Eif4a2	2852.36	0.303118	0.0803988	3.77018	0.000163128	0.00151073
Sh3bp2	174.25	0.577192	0.153153	3.76873	0.000164082	0.00151858
H3f3a	2479.74	0.233103	0.0618576	3.76838	0.00016431	0.00151971
Fus	4200.82	0.217322	0.057679	3.76778	0.000164703	0.00152236
Pde1a	5.56183	-3.03031	0.804573	-3.76636	0.000165644	0.00153007
Rrn3	1267.48	0.31842	0.0845829	3.7646	0.000166819	0.00153993
Igkv8-16	63.6436	-2.81334	0.747896	-3.76168	0.000168779	0.00155701
Nom1	523.697	0.404528	0.107592	3.75984	0.000170021	0.00156668
Nr4a3	2278.11	0.922387	0.245328	3.75981	0.000170046	0.00156668
Psmc3	3496.23	-0.218453	0.0581246	-3.75836	0.000171028	0.00157415
Kif1c	858.445	-0.349069	0.0928796	-3.75829	0.000171077	0.00157415
Polr3gl	225.54	-0.613009	0.163182	-3.75659	0.000172246	0.00158389
Klf3	234.375	1.01264	0.269616	3.75585	0.000172754	0.00158754
Trim28	4137.58	-0.232043	0.0618034	-3.75453	0.000173666	0.00159489
Wdr46	625.12	0.34947	0.0931188	3.75294	0.000174772	0.00160402
Rbm10	559.158	-0.392067	0.104488	-3.75226	0.000175246	0.00160734
Copa	6488.89	-0.236684	0.0630807	-3.75208	0.000175375	0.00160749
Yif1a	972.476	-0.299743	0.0800669	-3.74366	0.000181357	0.00166126
Otud4	901.673	0.364094	0.0972718	3.74306	0.000181792	0.00166417
Nol10	761.922	0.358961	0.09591	3.74268	0.000182064	0.0016656
Tal1	54.847	1.54807	0.413972	3.73955	0.000184349	0.00168543
Rpain	146.483	-0.670047	0.179197	-3.73917	0.000184631	0.00168692
Ap2b1	3500.89	-0.247554	0.0662216	-3.73827	0.000185294	0.00169191
Rasgrp1	1844.18	0.315435	0.0843855	3.73802	0.000185474	0.00169246
Aldh1a7	10.8362	2.6793	0.716948	3.73709	0.00018616	0.00169764
Lrrc8c	2011.2	-0.256556	0.0686634	-3.73643	0.000186649	0.00170101
Bckdha	433.559	-0.532034	0.142403	-3.73611	0.000186889	0.00170212
Relb	1756.68	0.273034	0.0730967	3.73525	0.000187532	0.00170689
Spn	8871.25	0.245128	0.0656381	3.73455	0.000188055	0.00171056
Ddx21	3959.18	0.320715	0.0859155	3.73291	0.000189277	0.00171949
Syngr2	3038.71	0.234389	0.0627886	3.73299	0.000189219	0.00171949
Stat2	284.721	-0.509035	0.13637	-3.73274	0.000189404	0.00171955
Akr1c13	629.234	-0.371387	0.099503	-3.73243	0.000189645	0.00172064
Gm13340	449.729	0.636232	0.170522	3.73108	0.00019066	0.00172875
Mfsd11	328.683	-0.477196	0.127905	-3.73088	0.000190816	0.00172907
Cd53	44459.5	0.205425	0.0550683	3.73037	0.0001912	0.00173145
Taf5l	1028.24	0.26496	0.0710329	3.7301	0.000191404	0.0017322
Amica1	140.516	0.653736	0.175279	3.72969	0.000191718	0.00173395
Gm10282	254.595	0.466845	0.125177	3.72947	0.000191884	0.00173435
Trit1	221.375	0.489843	0.131356	3.72912	0.000192152	0.00173568
Atf6b	946.413	-0.337954	0.0906767	-3.72702	0.000193756	0.00174796
Ckap2l	364.341	-0.470755	0.126307	-3.72708	0.000193713	0.00174796
Dhx32	380.123	-0.367763	0.0986948	-3.72626	0.000194342	0.00175214
Yaf2	630.557	0.404507	0.108662	3.72263	0.000197159	0.00177641
Sec61g	177.474	-0.63419	0.170381	-3.72218	0.000197509	0.00177845
Cd1d1	168.088	0.681608	0.18314	3.72178	0.000197822	0.00178015
Igha	2066.05	-2.30584	0.619612	-3.72142	0.000198108	0.0017816
Bax	2608.2	0.267527	0.0719138	3.7201	0.000199144	0.0017898
Shcbp1	476.753	-0.439552	0.118164	-3.71986	0.000199337	0.0017904
Tdrp	609.135	0.596488	0.160407	3.7186	0.000200331	0.0017982
Xcl1	42.1064	1.72068	0.462795	3.71802	0.000200793	0.00180121
Ucp2	29962.8	0.208084	0.0559985	3.71589	0.000202493	0.00181532
Derl2	1088.96	-0.26847	0.0722608	-3.71529	0.000202972	0.00181735
Iars	3398.67	-0.227102	0.0611264	-3.71529	0.000202973	0.00181735
Csf2rb2	94.8479	0.902439	0.242992	3.71387	0.000204116	0.00182644
Gnl3	754.448	0.392836	0.105801	3.71296	0.000204848	0.00183185
Lss	587.087	-0.383545	0.103311	-3.71253	0.000205199	0.00183384
Mrpl15	1336.19	0.321454	0.0865936	3.71221	0.000205453	0.00183496
Pim2	1315.61	0.43816	0.118059	3.71136	0.00020615	0.00184004
Gstp1	1083.45	0.268028	0.0722412	3.71019	0.000207108	0.00184743
Zfp706	2076.37	0.268804	0.0724695	3.70921	0.000207911	0.00185344
Snx15	329.821	-0.440864	0.118926	-3.70705	0.000209684	0.00186808
Galk2	582.527	-0.34339	0.0926699	-3.70552	0.000210956	0.00187824
Gm17641	16.9649	1.65734	0.44749	3.70363	0.000212539	0.00189116
Gm12250	135.662	-0.747516	0.201898	-3.70245	0.000213528	0.00189878
Fbxl5	678.734	0.369972	0.100004	3.69955	0.000215978	0.00191937
Bloc1s4	370.147	0.404278	0.109307	3.69856	0.000216823	0.00192568
Rabl6	521.811	-0.330659	0.0894189	-3.69786	0.000217424	0.00192982
Pias3	138.082	-0.631617	0.170824	-3.69748	0.000217754	0.00193156
Syde2	22.0094	1.50678	0.407646	3.69629	0.000218776	0.00193942
Dntt	98.3765	-0.990549	0.268069	-3.69513	0.000219774	0.00194464
Ube4a	1055.54	-0.265129	0.0717478	-3.69529	0.000219632	0.00194464
Igkv5-43	175.448	-2.27713	0.616236	-3.69523	0.000219685	0.00194464
Yipf4	1492.52	-0.252413	0.0683182	-3.69466	0.000220178	0.00194702
Champ1	776.897	0.358219	0.0969687	3.69418	0.000220601	0.00194955
Dok2	1970.67	0.296316	0.0802224	3.69368	0.000221031	0.00195214
Dmxl1	456.707	-0.376467	0.101956	-3.69246	0.000222091	0.0019603
Pisd	201.612	0.604913	0.163846	3.69196	0.000222529	0.00196295
Sgpl1	2219.39	-0.310684	0.0841894	-3.6903	0.000223991	0.00197453
Pip5k1b	124.59	0.675849	0.183149	3.69015	0.000224118	0.00197453
Ttk	171.99	-0.562047	0.152347	-3.68925	0.000224913	0.00198031
Acat1	1395.92	0.249623	0.0676688	3.68889	0.000225232	0.0019819
Ehbp1l1	670.693	-0.315735	0.0856037	-3.68833	0.000225728	0.00198505
Ppp4c	4420.44	0.223622	0.0606434	3.68749	0.000226476	0.0019904
Nrros	1123	0.335356	0.0909755	3.68623	0.000227602	0.00199906
Gas2	71.7223	-0.81254	0.220535	-3.68441	0.000229236	0.00201219
Ssbp4	1514.43	0.239638	0.0650724	3.68264	0.000230832	0.00202495
Abhd17a	1549.49	0.238063	0.0646872	3.68022	0.000233037	0.00204303
Dlgap5	514.207	-0.419662	0.114045	-3.67978	0.000233436	0.00204528
Tor1aip2	2171.46	-0.257956	0.0701217	-3.67869	0.000234436	0.00205278
Epg5	407.37	-0.370332	0.100703	-3.67748	0.000235547	0.00206
2700097O09Rik	195.534	0.52246	0.142069	3.6775	0.000235535	0.00206
Ttc9c	1441.73	-0.228696	0.0621991	-3.67684	0.000236145	0.00206396
Cdc42ep3	247.266	0.515228	0.140148	3.67631	0.00023663	0.00206694
Tcrg-C1	24.672	1.76015	0.478831	3.67592	0.000236991	0.00206882
Ermp1	535.098	0.339539	0.0923974	3.67476	0.000238071	0.00207699
Spg20	506.607	-0.422009	0.114865	-3.67396	0.000238819	0.00208224
Pdia5	37.583	-1.11811	0.304567	-3.67114	0.000241471	0.00210408
Apmap	977.981	0.314361	0.085645	3.67052	0.00024206	0.00210793
Wipi2	960.341	-0.257364	0.0701309	-3.66977	0.000242771	0.00211154
Gata1	83.0828	1.10833	0.302003	3.66992	0.00024263	0.00211154
Drc1	12.5404	3.26999	0.891314	3.66873	0.000243754	0.00211881
Bscl2	1424.51	0.303861	0.0829305	3.66404	0.00024827	0.00215675
Mrpl50	599.129	0.376753	0.102863	3.66267	0.000249601	0.002167
Nle1	463.828	0.35124	0.0959418	3.66097	0.00025126	0.00218008
Birc6	1374.99	-0.389616	0.10647	-3.6594	0.000252805	0.00219215
Chtf8	2958.68	0.275506	0.0753319	3.65723	0.000254955	0.00220946
Rnf14	1067.53	0.261736	0.0715746	3.65683	0.000255351	0.00221154
Arnt2	68.544	-0.891422	0.243837	-3.65582	0.000256366	0.00221827
Prelid1	5090.2	-0.182227	0.0498467	-3.65574	0.000256438	0.00221827
Eno2	68.8157	0.773685	0.211724	3.65421	0.000257971	0.00223019
Gm14494	1466.05	0.353206	0.0966826	3.65325	0.000258942	0.00223722
Mgarp	80.1524	-0.844429	0.231173	-3.65281	0.00025939	0.00223974
Cdkn1b	1666.28	-0.367895	0.100724	-3.65249	0.000259705	0.00224112
Larp4	1305.95	0.357418	0.0978732	3.65184	0.000260365	0.00224546
Gnb4	357.749	-0.418997	0.114811	-3.64944	0.000262808	0.00226515
Adrbk1	6503.71	0.226803	0.0621544	3.64903	0.000263235	0.00226747
Klhdc2	1066.67	0.302562	0.0829466	3.64767	0.00026463	0.00227811
Ccrl2	109.751	-0.772842	0.211989	-3.64567	0.000266699	0.00229454
Ptprj	720.296	0.469902	0.128925	3.64478	0.000267626	0.00230113
Cars2	164.066	-0.567286	0.15573	-3.64275	0.000269736	0.00231788
Mrto4	1068.55	0.346329	0.0950952	3.64192	0.000270613	0.00232402
Rab2a	1951.13	-0.209014	0.0574081	-3.64085	0.000271743	0.00233232
Spp1	107.594	-0.629063	0.172823	-3.63992	0.000272718	0.00233929
Safb2	428.188	-0.427925	0.117594	-3.63901	0.000273691	0.00234623
Ncapd3	813.345	-0.283858	0.0780479	-3.63697	0.000275866	0.00236289
Epm2aip1	648.261	-0.310242	0.0853046	-3.63688	0.000275965	0.00236289
Ube2v2	197.846	0.577065	0.158707	3.63605	0.000276853	0.00236907
Lin54	634.215	-0.302907	0.0833982	-3.63206	0.000281172	0.00240459
Ulk2	269.757	-0.506378	0.139468	-3.63078	0.000282563	0.00241504
Timd2	63.3789	-0.924855	0.254788	-3.6299	0.000283528	0.00242184
Cwh43	8.85804	-2.47838	0.683095	-3.62816	0.000285445	0.00243531
Qpctl	192.001	-0.554782	0.152907	-3.62822	0.000285378	0.00243531
Cuedc1	220.923	0.459673	0.126749	3.62664	0.00028713	0.00244819
Tmem9	279.011	-0.519697	0.143306	-3.62649	0.000287298	0.00244819
Crb3	20.6933	1.46798	0.404969	3.62491	0.000289065	0.0024614
Tcrg-C4	23.1753	1.55133	0.427977	3.62479	0.000289192	0.0024614
Seh1l	1612.32	0.253592	0.0699658	3.62451	0.000289509	0.00246263
Prpf3	537.694	-0.32999	0.0910522	-3.62418	0.00028988	0.00246432
Ncstn	1835.15	-0.281692	0.0777344	-3.62377	0.000290335	0.00246526
Rps2	23333	-0.202093	0.0557681	-3.62381	0.000290293	0.00246526
Aco1	772.436	-0.293519	0.0810103	-3.62323	0.000290942	0.00246895
BC017643	1405.03	0.294891	0.0813989	3.62279	0.00029144	0.00247171
Mia3	598.868	-0.374338	0.103359	-3.62172	0.000292648	0.00248048
Tmem110	474.602	-0.424528	0.117229	-3.62135	0.000293064	0.00248254
Fam120aos	119.569	0.801447	0.221347	3.62077	0.00029373	0.00248671
Tmem165	1813.79	-0.344823	0.0953872	-3.61498	0.000300371	0.00254143
Qsox1	620.481	-0.326332	0.0902992	-3.6139	0.000301626	0.00255053
Vamp7	487.96	-0.363297	0.100537	-3.61356	0.000302026	0.00255241
Enpp1	99.0129	-0.778389	0.215507	-3.61189	0.000303977	0.00256737
Derl3	53.2653	-1.40204	0.388373	-3.61004	0.000306155	0.00258425
Srebf1	2838.1	-0.209726	0.0581383	-3.60737	0.000309312	0.00260927
Arf1	9579.91	-0.171475	0.0475366	-3.60723	0.000309485	0.00260927
AI597479	450.49	0.390576	0.108299	3.60646	0.000310405	0.00261549
Aqp9	1637.03	-0.498181	0.138149	-3.60611	0.000310819	0.00261744
Fam49b	5542.94	0.245013	0.0679764	3.60439	0.000312887	0.0026302
Mpzl2	25.6572	1.33163	0.369434	3.60451	0.000312737	0.0026302
Pms2	324.637	-0.399327	0.110781	-3.60465	0.000312569	0.0026302
Pstpip1	1286.43	-0.281919	0.0782351	-3.60348	0.000313979	0.00263783
Epn2	214.959	-0.661549	0.183595	-3.6033	0.000314199	0.00263813
Npr3	15.7989	-1.78569	0.495617	-3.60296	0.000314609	0.00264002
Hipk3	1741.87	0.304759	0.0845914	3.60272	0.000314905	0.00264096
Gaa	730.561	-0.308364	0.0856282	-3.60119	0.000316759	0.00265494
Nek1	163.176	-0.526009	0.146123	-3.59976	0.000318509	0.00266805
Msh3	207.602	-0.537996	0.149489	-3.59891	0.000319557	0.00267526
Zfp740	1669.49	-0.25965	0.0721577	-3.59837	0.000320215	0.0026792
Prkd3	715.822	0.383731	0.106692	3.59663	0.00032237	0.00269566
Ewsr1	2915.81	0.209099	0.0581962	3.593	0.000326888	0.00273183
Il1rl1	71.9431	0.826431	0.230028	3.59274	0.000327216	0.00273298
Wbp5	904.101	-0.32437	0.0903097	-3.59175	0.000328467	0.00274182
Pttg1ip	1343.63	-0.251279	0.0699969	-3.58986	0.000330849	0.0027601
Tmem9b	1787.85	0.251824	0.0701702	3.58877	0.000332248	0.00276883
Got2	1867.18	-0.251296	0.0700236	-3.58874	0.000332283	0.00276883
Tanc2	1536.02	0.487869	0.135961	3.5883	0.000332838	0.00277184
Panx1	1086.27	-0.305166	0.0850759	-3.58699	0.000334521	0.00278424
Ubn2	296.711	-0.520008	0.145017	-3.58584	0.000335996	0.00279326
Prrt4	10.8124	2.04891	0.571367	3.58598	0.000335821	0.00279326
Clcn6	241.929	-0.49528	0.138134	-3.58551	0.000336421	0.00279517
Entpd6	356.975	0.433374	0.12089	3.58485	0.000337267	0.00280057
Nipal3	440.636	-0.468097	0.13062	-3.58365	0.000338831	0.00281192
Kdm4a	1283.48	-0.245539	0.0685214	-3.58339	0.000339169	0.0028131
Fam208a	336.279	-0.389874	0.10883	-3.5824	0.000340451	0.00282046
Ccdc6	461.351	-0.354332	0.0989056	-3.58252	0.000340292	0.00282046
Zfc3h1	255.024	-0.517475	0.144584	-3.57907	0.000344822	0.00285502
Shisa5	26156.8	-0.225871	0.0631367	-3.5775	0.000346896	0.00287052
Fgf2	76.4099	0.786742	0.21994	3.57708	0.000347455	0.00287349
Ovca2	166.028	0.546618	0.152881	3.57544	0.000349638	0.00288987
Uevld	81.2282	-0.722504	0.202097	-3.57503	0.000350183	0.0028927
Socs2	762.839	-0.436101	0.122011	-3.57428	0.000351194	0.00289938
Mtbp	339.743	-0.371995	0.1041	-3.57343	0.000352332	0.00290709
Ndufaf7	266.459	0.429056	0.120118	3.57196	0.000354314	0.00292176
Xpot	2349.7	-0.256377	0.0717953	-3.57094	0.000355704	0.00293153
Ccr4	3982.53	-0.312873	0.0876303	-3.57037	0.000356479	0.00293623
Tmub2	550.709	-0.388803	0.108929	-3.56931	0.000357916	0.00294637
Prkag1	514.681	-0.410209	0.114951	-3.56856	0.000358947	0.00295315
Ifitm6	42.9551	-1.13096	0.317191	-3.56555	0.000363089	0.00298551
Dtx3l	726.628	-0.428048	0.120067	-3.56507	0.000363756	0.00298928
Ccdc115	715.943	0.305404	0.0856876	3.56416	0.000365029	0.00299802
Tmem161a	375.114	-0.359317	0.100825	-3.56378	0.000365558	0.00300064
Mapk11	435.348	0.373597	0.104878	3.5622	0.000367755	0.00301694
Fn1	105.071	-0.796084	0.22353	-3.56143	0.000368846	0.00302416
Foxf2	108.903	-0.811246	0.227813	-3.56102	0.000369423	0.00302715
Tma16	262.995	0.445364	0.125103	3.55997	0.000370897	0.00303575
H2-T22	2490.99	-0.265518	0.0745819	-3.56008	0.000370739	0.00303575
Cops7a	780.08	0.28876	0.0811258	3.55941	0.000371685	0.00304046
Pygb	1285.47	-0.388978	0.109334	-3.55771	0.000374099	0.00305811
Ddx60	76.1243	-1.64131	0.461353	-3.55759	0.000374271	0.00305811
Slamf1	1305.24	0.396142	0.111416	3.55552	0.000377235	0.00308058
Atg101	626.045	-0.356262	0.100206	-3.5553	0.000377551	0.0030814
Cog3	655.501	-0.321111	0.090358	-3.55376	0.000379761	0.00309766
H3f3b	12278.6	0.240756	0.0677639	3.55286	0.00038107	0.0031048
Tmem158	43.4235	1.01871	0.286718	3.553	0.000380862	0.0031048
Arid3a	251.181	-0.423422	0.119199	-3.55223	0.000381978	0.00311042
Zbtb33	737.639	0.332354	0.0936383	3.54934	0.000386194	0.00314297
Imp4	1297.55	0.250165	0.0705039	3.54825	0.000387804	0.00315427
Mcpt1	181.035	-0.908895	0.256192	-3.54771	0.000388596	0.00315891
Elmod2	190.995	-0.508952	0.143468	-3.5475	0.000388911	0.00315906
Marf1	358.425	-0.406789	0.114673	-3.5474	0.000389056	0.00315906
Pold1	861.895	-0.279252	0.0787284	-3.54703	0.000389604	0.00316171
Adh5	2206.44	0.226394	0.0638423	3.54615	0.000390899	0.00317043
Tex2	463.4	-0.356466	0.100526	-3.54599	0.000391142	0.0031706
Ckb	348.817	-0.452952	0.127787	-3.5446	0.00039321	0.00318555
Coro1b	3536.67	0.213347	0.0602028	3.5438	0.000394402	0.00319341
Plrg1	1310.63	-0.240668	0.0679215	-3.54332	0.000395122	0.00319381
Rab11fip1	1382.96	-0.347143	0.0979659	-3.5435	0.00039485	0.00319381
Tmsb4x	101585	0.262516	0.0740854	3.54342	0.000394976	0.00319381
Efr3a	1351.67	0.256502	0.0724181	3.54197	0.000397157	0.00320845
Zc3h12d	1109.08	0.254405	0.0718433	3.54111	0.00039845	0.00321708
Scrn3	186.725	0.611334	0.172657	3.54075	0.000398995	0.00321965
Nolc1	1347.73	0.36566	0.103288	3.5402	0.00039983	0.00322457
Ehd4	882.341	-0.33922	0.0958303	-3.5398	0.000400426	0.00322756
Pole	415.325	-0.376855	0.106482	-3.53914	0.000401433	0.00322975
Cptp	201.899	-0.536299	0.151537	-3.53907	0.000401547	0.00322975
Irgq	356.304	-0.4807	0.135828	-3.53903	0.000401602	0.00322975
Gm10169	861.209	-0.26454	0.0747452	-3.53922	0.000401318	0.00322975
Elovl6	309.172	-0.523106	0.147826	-3.53867	0.000402152	0.00323236
Uchl3	498.437	0.354807	0.100282	3.53808	0.000403054	0.00323779
Arhgef10	100.914	-0.746305	0.211032	-3.53645	0.000405542	0.00325595
Fasl	82.2136	1.04944	0.296766	3.53625	0.000405849	0.00325658
Ppp1r18	5620.16	0.232365	0.0657495	3.5341	0.000409169	0.00328139
Pop1	538.676	0.382024	0.108111	3.53363	0.000409895	0.00328537
Gk	259.912	-0.544485	0.15414	-3.5324	0.000411803	0.00329696
Ak4	336.663	0.3998	0.113181	3.53241	0.000411792	0.00329696
Orc4	884.178	0.320954	0.0908642	3.53224	0.000412051	0.0032971
Stam	524.782	-0.351291	0.0994773	-3.53137	0.000413419	0.0033062
Hectd1	1320.56	-0.324706	0.0919538	-3.53118	0.00041371	0.00330667
Gp1ba	16.0588	1.58506	0.449016	3.53008	0.000415439	0.00331864
Scai	115.042	-0.633676	0.179568	-3.5289	0.000417292	0.00333158
Slc6a4	36.1097	1.11126	0.31493	3.5286	0.000417768	0.00333352
Trp53i11	1107.23	0.247055	0.0700212	3.52828	0.000418262	0.0033356
Apobec3	2258.46	-0.307815	0.0872632	-3.52743	0.000419612	0.0033445
Ido1	18.5583	-1.56778	0.444913	-3.5238	0.000425402	0.00338687
Wdfy4	78.8475	-1.3703	0.388856	-3.52392	0.000425208	0.00338687
Tefm	151.772	0.578421	0.164185	3.52298	0.00042673	0.00339555
Pex3	455.642	0.406894	0.115529	3.52201	0.000428294	0.00340611
Xbp1	5240.08	-0.240204	0.0682175	-3.52115	0.000429683	0.00341525
Rrm2	3430.07	-0.319108	0.0906447	-3.52043	0.000430848	0.00342261
Glud1	7382.61	-0.244207	0.0693715	-3.52027	0.000431104	0.00342274
Slc25a37	235.017	0.508247	0.144403	3.51965	0.000432114	0.00342733
Ntrk3	199.003	-0.600248	0.170543	-3.51962	0.000432162	0.00342733
Fam174b	74.2321	-0.819387	0.232863	-3.51876	0.000433574	0.00343663
Rgs10	2106.18	0.254125	0.0722459	3.51751	0.000435623	0.00345095
Mid2	94.7255	-0.796019	0.226321	-3.51721	0.00043611	0.0034529
B4galt5	10240.5	0.270686	0.0769687	3.51684	0.000436724	0.00345451
Slc37a3	1067.45	-0.280353	0.0797185	-3.51679	0.000436797	0.00345451
Dag1	351.785	-0.479659	0.136453	-3.5152	0.000439415	0.0034733
Klra6	10.9692	2.52747	0.719113	3.51471	0.00044024	0.00347789
Ubp1	563.134	0.311506	0.0886611	3.51345	0.000442323	0.00349243
BC003965	466.405	0.344545	0.098138	3.51082	0.000446723	0.00352521
Sap130	466.749	-0.482202	0.137455	-3.50807	0.000451365	0.00355989
Hyal2	211.056	0.493321	0.140812	3.50339	0.000459373	0.00362104
Rb1cc1	304.021	-0.465691	0.133008	-3.50123	0.00046311	0.00364849
Pgrmc1	1385.93	0.268746	0.0767772	3.50033	0.000464675	0.00365781
Reep3	2125.73	0.297063	0.0848706	3.50018	0.000464938	0.00365781
Spryd7	172.385	0.540308	0.154369	3.50011	0.00046506	0.00365781
Ddx10	843.781	0.322687	0.0922097	3.49949	0.000466144	0.00366431
Ubl3	3406.05	0.205567	0.0587851	3.49692	0.000470658	0.00369429
Mrpl32	703.278	0.270572	0.0773772	3.49679	0.000470889	0.00369429
Eif2b3	445.551	0.378688	0.108297	3.49673	0.00047099	0.00369429
Gm12183	2571.32	0.230269	0.0658517	3.49678	0.000470915	0.00369429
Afap1	99.6753	-0.66586	0.190564	-3.49416	0.000475562	0.00372811
Cpt1a	514.746	-0.317855	0.0909816	-3.49362	0.000476512	0.0037335
M6pr	8675.78	0.25313	0.0724624	3.49326	0.000477159	0.00373653
Ankrd49	148.728	0.538303	0.15424	3.49004	0.000482954	0.00377983
Oxsr1	2676.73	-0.223299	0.0640056	-3.48874	0.000485299	0.00379197
Fam83g	368.639	0.362384	0.10387	3.48882	0.000485157	0.00379197
Myadm	176.04	-0.668373	0.191564	-3.48903	0.000484785	0.00379197
Gata3	3510.07	0.218261	0.0625948	3.48689	0.00048867	0.00381621
Csf2rb	90.1351	0.835122	0.239598	3.48551	0.000491197	0.00383386
Cnpy2	840	-0.295582	0.0848131	-3.4851	0.000491949	0.00383554
Crls1	582.557	-0.355519	0.10201	-3.48513	0.000491899	0.00383554
Atxn7l3b	1773.01	0.234552	0.0673216	3.48405	0.000493892	0.00384859
Ubr5	1419.85	-0.324902	0.0932611	-3.48379	0.000494369	0.00385021
Stk35	325.178	-0.372887	0.107151	-3.48	0.00050141	0.00390292
Tmem5	382.528	0.405319	0.116537	3.47802	0.000505135	0.00392977
Jund	6413.16	0.202212	0.0581427	3.47786	0.000505435	0.00392997
Rab3gap2	769.651	-0.276214	0.0794395	-3.47704	0.000506982	0.00393985
Uhrf1	2219.69	-0.27267	0.0784288	-3.47665	0.000507715	0.00394341
Naa50	3442.08	0.312228	0.0898151	3.47634	0.000508309	0.00394588
Osbpl9	1580.92	-0.237912	0.0684416	-3.47614	0.00050869	0.00394669
Fancb	106.22	-0.632196	0.181921	-3.47512	0.000510626	0.00395957
Abhd8	956.418	-0.34794	0.100223	-3.47167	0.00051723	0.0040086
Tmem150a	39.8751	1.06403	0.306692	3.46937	0.000521674	0.00403867
Ifitm2	1547.57	-0.337503	0.0972777	-3.46948	0.000521468	0.00403867
Gys1	614.036	-0.291341	0.084015	-3.46773	0.000524882	0.00406131
Supt3	162.482	-0.540635	0.15604	-3.46472	0.000530776	0.00410469
Glrx5	1160.96	0.362464	0.104686	3.4624	0.000535386	0.0041381
Hivep3	1037.02	0.832521	0.240462	3.46217	0.000535842	0.00413939
Lrp8	329.707	-0.501674	0.144934	-3.4614	0.000537382	0.00414904
Dock2	2546.8	-0.275208	0.0795113	-3.46124	0.000537689	0.00414917
Mms22l	526.524	-0.306747	0.0886335	-3.46084	0.000538485	0.00415307
Taf1d	753.695	-0.321877	0.0930188	-3.46034	0.000539492	0.0041586
Nup133	666.148	-0.280485	0.081143	-3.45667	0.000546885	0.00421331
AU040320	597.881	-0.31824	0.0920799	-3.45612	0.000548007	0.00421969
Got1	3788.07	-0.278255	0.0805151	-3.45594	0.000548371	0.00422022
9130011E15Rik	197.758	-0.496652	0.143772	-3.45445	0.000551416	0.00423909
Zfp94	49.5355	0.914046	0.264589	3.45458	0.000551144	0.00423909
Cd34	15.4526	1.78227	0.515963	3.45427	0.000551788	0.00423967
H2-Q5	90.3799	-0.849179	0.245864	-3.45386	0.000552632	0.00424387
Trafd1	706.149	-0.364647	0.105595	-3.45326	0.000553851	0.00425095
Sltm	427.764	-0.436267	0.126381	-3.45199	0.000556466	0.00426873
Gm10156	486.495	0.343816	0.0997516	3.44672	0.000567429	0.00435049
Polq	130.772	-0.590911	0.171498	-3.44559	0.000569822	0.0043665
Gm10080	1450.63	0.300908	0.0873549	3.44466	0.000571776	0.00437912
Dse	113.079	-0.905285	0.262932	-3.44305	0.000575203	0.00440301
Nfkbid	447.92	0.421136	0.122341	3.44231	0.000576778	0.00441271
Snx9	597.72	-0.325689	0.0946239	-3.44193	0.000577578	0.00441418
Dck	1255.33	-0.277067	0.0804977	-3.44193	0.000577588	0.00441418
Skap2	189.414	-0.543544	0.158047	-3.43912	0.000583603	0.00445776
Hnrnpul2	2910.62	-0.213571	0.0621082	-3.43869	0.000584527	0.00446244
Tlr7	70.8333	-0.815199	0.237095	-3.43828	0.000585431	0.00446696
Rab6b	210.034	-0.685813	0.199593	-3.43606	0.000590233	0.00450119
Laptm5	27381.4	0.25043	0.0730482	3.42828	0.000607424	0.00462765
Prkca	484.858	0.4456	0.129978	3.42826	0.000607463	0.00462765
Gm14236	422.914	-1.46725	0.428364	-3.42525	0.000614239	0.00467678
Syt11	282.487	-0.558269	0.163003	-3.42489	0.000615046	0.00468044
Ncaph	794.318	-0.262911	0.0767856	-3.42396	0.000617155	0.00469399
St6galnac6	97.0571	-0.682453	0.199447	-3.42172	0.000622263	0.00472781
Gpr83	166.347	-0.527584	0.154184	-3.42178	0.000622121	0.00472781
Nat10	776.03	0.282418	0.0825704	3.42033	0.000625443	0.00474945
2008-09-01	529.771	0.387719	0.113388	3.41939	0.000627623	0.00476347
Spata5l1	228.359	0.492167	0.14394	3.41924	0.00062797	0.00476357
Lmf2	1472.89	-0.237366	0.0694415	-3.41821	0.000630342	0.00477397
Rsbn1	599.072	0.309352	0.0904976	3.41835	0.000630023	0.00477397
Scfd2	262.214	-0.440361	0.128821	-3.41839	0.000629931	0.00477397
Mcmbp	1815.35	-0.204919	0.0599607	-3.41756	0.000631849	0.00478285
Sec11c	2087.81	-0.254728	0.0745678	-3.41607	0.000635329	0.00480665
Tubg1	450.433	-0.330944	0.0968911	-3.41563	0.000636345	0.00481179
Zdhhc15	128.014	0.656449	0.192293	3.4138	0.000640642	0.00484172
Ptpn1	2622.56	0.219857	0.0644149	3.41313	0.000642201	0.00485094
Prr14	730.54	-0.312161	0.0914633	-3.41296	0.000642608	0.00485145
Abi2	734.4	0.354101	0.103773	3.41226	0.000644257	0.00485878
Snx18	343.774	-0.385295	0.112915	-3.41227	0.00064425	0.00485878
Lrrfip1	2218.04	0.292016	0.085615	3.4108	0.000647714	0.0048797
1110038B12Rik	344.171	-0.457639	0.134173	-3.41082	0.000647677	0.0048797
Wdr62	69.3322	-0.771173	0.226141	-3.41014	0.000649297	0.00488905
Arhgef2	1763.9	0.25863	0.0758793	3.40843	0.000653374	0.00491716
Actr3	16557.2	0.16026	0.0470298	3.40763	0.000655309	0.00492912
Gpr132	1716.49	-0.412974	0.121205	-3.40724	0.000656227	0.00493343
Bzw2	1787.4	0.223009	0.0654926	3.40511	0.00066137	0.00496949
Kif22	656.069	-0.403655	0.11857	-3.40437	0.00066317	0.00498039
Zfp467	141.991	0.559651	0.164474	3.40266	0.000667332	0.00500902
Ufc1	1179.12	-0.307253	0.0903164	-3.40196	0.000669038	0.00501919
Hsp90ab1	44841.5	-0.181253	0.0533192	-3.3994	0.00067534	0.00506381
Ufm1	1418.78	-0.226329	0.0665837	-3.39916	0.000675934	0.0050656
H2-Ab1	1321.74	-1.065	0.31334	-3.39887	0.000676655	0.00506836
Itgb7	7281.69	0.258213	0.0760078	3.39719	0.000680813	0.00509683
Ube2e1	491.861	0.355371	0.104624	3.39664	0.000682193	0.00510182
Slc16a1	2212.98	0.318045	0.0936345	3.39666	0.000682126	0.00510182
Milr1	252.882	-0.458117	0.134898	-3.39603	0.000683709	0.00511049
Slc39a13	155.56	-0.512858	0.151037	-3.39559	0.000684814	0.00511607
Daam1	146.641	-0.558962	0.164655	-3.39473	0.000686951	0.00512936
Qprt	75.3384	0.946231	0.278802	3.39392	0.000689	0.00514197
Ttll1	110.205	-0.642075	0.189282	-3.39216	0.000693444	0.00517244
Gpr55	341.057	0.396439	0.116882	3.39179	0.000694367	0.00517392
Phgdh	3934.58	-0.18693	0.0551115	-3.39186	0.000694198	0.00517392
Slfn5	125.73	-0.747792	0.22053	-3.39089	0.000696657	0.00518828
Golim4	184.306	-0.469567	0.13851	-3.39012	0.000698621	0.0052002
Bak1	1538.92	-0.229933	0.0678488	-3.3889	0.00070174	0.0052207
Crat	161.564	-0.549118	0.162073	-3.38809	0.000703802	0.00523331
Slc2a8	177.298	-0.568008	0.167703	-3.38699	0.000706632	0.00525163
Tmem134	1378.59	0.237157	0.0700521	3.38544	0.000710655	0.00527878
Ccng2	1491.67	-0.346852	0.102472	-3.38486	0.000712146	0.00528711
Cwc27	177.307	-0.491635	0.145261	-3.3845	0.000713093	0.00528865
Gtpbp8	313.996	0.452919	0.133817	3.38462	0.000712761	0.00528865
Dolpp1	260.91	-0.452976	0.133909	-3.38271	0.000717749	0.00531827
Myo5a	198.687	-0.518638	0.153322	-3.38268	0.000717831	0.00531827
Fam110c	18.7109	1.36862	0.404676	3.38202	0.000719548	0.00532824
Emc6	1214.77	0.287042	0.0849202	3.38014	0.0007245	0.00536212
Ddx18	929.184	0.318318	0.0941853	3.3797	0.000725652	0.00536787
Eef2	97105.4	-0.236418	0.0699657	-3.37905	0.000727357	0.0053777
Samd4	26.1163	1.37223	0.406156	3.37859	0.000728578	0.00538116
Stxbp1	99.6719	-0.652652	0.193168	-3.37868	0.00072834	0.00538116
Dnajc25	151.813	-0.525923	0.155735	-3.37703	0.00073272	0.00540896
Nop9	1170.69	0.242384	0.0717832	3.37662	0.000733829	0.00541435
Tars2	534.808	0.305585	0.0905244	3.37572	0.00073624	0.00542934
Lamc1	1502.84	-0.36387	0.107805	-3.37526	0.000737449	0.00543545
Il10ra	371.057	-0.399899	0.118498	-3.37474	0.000738847	0.00544295
Esyt2	2150.48	-0.312448	0.0926064	-3.37393	0.00074103	0.00545341
Pycard	1438.09	0.32157	0.0953089	3.37398	0.000740898	0.00545341
Tgfb1	8996.43	0.25916	0.0768164	3.37376	0.000741498	0.00545351
Nr2c2	577.847	-0.352084	0.104363	-3.37364	0.000741806	0.00545351
Ube2q1	2202.45	0.213311	0.0632455	3.37274	0.000744241	0.0054686
Vnn1	6.2968	-2.53273	0.751279	-3.37122	0.000748371	0.00549591
Chmp4b	4318.87	-0.18634	0.0552761	-3.37109	0.000748726	0.00549591
Ube2m	3201.26	-0.170262	0.0505193	-3.37024	0.000751027	0.00550997
B230219D22Rik	1136.49	0.270499	0.0802727	3.36975	0.000752356	0.00551689
Vhl	587.808	0.311651	0.0924991	3.36923	0.000753786	0.00552454
Zfp142	294.408	-0.555451	0.164909	-3.36822	0.000756553	0.00553931
Ar	470.851	-0.352202	0.104567	-3.36821	0.000756575	0.00553931
Pdcd1	993.217	0.438711	0.130274	3.36759	0.000758269	0.00554887
Ctnnb1	3862.9	0.17831	0.052955	3.3672	0.000759351	0.00555268
Cnot3	711.836	-0.317222	0.0942118	-3.36712	0.000759585	0.00555268
Gm6457	340.533	0.364859	0.108364	3.36698	0.000759955	0.00555268
Pcyt1b	23.3518	1.36534	0.405576	3.36642	0.00076151	0.0055612
Usp5	1671.64	-0.228304	0.0678283	-3.36591	0.000762927	0.00556871
Ikbkap	800.792	0.313468	0.093157	3.36494	0.000765605	0.00558377
Slc9a9	318.343	0.633889	0.188384	3.36488	0.000765772	0.00558377
Cdh2	51.2579	-0.961866	0.286224	-3.36054	0.000777907	0.00566936
Atp6v0a2	1539.95	0.224855	0.0669182	3.36015	0.000779009	0.0056745
Adprhl2	593.084	0.301473	0.08974	3.3594	0.000781105	0.00568688
Ttc27	813.671	0.299472	0.089167	3.35855	0.000783535	0.00570166
Noct	387.979	0.392425	0.116876	3.35762	0.00078617	0.0057135
Trim24	440.475	-0.369986	0.110195	-3.35755	0.000786361	0.0057135
Gm6421	616.099	0.357284	0.106406	3.35775	0.000785797	0.0057135
Nlrp3	27.9783	-1.2494	0.372197	-3.35681	0.000788469	0.00572591
Maged1	286.878	-0.433811	0.129257	-3.35619	0.000790236	0.00573292
Ctbp2	52.7674	-0.915357	0.272734	-3.35623	0.000790131	0.00573292
Maf1	1514	-0.353519	0.105347	-3.35576	0.000791481	0.00573904
Nxpe3	918.695	0.413756	0.123309	3.35544	0.000792382	0.00574266
Prpf8	5903.39	-0.241322	0.071954	-3.35384	0.000796993	0.00577315
Scin	106.314	-0.607341	0.181149	-3.35272	0.000800211	0.00579353
Gusb	1238.57	-0.235635	0.0703202	-3.35088	0.000805539	0.00582915
Rhbdd1	541.381	-0.291722	0.0870657	-3.3506	0.00080638	0.00583229
Map3k5	257.081	-0.447249	0.133492	-3.35037	0.000807032	0.00583405
Mettl16	815.215	0.3432	0.102449	3.34994	0.000808283	0.00584014
Acot7	1027.96	-0.243197	0.0726112	-3.3493	0.000810156	0.00585072
Fgl2	275.526	-0.529579	0.15814	-3.34881	0.000811604	0.00585822
Gimap1os	345.342	0.534199	0.159583	3.34746	0.000815548	0.00588372
Arhgap19	434.925	-0.424954	0.127009	-3.34587	0.000820249	0.00591464
Grpel2	353.487	0.381762	0.114148	3.34445	0.000824471	0.00593773
Mei4	100.871	-0.66633	0.199239	-3.34437	0.000824687	0.00593773
Zfp260	742.383	-0.309765	0.0926227	-3.34437	0.000824696	0.00593773
Ido2	8.98347	-2.15788	0.645282	-3.34409	0.00082554	0.00594081
Trgv2	21.7736	1.75157	0.523982	3.34281	0.000829338	0.00596514
Mcm2	3272.73	-0.163227	0.0488348	-3.34242	0.000830505	0.00596753
Aars	6916.69	-0.161178	0.0482204	-3.34254	0.000830154	0.00596753
Eva1b	452.261	0.343234	0.102816	3.33834	0.000842814	0.00605294
Txk	536.855	1.29499	0.388034	3.3373	0.00084596	0.00607248
Tbx21	119.897	0.7695	0.230679	3.33581	0.000850522	0.00610217
Ighv2-9	19.9855	-2.90512	0.870993	-3.33541	0.000851746	0.00610788
Crlf3	1901.03	0.223377	0.0669912	3.33443	0.000854745	0.00612174
Eif2s1	3289.68	0.251035	0.0752875	3.33436	0.000854962	0.00612174
Polr1c	1467.47	-0.278386	0.083487	-3.33449	0.000854569	0.00612174
Acin1	582.087	-0.355737	0.106729	-3.3331	0.000858843	0.00614367
B3galt6	337.333	0.395722	0.118725	3.33309	0.000858885	0.00614367
[truncated: 1,145 more rows]
