# Supplementary material for: Genome-wide analyses reveal the IRE1a-XBP1 pathway promotes T helper cell differentiation by resolving secretory stress and accelerating proliferation
Source: Genome Med. 2018 Oct 24;10:76. doi: 10.1186/s13073-018-0589-3 (PMC6199730; doi:10.1186/s13073-018-0589-3)
Supplement: Supplementary file 3 — Table S2. The list of XBP1 target genes and the genes that are potentially co-regulated by XBP1 and NF-Y. (XLSX 1208 kb) [file 13073_2018_589_MOESM3_ESM.xlsx]

## Sheet: homer_annotation_Veh_Xbp1_highC
PeakID (cmd=annotatePeaks.pl Veh_Xbp1_highCon_summits.bed mm10 -size -100,100 -m Xbp1.motif NFY.motif)	Chr	Start	End	Strand	Peak Score	Focus Ratio/Region Size	Annotation	Detailed Annotation	Distance to TSS	Nearest PromoterID	Entrez ID	Nearest Unigene	Nearest Refseq	Nearest Ensembl	Gene Name	Gene Alias	Gene Description	Gene Type	CpG%	GC%	Xbp1_motifs Distance From Peak(sequence,strand,conservation)	NFY Distance From Peak(sequence,strand,conservation)
SX-M-VEH1_S9_peak_7315	chr5	34430738	34430938	+	0	NA	intron (NM_001243123, intron 5 of 20)	intron (NM_001243123, intron 5 of 20)	60905	NM_001243123	231128	Mm.286885	NM_001030306	ENSMUSG00000037210	Fam193a	-	family with sequence similarity 193, member A	protein-coding	0.01	0.427861	-96(GTCATGTG,+,0.00),-19(GTCATGTG,+,0.00)
SX-M-VEH1_S9_peak_1603	chr11	58330406	58330606	+	0	NA	promoter-TSS (NM_024480)	promoter-TSS (NM_024480)	-167	NM_001256520	319475	Mm.72124	NM_178761	ENSMUSG00000049755	Zfp672	4930488P06Rik|4930511N19Rik|Znf672	zinc finger protein 672	protein-coding	0.065	0.502488	59(GCGACGTC,+,0.00)
SX-M-VEH1_S9_peak_6089	chr3	9828822	9829022	+	0	NA	intron (NM_001195031, intron 1 of 8)	intron (NM_001195031, intron 1 of 8)	4757	NM_001195031	94212	Mm.23897	NM_053182	ENSMUSG00000027508	Pag1	Cbp|F730007C19Rik|Pag	phosphoprotein associated with glycosphingolipid microdomains 1	protein-coding	0.03	0.427861	-38(AACACGTG,+,0.00),-36(CACGTGGC,-,0.00)
SX-M-VEH1_S9_peak_38	chr1	34852621	34852821	+	0	NA	intron (NM_175421, intron 1 of 6)	intron (NM_175421, intron 1 of 6)	2762	NM_175421	226971	Mm.292751	NM_145516	ENSMUSG00000026123	Plekhb2	2310009M15Rik|AU018239|Evt2|Phdc|evt-2	pleckstrin homology domain containing, family B (evectins) member 2	protein-coding	0.015	0.442786
SX-M-VEH1_S9_peak_4457	chr17	34187461	34187661	+	0	NA	promoter-TSS (NM_001161730)	promoter-TSS (NM_001161730)	5	NM_013683	21354	Mm.482076	NM_013683	ENSMUSG00000037321	Tap1	ABC17|APT1|Abcb2|Ham-1|Ham1|MTP1|PSF1|RING4|TAP|Tap-1|Y3	transporter 1, ATP-binding cassette, sub-family B (MDR/TAP)	protein-coding	0.02	0.562189
SX-M-VEH1_S9_peak_2156	chr11	116853417	116853617	+	0	NA	promoter-TSS (NM_178620)	promoter-TSS (NM_178620)	-423	NM_011358	20382	Mm.21841	NM_011358	ENSMUSG00000034120	Srsf2	D11Wsu175e|MRF-1|Pr264|SC35|Sfrs10|Sfrs2	serine/arginine-rich splicing factor 2	protein-coding	0.085	0.671642
SX-M-VEH1_S9_peak_7280	chr5	31054704	31054904	+	0	NA	promoter-TSS (NM_001289522)	promoter-TSS (NM_001289522)	24	NM_001289523	69719	Mm.305535	NM_023525	ENSMUSG00000013629	Cad	2410008J01Rik|AU018859|Cpad	carbamoyl-phosphate synthetase 2, aspartate transcarbamylase, and dihydroorotase	protein-coding	0.115	0.701493	-72(GACGTGCC,-,0.00),51(GCCACGTG,+,0.00),53(CACGTGGA,-,0.00)
SX-M-VEH1_S9_peak_508	chr1	150392745	150392945	+	0	NA	promoter-TSS (NM_133780)	promoter-TSS (NM_133780)	7	NM_133780	108989	Mm.174256	NM_133780	ENSMUSG00000006005	Tpr	2610029M07Rik|C77892	translocated promoter region, nuclear basket protein	protein-coding	0.09	0.651741
SX-M-VEH1_S9_peak_8812	chr7	90353828	90354028	+	0	NA	intron (NR_110348, intron 2 of 8)	intron (NR_110348, intron 2 of 8)	-33053	NM_001040088	83671	Mm.26751	NM_031394	ENSMUSG00000030616	Sytl2	AI266830|Slp2|mKIAA1597	synaptotagmin-like 2	protein-coding	0.015	0.452736
SX-M-VEH1_S9_peak_5378	chr2	11173687	11173887	+	0	NA	intron (NM_008859, intron 1 of 17)	intron (NM_008859, intron 1 of 17)	1405	NM_008859	18761	Mm.329993	NM_008859	ENSMUSG00000026778	Prkcq	A130035A12Rik|AW494342|PKC-0|PKC-theta|PKCtheta|Pkcq	protein kinase C, theta	protein-coding	0.01	0.402985
SX-M-VEH1_S9_peak_5844	chr2	131160111	131160311	+	0	NA	promoter-TSS (NM_026091)	promoter-TSS (NM_026091)	-130	NM_001311138	67326	Mm.27711	NM_026091	ENSMUSG00000027327	1700037H04Rik	-	RIKEN cDNA 1700037H04 gene	protein-coding	0.07	0.59204	-35(ATCACGTG,+,0.00),-33(CACGTGTG,-,0.00),-1(GACGTCAC,-,0.00)	-82(ACCAATGA,-,0.00)
SX-M-VEH1_S9_peak_8678	chr7	66110646	66110846	+	0	NA	intron (NM_001081163, intron 1 of 2)	intron (NM_001081163, intron 1 of 2)	1231	NM_001081163	269941	Mm.333916	NM_001081163	ENSMUSG00000032640	Chsy1	mKIAA0990	chondroitin sulfate synthase 1	protein-coding	0.025	0.472637
SX-M-VEH1_S9_peak_8056	chr6	83795030	83795230	+	0	NA	promoter-TSS (NM_001164187)	promoter-TSS (NM_001164187)	-28	NM_001164187	56174	Mm.190650	NM_019542	ENSMUSG00000034744	Nagk	Gnk	N-acetylglucosamine kinase	protein-coding	0.105	0.651741	31(GTCACATG,+,0.00),33(CACATGAC,-,0.00)
SX-M-VEH1_S9_peak_9642	chr9	21411649	21411849	+	0	NA	promoter-TSS (NR_045742)	promoter-TSS (NR_045742)	-29	NR_045742	330902	Mm.437044	NR_045742	ENSMUSG00000097665	Gm16853	4930565O14	predicted gene, 16853	ncRNA	0.055	0.587065	38(ATCACGTG,+,0.00),40(CACGTGAT,-,0.00),83(GCCACGTG,+,0.00),85(CACGTGGT,-,0.00)
SX-M-VEH1_S9_peak_4176	chr16	78564253	78564453	+	0	NA	non-coding (NR_040569, exon 3 of 3)	non-coding (NR_040569, exon 3 of 3)	4037	NR_040569	75818	Mm.410817	NR_040569		4930478L05Rik	-	RIKEN cDNA 4930478L05 gene	ncRNA	0.02	0.522388	-44(TCCACGTG,+,0.00),-42(CACGTGAG,-,0.00)	-77(TCATTGGC,+,0.00)
SX-M-VEH1_S9_peak_57	chr1	37491796	37491996	+	0	NA	intron (NM_001290801, intron 3 of 14)	intron (NM_001290801, intron 3 of 14)	-3291	NR_024017	77633	Mm.483177	NR_024017	ENSMUSG00000103948	4930594C11Rik	-	G1 to S phase transition pseudogene	pseudo	0.02	0.487562
SX-M-VEH1_S9_peak_9624	chr9	20878678	20878878	+	0	NA	intron (NM_145154, intron 1 of 5)	intron (NM_145154, intron 1 of 5)	932	NM_145154	70726	Mm.34019	NM_145154	ENSMUSG00000038742	Angptl6	6330404E11Rik|AGF|ARP3|Arp5	angiopoietin-like 6	protein-coding	0.04	0.537313
SX-M-VEH1_S9_peak_798	chr10	21295572	21295772	+	0	NA	promoter-TSS (NM_001145209)	promoter-TSS (NM_001145209)	-307	NM_001145209	56422	Mm.25527	NM_019702	ENSMUSG00000019977	Hbs1l	2810035F15Rik|AI326327|eRFS	Hbs1-like (S. cerevisiae)	protein-coding	0.01	0.348259
SX-M-VEH1_S9_peak_360	chr1	106796828	106797028	+	0	NA	promoter-TSS (NM_009190)	promoter-TSS (NM_009190)	-203	NM_009190	20479	Mm.18705	NM_009190	ENSMUSG00000009907	Vps4b	8030489C12Rik|Skd1	vacuolar protein sorting 4B	protein-coding	0.025	0.368159	-90(GACGTCAG,-,0.00)
SX-M-VEH1_S9_peak_5412	chr2	13573568	13573768	+	0	NA	promoter-TSS (NM_011701)	promoter-TSS (NM_011701)	-643	NM_011701	22352	Mm.268000	NM_011701	ENSMUSG00000026728	Vim	-	vimentin	protein-coding	0.03	0.537313	52(ACCACGTC,+,0.00),54(CACGTCAA,-,0.00)
SX-M-VEH1_S9_peak_240	chr1	80641892	80642092	+	0	NA	intron (NM_175291, intron 2 of 55)	intron (NM_175291, intron 2 of 55)	23360	NM_001285927	210293	Mm.133473	NM_175291	ENSMUSG00000038608	Dock10	9330153B10Rik|A630054M16Rik|Jr4|Jr5|R75174|ZIZ3|Zizimin3|mKIAA0694	dedicator of cytokinesis 10	protein-coding	0.01	0.432836
SX-M-VEH1_S9_peak_8078	chr6	87038147	87038347	+	0	NA	Intergenic	Intergenic	-4599	NM_013528	14583	Mm.19893	NM_013528	ENSMUSG00000029992	Gfpt1	2810423A18Rik|AI324119|AI449986|GFA|GFAT|GFAT1|GFAT1m|Gfpt	glutamine fructose-6-phosphate transaminase 1	protein-coding	0.01	0.477612
SX-M-VEH1_S9_peak_6231	chr3	67582533	67582733	+	0	NA	promoter-TSS (NM_025813)	promoter-TSS (NM_025813)	-135	NM_025813	66868	Mm.491153	NM_025813	ENSMUSG00000027775	Mfsd1	1200003O06Rik	major facilitator superfamily domain containing 1	protein-coding	0.07	0.58209	47(ACCACGTG,+,0.00),49(CACGTGAG,-,0.00),63(TTCACGTG,+,0.00),65(CACGTGAG,-,0.00)
SX-M-VEH1_S9_peak_6682	chr4	32375332	32375532	+	0	NA	Intergenic	Intergenic	-42003	NM_001109661	12014	Mm.491223	NM_007521	ENSMUSG00000040270	Bach2	E030004N02Rik	BTB and CNC homology, basic leucine zipper transcription factor 2	protein-coding	0.01	0.457711
SX-M-VEH1_S9_peak_8693	chr7	72270054	72270254	+	0	NA	intron (NM_001024703, intron 1 of 22)	intron (NM_001024703, intron 1 of 22)	36441	NM_001024703	244049	Mm.217412	NM_001024703	ENSMUSG00000032776	Mctp2	Gm489	multiple C2 domains, transmembrane 2	protein-coding	0.02	0.383085
SX-M-VEH1_S9_peak_4208	chr16	91061689	91061889	+	0	NA	intron (NM_028905, intron 1 of 2)	intron (NM_028905, intron 1 of 2)	7356	NM_001163695	74387	Mm.236220	NM_028905	ENSMUSG00000039851	4932438H23Rik	4931406G06Rik|AI550392	RIKEN cDNA 4932438H23 gene	protein-coding	0.03	0.462687		-63(CGATTGGT,+,0.00)
SX-M-VEH1_S9_peak_4808	chr18	36355280	36355480	+	0	NA	intron (NM_001081365, intron 1 of 2)	intron (NM_001081365, intron 1 of 2)	6756	NM_001081365	66060	Mm.272527	NM_001081365	ENSMUSG00000046727	Cystm1	0610010O12Rik	cysteine-rich transmembrane module containing 1	protein-coding	0.02	0.472637
SX-M-VEH1_S9_peak_7520	chr5	105649733	105649933	+	0	NA	Intergenic	Intergenic	-50136	NM_001122768	231549	Mm.23837	NM_178701	ENSMUSG00000046079	Lrrc8d	2810473G09Rik|4930525N13Rik|A930019F03|Lrrc5	leucine rich repeat containing 8D	protein-coding	0.005	0.537313
SX-M-VEH1_S9_peak_9146	chr8	22706133	22706333	+	0	NA	intron (NM_001159774, intron 1 of 21)	intron (NM_001159774, intron 1 of 21)	350	NM_001159774	16150	Mm.277886	NM_010546	ENSMUSG00000031537	Ikbkb	AI132552|IKK-2|IKK-beta|IKK2|IKK[b]|IKKbeta	inhibitor of kappaB kinase beta	protein-coding	0.015	0.527363
SX-M-VEH1_S9_peak_6833	chr4	95910038	95910238	+	0	NA	intron (NM_001113412, intron 14 of 15)	intron (NM_001113412, intron 14 of 15)	56897	NR_045777	319247	Mm.473527	NM_175680	ENSMUSG00000044125	9530080O11Rik	-	RIKEN cDNA 9530080O11 gene	ncRNA	0.01	0.39801
SX-M-VEH1_S9_peak_4354	chr17	25222635	25222835	+	0	NA	intron (NM_028789, intron 1 of 4)	CpG	153	NM_028789	74154	Mm.267353	NM_028789	ENSMUSG00000015127	Unkl	1300004G08Rik	unkempt family like zinc finger	protein-coding	0.06	0.616915
SX-M-VEH1_S9_peak_7527	chr5	107200446	107200646	+	0	NA	intron (NM_011578, intron 3 of 16)	intron (NM_011578, intron 3 of 16)	89049	NM_011578	21814	Mm.200775	NM_011578	ENSMUSG00000029287	Tgfbr3	1110036H20Rik|AU015626|AW215636|TBRIII	transforming growth factor, beta receptor III	protein-coding	0.045	0.442786	7(GACACGTG,+,0.00),9(CACGTGGC,-,0.00)
SX-M-VEH1_S9_peak_992	chr10	77530231	77530431	+	0	NA	promoter-TSS (NM_008404)	promoter-TSS (NM_008404)	-17	NM_008404	16414	Mm.1137	NM_008404	ENSMUSG00000000290	Itgb2	2E6|AI528527|Cd18|LAD|LCAMB|Lfa1|MF17	integrin beta 2	protein-coding	0.03	0.547264	-90(CCCACGTG,+,0.00),-88(CACGTGTA,-,0.00)	-52(GCCAATCA,-,0.00)
SX-M-VEH1_S9_peak_5205	chr19	40685290	40685490	+	0	NA	intron (NM_009848, intron 1 of 9)	intron (NM_009848, intron 1 of 9)	25620	NM_009848	12495	Mm.2824	NM_009848	ENSMUSG00000048120	Entpd1	2610206B08Rik|AA408691|Cd39|NTPDase-1	ectonucleoside triphosphate diphosphohydrolase 1	protein-coding	0.015	0.467662	21(GACACGTA,+,0.00)
SX-M-VEH1_S9_peak_1965	chr11	97766562	97766762	+	0	NA	promoter-TSS (NM_026186)	promoter-TSS (NM_026186)	-49	NM_026186	67480	Mm.33206	NM_026186	ENSMUSG00000018541	Cwc25	1300013D05Rik|AA473636|Ccdc49|R75228	CWC25 spliceosome-associated protein	protein-coding	0.07	0.552239
SX-M-VEH1_S9_peak_5663	chr2	84727409	84727609	+	0	NA	promoter-TSS (NM_133840)	promoter-TSS (NM_133840)	-241	NM_133840	98985	Mm.21583	NM_133840	ENSMUSG00000027079	Clp1	AI462438|Heab	CLP1, cleavage and polyadenylation factor I subunit	protein-coding	0.06	0.60199
SX-M-VEH1_S9_peak_1138	chr10	96370848	96371048	+	0	NA	Intergenic	Intergenic	144741	NR_110448	74881	Mm.410819	NR_110448		4930459C07Rik	-	RIKEN cDNA 4930459C07 gene	ncRNA	0.02	0.477612	-53(GTGACGTG,+,0.00),-51(GACGTGTA,-,0.00)
SX-M-VEH1_S9_peak_8430	chr7	13034361	13034561	+	0	NA	TTS (NM_145578)	TTS (NM_145578)	316	NM_026885	68953	Mm.295670	NM_026885	ENSMUSG00000033916	Chmp2a	1500016L11Rik	charged multivesicular body protein 2A	protein-coding	0.06	0.587065	-6(GACGTGAC,-,0.00)
SX-M-VEH1_S9_peak_8363	chr6	144640593	144640793	+	0	NA	Intergenic	Intergenic	-32175	NR_040519	66760	Mm.233631	NR_040519	ENSMUSG00000085785	Sox5os3	4933425H06Rik	SRY (sex determining region Y)-box 5, opposite strand 3	ncRNA	0.005	0.457711
SX-M-VEH1_S9_peak_8057	chr6	83831805	83832005	+	0	NA	promoter-TSS (NM_146169)	promoter-TSS (NM_146169)	-164	NM_146169	232164	Mm.404420	NM_146169	ENSMUSG00000045896	Paip2b	-	poly(A) binding protein interacting protein 2B	protein-coding	0.035	0.497512		-65(TGATTGGT,+,0.00),-9(TGATTGGT,+,0.00),46(TGATTGGC,+,0.00)
SX-M-VEH1_S9_peak_8787	chr7	83891915	83892115	+	0	NA	promoter-TSS (NM_023403)	promoter-TSS (NM_023403)	15	NM_023403	67943	Mm.117365	NM_023403	ENSMUSG00000038503	Mesdc2	2210015O11Rik|AW537813|mKIAA0081|mesd|msd	mesoderm development candidate 2	protein-coding	0.065	0.651741
SX-M-VEH1_S9_peak_8365	chr6	145075730	145075930	+	0	NA	intron (NM_007532, intron 1 of 10)	intron (NM_007532, intron 1 of 10)	327	NM_007532	12035	Mm.4606	NM_007532	ENSMUSG00000030268	Bcat1	BCATc|Eca39	branched chain aminotransferase 1, cytosolic	protein-coding	0.05	0.572139
SX-M-VEH1_S9_peak_1674	chr11	67048709	67048909	+	0	NA	intron (NM_025510, intron 2 of 4)	intron (NM_025510, intron 2 of 4)	3809	NM_025510	66358	Mm.22511	NM_025510	ENSMUSG00000020910	Adprm	2310004I24Rik|MDS006	ADP-ribose/CDP-alcohol diphosphatase, manganese dependent	protein-coding	0.025	0.537313
SX-M-VEH1_S9_peak_3601	chr15	59739382	59739582	+	0	NA	Intergenic	Intergenic	55477	NR_045076	100503021	Mm.402924	NR_045076		Gm19510	-	predicted gene, 19510	ncRNA	0.01	0.477612	33(CACATGAC,-,0.00)
SX-M-VEH1_S9_peak_5217	chr19	41933514	41933714	+	0	NA	promoter-TSS (NM_001320233)	promoter-TSS (NM_001320233)	142	NM_023740	74168	Mm.20387	NM_023740	ENSMUSG00000025157	Zdhhc16	1500015N03Rik|Aph2	zinc finger, DHHC domain containing 16	protein-coding	0.05	0.651741
SX-M-VEH1_S9_peak_180	chr1	60899432	60899632	+	0	NA	Intergenic	Intergenic	-9493	NM_009843	12477	Mm.390	NM_009843	ENSMUSG00000026011	Ctla4	Cd152|Ctla-4|Ly-56	cytotoxic T-lymphocyte-associated protein 4	protein-coding	0.005	0.462687	-41(GTCACATG,+,0.00)
SX-M-VEH1_S9_peak_5053	chr19	7342073	7342273	+	0	NA	promoter-TSS (NM_001080388)	promoter-TSS (NM_001080388)	-313	NM_001080388	13728	Mm.258986	NM_007928	ENSMUSG00000024969	Mark2	EMK-1|Emk|Par-1|Par-1b	MAP/microtubule affinity regulating kinase 2	protein-coding	0.03	0.462687
SX-M-VEH1_S9_peak_4816	chr18	37644032	37644232	+	0	NA	promoter-TSS (NM_175770)	promoter-TSS (NM_175770)	72	NM_175770	24074	Mm.236009	NM_175770	ENSMUSG00000051316	Taf7	55kDa|AI607308|BB007175|TAFII55|Taf2f	TATA-box binding protein associated factor 7	protein-coding	0.11	0.621891	2(CCCACGTC,+,0.00),4(CACGTCTC,-,0.00)
SX-M-VEH1_S9_peak_1456	chr11	34022838	34023038	+	0	NA	Intergenic	MTD|LTR|ERVL-MaLR	-24263	NM_010696	16822	Mm.265350	NM_010696	ENSMUSG00000002699	Lcp2	AI323664|BB161688|SLP-76|SLP76|m1Khoe|twm	lymphocyte cytosolic protein 2	protein-coding	0.005	0.462687
SX-M-VEH1_S9_peak_2746	chr13	23585570	23585770	+	0	NA	exon (NM_178194, exon 2 of 2)	exon (NM_178194, exon 2 of 2)	300	NM_001290530	319179	Mm.440391	NM_178194	ENSMUSG00000047246	Hist1h2be	-	histone cluster 1, H2be	protein-coding	0.105	0.631841	12(GATGTGAT,-,0.00)
SX-M-VEH1_S9_peak_3912	chr16	10683456	10683656	+	0	NA	intron (NM_001204229, intron 18 of 22)	intron (NM_001204229, intron 18 of 22)	101980	NM_001271603	12703	Mm.130	NM_009896	ENSMUSG00000038037	Socs1	Cish1|Cish7|JAB|SOCS-1|SSI-1	suppressor of cytokine signaling 1	protein-coding	0.015	0.492537
SX-M-VEH1_S9_peak_4940	chr18	77938132	77938332	+	0	NA	promoter-TSS (NM_001195633)	promoter-TSS (NM_001195633)	-235	NM_001195633	100502841	Mm.297782	NM_001195633	ENSMUSG00000039840	Epg5	4732475F16|5430411K18Rik|AI661957|AW456499|mKIAA1632	ectopic P-granules autophagy protein 5 homolog (C. elegans)	protein-coding	0.045	0.616915
SX-M-VEH1_S9_peak_8514	chr7	27258403	27258603	+	0	NA	promoter-TSS (NM_010950)	promoter-TSS (NM_010950)	-258	NM_010950	18223	Mm.458153	NM_010950	ENSMUSG00000063160	Numbl	nbl	numb-like	protein-coding	0.05	0.59204
SX-M-VEH1_S9_peak_88	chr1	51478592	51478792	+	0	NA	promoter-TSS (NM_001310549)	promoter-TSS (NM_001310549)	-293	NM_001310548	109019	Mm.196290	NM_028696	ENSMUSG00000026107	Nabp1	4930434H03Rik|4930442A21Rik|4930488J04Rik|4933440J18Rik|5830411E10Rik|AI852561|Nbp1|Obfc2a|Ssb2	nucleic acid binding protein 1	protein-coding	0.055	0.562189	-83(TCCACGTC,+,0.00),-81(CACGTCTT,-,0.00),32(ATCACGTG,+,0.00),34(CACGTGGA,-,0.00)
SX-M-VEH1_S9_peak_4279	chr17	6598634	6598834	+	0	NA	Intergenic	Intergenic	-2937	NM_001166627	100040531	Mm.457987	NM_001166627	ENSMUSG00000095677	Dynlt1f	100040631|Dynlt1e	dynein light chain Tctex-type 1F	protein-coding	0.005	0.422886
SX-M-VEH1_S9_peak_6877	chr4	107889797	107889997	+	0	NA	promoter-TSS (NM_028754)	promoter-TSS (NM_028754)	-2	NM_028754	74098	Mm.274853	NM_028754	ENSMUSG00000028608	0610037L13Rik	1110008H16Rik	RIKEN cDNA 0610037L13 gene	protein-coding	0.1	0.661692
SX-M-VEH1_S9_peak_1687	chr11	69045604	69045804	+	0	NA	promoter-TSS (NM_011496)	promoter-TSS (NM_011496)	67	NM_011496	20877	Mm.3488	NM_011496	ENSMUSG00000020897	Aurkb	AIM-1|AIRK2|AL022959|Aik2|Aim1|Ark2|AurB|IPL1|STK-1|Stk12|Stk5	aurora kinase B	protein-coding	0.11	0.666667	75(TCCACGTG,+,0.00),77(CACGTGCC,-,0.00)	-79(GCCAATGG,-,0.00)
SX-M-VEH1_S9_peak_3115	chr13	114878753	114878953	+	0	NA	intron (NM_008396, intron 6 of 29)	intron (NM_008396, intron 6 of 29)	53188	NM_008396	16398	Mm.5007	NM_008396	ENSMUSG00000015533	Itga2	CD49B|DX5	integrin alpha 2	protein-coding	0.03	0.517413
SX-M-VEH1_S9_peak_5461	chr2	26933411	26933611	+	0	NA	promoter-TSS (NM_011512)	promoter-TSS (NM_011512)	0	NM_011512	20932	Mm.300594	NM_011512	ENSMUSG00000014867	Surf4	AL033340|AL033373|Surf-4	surfeit gene 4	protein-coding	0.15	0.781095	-78(GCCACGTA,+,0.00)
SX-M-VEH1_S9_peak_744	chr10	12963631	12963831	+	0	NA	intron (NM_029075, intron 1 of 2)	intron (NM_029075, intron 1 of 2)	528	NM_001163590	74732	Mm.248648	NM_029075	ENSMUSG00000039232	Stx11	5830405C08Rik	syntaxin 11	protein-coding	0.025	0.427861
SX-M-VEH1_S9_peak_4349	chr17	24960111	24960311	+	0	NA	intron (NM_198937, intron 1 of 4)	intron (NM_198937, intron 1 of 4)	412	NM_198937	52009	Mm.371601	NM_198937	ENSMUSG00000024165	Hn1l	2810430B18Rik|AL022629|C16orf34|D17Ertd441e	hematological and neurological expressed 1-like	protein-coding	0.025	0.522388
SX-M-VEH1_S9_peak_1594	chr11	55469490	55469690	+	0	NA	promoter-TSS (NM_013716)	promoter-TSS (NM_013716)	-162	NM_013716	27041	Mm.39631	NM_013716	ENSMUSG00000018583	G3bp1	AI849976|B430204O07|C87777|G3bp|mKIAA4115	GTPase activating protein (SH3 domain) binding protein 1	protein-coding	0.06	0.58209
SX-M-VEH1_S9_peak_9760	chr9	45058786	45058986	+	0	NA	intron (NM_001093749, intron 1 of 5)	intron (NM_001093749, intron 1 of 5)	3705	NM_001093749	319742	Mm.49611	NM_176993	ENSMUSG00000070305	Mpzl3	5430427F17Rik|A530065I17Rik|rc	myelin protein zero-like 3	protein-coding	0.015	0.432836	-92(GACACGTA,+,0.00)
SX-M-VEH1_S9_peak_9719	chr9	40800100	40800300	+	0	NA	Intergenic	Intergenic	-1073	NM_031165	15481	Mm.290774	NM_031165	ENSMUSG00000015656	Hspa8	2410008N15Rik|Hsc70|Hsc71|Hsc73|Hsp73|Hspa10	heat shock protein 8	protein-coding	0.055	0.502488		-86(CCATTGGC,+,0.00)
SX-M-VEH1_S9_peak_9453	chr8	110992861	110993061	+	0	NA	intron (NM_007916, intron 2 of 11)	intron (NM_007916, intron 2 of 11)	4862	NM_007916	13680	Mm.287901	NM_007916	ENSMUSG00000015023	Ddx19a	DBP5|Ddx19|Eif4a-rs1	DEAD (Asp-Glu-Ala-Asp) box polypeptide 19a	protein-coding	0.02	0.462687
SX-M-VEH1_S9_peak_7850	chr6	29467836	29468036	+	0	NA	exon (NM_025381, exon 1 of 2)	exon (NM_025381, exon 1 of 2)	153	NM_025381	66144	Mm.371614	NM_025381	ENSMUSG00000004285	Atp6v1f	1110004G16Rik	ATPase, H+ transporting, lysosomal V1 subunit F	protein-coding	0.05	0.522388
SX-M-VEH1_S9_peak_8189	chr6	115283991	115284191	+	0	NA	Intergenic	Intergenic	-32242	NM_080639	110595	Mm.255607	NM_080639	ENSMUSG00000030317	Timp4	TIMP-4	tissue inhibitor of metalloproteinase 4	protein-coding	0.005	0.39801	-99(CACGTGTG,-,0.00)
SX-M-VEH1_S9_peak_7907	chr6	38810138	38810338	+	0	NA	intron (NM_001294144, intron 2 of 14)	intron (NM_001294144, intron 2 of 14)	27073	NM_001136065	15258	Mm.23790	NM_010433	ENSMUSG00000061436	Hipk2	1110014O20Rik|B230339E18Rik|Stank	homeodomain interacting protein kinase 2	protein-coding	0.01	0.442786
SX-M-VEH1_S9_peak_217	chr1	74438144	74438344	+	0	NA	3' UTR (NM_001310662, exon 24 of 24)	3' UTR (NM_001310662, exon 24 of 24)	28860	NM_009509	22349	Mm.471601	NM_009509	ENSMUSG00000026175	Vil1	Vil	villin 1	protein-coding	0.02	0.507463	-27(GTCACGTG,+,0.00),-25(CACGTGGG,-,0.00)
SX-M-VEH1_S9_peak_9515	chr8	120332843	120333043	+	0	NA	Intergenic	Intergenic	-104713	NR_110496	434353	Mm.411793	NR_110496	ENSMUSG00000097960	A330074K22Rik	-	RIKEN cDNA A330074K22 gene	ncRNA	0.025	0.532338	-39(GATGTGAC,-,0.00)
SX-M-VEH1_S9_peak_9370	chr8	85036636	85036836	+	0	NA	promoter-TSS (NM_145390)	promoter-TSS (NM_145390)	-179	NM_145390	212999	Mm.220357	NM_145390	ENSMUSG00000031691	Tnpo2	1110034O24Rik|AA414969|AI464345|AI852433|IPO3|Knpb2b|Kpnb2b|TRN2	transportin 2 (importin 3, karyopherin beta 2b)	protein-coding	0.055	0.512438	0(CTCACGTG,+,0.00),2(CACGTGAC,-,0.00),39(ATCACGTG,+,0.00),41(CACGTGTG,-,0.00)	63(CGATTGGC,+,0.00)
SX-M-VEH1_S9_peak_7174	chr4	152446261	152446461	+	0	NA	intron (NM_001252654, intron 1 of 14)	intron (NM_001252654, intron 1 of 14)	2494	NM_001252656	16498	Mm.388924	NM_010598	ENSMUSG00000028931	Kcnab2	F5|I2rf5|Kcnb3|kv-beta-2	potassium voltage-gated channel, shaker-related subfamily, beta member 2	protein-coding	0.03	0.562189
SX-M-VEH1_S9_peak_8085	chr6	87532354	87532554	+	0	NA	intron (NM_001037727, intron 1 of 10)	intron (NM_001037727, intron 1 of 10)	805	NM_001286610	232201	Mm.119564	NM_175476	ENSMUSG00000030047	Arhgap25	A130039I20Rik	Rho GTPase activating protein 25	protein-coding	0.02	0.432836	64(ACGACGTG,+,0.00),66(GACGTGCC,-,0.00)	-50(TCATTGGC,+,0.00)
SX-M-VEH1_S9_peak_5995	chr2	165983177	165983377	+	0	NA	Intergenic	MLT1M|LTR|ERVL-MaLR	-9360	NM_008679	17979	Mm.469663	NM_008679	ENSMUSG00000027678	Ncoa3	2010305B15Rik|AW321064|Actr|Aib1|KAT13B|Rac3|Src3|Tram-1|Tram1|bHLHe42|p/Cip|pCip	nuclear receptor coactivator 3	protein-coding	0.025	0.502488	-72(GTCACATG,+,0.00)
SX-M-VEH1_S9_peak_6922	chr4	119125958	119126158	+	0	NA	intron (NM_011400, intron 2 of 9)	intron (NM_011400, intron 2 of 9)	17313	NM_011400	20525	Mm.21002	NM_011400	ENSMUSG00000028645	Slc2a1	Glut-1|Glut1	solute carrier family 2 (facilitated glucose transporter), member 1	protein-coding	0.005	0.522388
SX-M-VEH1_S9_peak_2300	chr12	26060400	26060600	+	0	NA	Intergenic	RLTR23|LTR|ERV1	150005	NR_131149	629481	Mm.390460	NR_131149		Gm29687	-	predicted gene, 29687	ncRNA	0.01	0.507463		-73(TGATTGGC,+,0.00)
SX-M-VEH1_S9_peak_8024	chr6	72345607	72345807	+	0	NA	promoter-TSS (NM_138592)	promoter-TSS (NM_138592)	-532	NM_138592	28035	Mm.281900	NM_138592	ENSMUSG00000056305	Usp39	AA408960|AI894154|CGI-21|D6Wsu157e|SAD1	ubiquitin specific peptidase 39	protein-coding	0.02	0.363184
SX-M-VEH1_S9_peak_8545	chr7	28982049	28982249	+	0	NA	promoter-TSS (NM_028659)	promoter-TSS (NM_028659)	-261	NM_028659	73830	Mm.29714	NM_028659	ENSMUSG00000053565	Eif3k	1200009C21Rik|Eif3s12	eukaryotic translation initiation factor 3, subunit K	protein-coding	0.07	0.522388
SX-M-VEH1_S9_peak_10035	chr9	107281046	107281246	+	0	NA	intron (NM_001316691, intron 1 of 7)	ORR1A4|LTR|ERVL-MaLR	8250	NM_001316691	102626	Mm.222612	NM_178907	ENSMUSG00000032577	Mapkapk3	3PK|AI874665|MAPKAP-K3|MAPKAP3|MK-3|MK3|MapkKapk3	mitogen-activated protein kinase-activated protein kinase 3	protein-coding	0	0.472637
SX-M-VEH1_S9_peak_3338	chr14	66869611	66869811	+	0	NA	3' UTR (NM_001034881, exon 1 of 1)	3' UTR (NM_001034881, exon 1 of 1)	861	NM_001034881	432870	Mm.425890	NM_001034881	ENSMUSG00000075553	Gm5464	EG432870	predicted gene 5464	protein-coding	0.02	0.467662
SX-M-VEH1_S9_peak_6333	chr3	95106853	95107053	+	0	NA	promoter-TSS (NM_008847)	promoter-TSS (NM_008847)	-23	NM_008847	18720	Mm.296409	NM_008847	ENSMUSG00000028126	Pip5k1a	PI4P5K-I[a]|PIP5K1-alpha|PIP5KIalpha|Pipk5a	phosphatidylinositol-4-phosphate 5-kinase, type 1 alpha	protein-coding	0.075	0.557214	3(ATCACGTG,+,0.00),5(CACGTGAC,-,0.00)	-18(GCCAATCA,-,0.00)
SX-M-VEH1_S9_peak_5947	chr2	157202724	157202924	+	0	NA	intron (NM_011249, intron 1 of 21)	intron (NM_011249, intron 1 of 21)	1710	NM_011249	19650	Mm.244671	NM_011249	ENSMUSG00000027641	Rbl1	AW547426|PRB1|p107	retinoblastoma-like 1 (p107)	protein-coding	0.01	0.457711	-86(GACACGTG,+,0.00),-84(CACGTGTA,-,0.00)
SX-M-VEH1_S9_peak_1800	chr11	79678898	79679098	+	0	NA	intron (NM_175543, intron 3 of 14)	intron (NM_175543, intron 3 of 14)	-3912	NR_045898	72218	Mm.443271	NR_045898	ENSMUSG00000086569	Rab11fip4os2	1700020F10Rik|4930542H20Rik|Rab11fib4os2	RAB11 family interacting protein 4 (class II), opposite strand 2	ncRNA	0.03	0.552239	-30(CACGTGGA,-,0.00)
SX-M-VEH1_S9_peak_8691	chr7	68285974	68286174	+	0	NA	intron (NM_001013811, intron 1 of 8)	intron (NM_001013811, intron 1 of 8)	-9480	NR_040340	100504026	Mm.426764	NR_040340	ENSMUSG00000086628	Gm16157	OTTMUSG00000031023	predicted gene 16157	ncRNA	0.01	0.412935	-87(GATGTGAT,-,0.00),-81(ATCACGTG,+,0.00),-79(CACGTGAA,-,0.00)
SX-M-VEH1_S9_peak_2742	chr13	23571217	23571417	+	0	NA	promoter-TSS (NM_178196)	promoter-TSS (NM_178196)	-83	NM_178196	319181	Mm.261673	NM_178196	ENSMUSG00000058385	Hist1h2bg	-	histone cluster 1, H2bg	protein-coding	0.005	0.378109		-97(TGATTGGT,+,0.00),-68(GCCAATAA,-,0.00)
SX-M-VEH1_S9_peak_2830	chr13	41671526	41671726	+	0	NA	Intergenic	Intergenic	20864	NM_001145878	328231	Mm.227476	NM_177808	ENSMUSG00000054258	Gm5082	A030008J09|EG328231	predicted gene 5082	protein-coding	0.03	0.402985
SX-M-VEH1_S9_peak_1868	chr11	86591239	86591439	+	0	NA	intron (NM_029478, intron 10 of 11)	B1_Mur2|SINE|Alu	-7181	NR_029738	387140		NR_029738	ENSMUSG00000065455	Mir21a	Mir21|Mirn21|mmu-mir-21|mmu-mir-21a	microRNA 21a	ncRNA	0.015	0.507463
SX-M-VEH1_S9_peak_3444	chr14	120910373	120910573	+	0	NA	promoter-TSS (NM_023579)	promoter-TSS (NM_023579)	-721	NM_023579	70572	Mm.221452	NM_023579	ENSMUSG00000030662	Ipo5	1110011C18Rik|5730478E03Rik|AA409333|C76941|IMB3|Kpnb3|Ranbp5	importin 5	protein-coding	0.045	0.616915	64(GACGTGAG,-,0.00)
SX-M-VEH1_S9_peak_4479	chr17	35241239	35241439	+	0	NA	promoter-TSS (NM_019693)	promoter-TSS (NM_019693)	-407	NM_019693	53817	Mm.439827	NM_019693	ENSMUSG00000019432	Ddx39b	0610030D10Rik|AI428441|Bat-1|Bat1|Bat1a|D17H6S81E|D17H6S81E-1|D6S81Eh	DEAD (Asp-Glu-Ala-Asp) box polypeptide 39B	protein-coding	0.04	0.497512	31(GTCACGTG,+,0.00),33(CACGTGTC,-,0.00)
SX-M-VEH1_S9_peak_3779	chr15	83464680	83464880	+	0	NA	promoter-TSS (NM_001159509)	promoter-TSS (NM_001159509)	-174	NM_001159509	23970	Mm.23978	NM_011862	ENSMUSG00000016664	Pacsin2	AI197433	protein kinase C and casein kinase substrate in neurons 2	protein-coding	0.045	0.537313
SX-M-VEH1_S9_peak_654	chr1	178369281	178369481	+	0	NA	Intergenic	Intergenic	-31597	NM_016805	51810	Mm.86589	NM_016805	ENSMUSG00000039630	Hnrnpu	AA408410|AI256620|AL024194|AL024437|AW557595|C86794|Hnrpu|SAFA|Sp120|hnRNP U	heterogeneous nuclear ribonucleoprotein U	protein-coding	0.025	0.457711
SX-M-VEH1_S9_peak_8766	chr7	80535172	80535372	+	0	NA	promoter-TSS (NM_007550)	promoter-TSS (NM_007550)	-153	NM_001042527	12144	Mm.12932	NM_007550	ENSMUSG00000030528	Blm	-	Bloom syndrome, RecQ helicase-like	protein-coding	0.05	0.537313
SX-M-VEH1_S9_peak_5064	chr19	8786391	8786591	+	0	NA	promoter-TSS (NM_001177798)	promoter-TSS (NM_001177798)	-74	NM_001177798	225895	Mm.220886	NM_146092	ENSMUSG00000003680	Taf6l	2810417N14Rik|BB223262|C530024J06Rik|Paf65a	TATA-box binding protein associated factor 6 like	protein-coding	0.03	0.492537	-66(GTCACGTG,+,0.00),-64(CACGTGAG,-,0.00)
SX-M-VEH1_S9_peak_4454	chr17	34119413	34119613	+	0	NA	non-coding (NR_037970, exon 1 of 13)	non-coding (NR_037970, exon 1 of 13)	387	NR_037970	14312	Mm.3444	NM_010238	ENSMUSG00000024335	Brd2	AW228947|D17H6S113E|Frg-1|Fsrg-1|Fsrg1|Nat|Ring3|Rnf3|mKIAA4005	bromodomain containing 2	protein-coding	0.105	0.661692	11(ATGACGTC,+,0.00),13(GACGTCAC,-,0.00)
SX-M-VEH1_S9_peak_4343	chr17	24455273	24455473	+	0	NA	promoter-TSS (NM_007893)	promoter-TSS (NM_007893)	19	NR_125990	13560	Mm.163132	NM_007893	ENSMUSG00000024137	E4f1	p120E4F|phi-AP3	E4F transcription factor 1	protein-coding	0.1	0.60199
SX-M-VEH1_S9_peak_6637	chr4	11088695	11088895	+	0	NA	Intergenic	Intergenic	-12590	NM_001085493	76947	Mm.275265	NM_001085493	ENSMUSG00000050323	Ndufaf6	2310030N02Rik	NADH dehydrogenase (ubiquinone) complex I, assembly factor 6	protein-coding	0.025	0.522388	-66(ATGACGTC,+,0.00)
SX-M-VEH1_S9_peak_7759	chr5	143909860	143910060	+	0	NA	promoter-TSS (NM_146165)	promoter-TSS (NM_146165)	-41	NM_008886	18861	Mm.2950	NM_008886	ENSMUSG00000075569	Pms2	AW555130|Pmsl2	postmeiotic segregation increased 2 (S. cerevisiae)	protein-coding	0.065	0.577114		-68(GCCAATCA,-,0.00)
SX-M-VEH1_S9_peak_8665	chr7	58750069	58750269	+	0	NA	intron (NM_009728, intron 2 of 20)	intron (NM_009728, intron 2 of 20)	91967	NM_009728	11982	Mm.135129	NM_009728	ENSMUSG00000025324	Atp10a	Atp10c|pfatp	ATPase, class V, type 10A	protein-coding	0.015	0.482587	17(GACGTGTT,-,0.00)
SX-M-VEH1_S9_peak_3941	chr16	16983030	16983230	+	0	NA	promoter-TSS (NM_001038663)	promoter-TSS (NM_001038663)	-252	NM_011949	26413	Mm.196581	NM_011949	ENSMUSG00000063358	Mapk1	9030612K14Rik|AA407128|AU018647|C78273|ERK|Erk2|MAPK2|PRKM2|Prkm1|p41mapk|p42mapk	mitogen-activated protein kinase 1	protein-coding	0.025	0.572139	-87(GCCACGTA,+,0.00)
SX-M-VEH1_S9_peak_1369	chr11	11820689	11820889	+	0	NA	intron (NM_001190448, intron 12 of 14)	intron (NM_001190448, intron 12 of 14)	-11827	NM_001163359	60530	Mm.236114	NM_021891	ENSMUSG00000035455	Fignl1	-	fidgetin-like 1	protein-coding	0.01	0.452736
SX-M-VEH1_S9_peak_4656	chr17	72839105	72839305	+	0	NA	intron (NM_027166, intron 1 of 2)	intron (NM_027166, intron 1 of 2)	2501	NM_027166	383295	Mm.277533	NM_027166	ENSMUSG00000039770	Ypel5	2310076K21Rik|CGI-127	yippee-like 5 (Drosophila)	protein-coding	0.005	0.373134
SX-M-VEH1_S9_peak_4304	chr17	15499232	15499432	+	0	NA	promoter-TSS (NM_013684)	promoter-TSS (NM_013684)	-556	NM_013684	21374	Mm.244820	NM_013684	ENSMUSG00000014767	Tbp	GTF2D1|Gtf2d|SCA17|TFIID	TATA box binding protein	protein-coding	0.02	0.383085
SX-M-VEH1_S9_peak_3627	chr15	66577089	66577289	+	0	NA	promoter-TSS (NM_001081409)	promoter-TSS (NM_001081409)	-383	NM_001081409	239510	Mm.267473	NM_178718	ENSMUSG00000072501	Phf20l1	CGI-72|E130113K22Rik	PHD finger protein 20-like 1	protein-coding	0.01	0.298507	-15(GTCATGTG,+,0.00)
SX-M-VEH1_S9_peak_4823	chr18	38350193	38350393	+	0	NA	Intergenic	Intergenic	-11300	NM_011937	26384	Mm.22374	NM_011937	ENSMUSG00000052102	Gnpda1	GNPDA|Gnp1|Gnpi|oscillin	glucosamine-6-phosphate deaminase 1	protein-coding	0.025	0.462687		-99(TTATTGGC,+,0.00),-70(TGATTGGC,+,0.00)
SX-M-VEH1_S9_peak_685	chr1	181616093	181616293	+	0	NA	Intergenic	Intergenic	-104742	NM_207280	403180	Mm.220754	NM_207280	ENSMUSG00000050625	Ccdc121	6530421E24Rik|Gm755	coiled-coil domain containing 121	protein-coding	0.025	0.477612
SX-M-VEH1_S9_peak_6888	chr4	109105544	109105744	+	0	NA	intron (NM_133885, intron 4 of 22)	intron (NM_133885, intron 4 of 22)	12392	NM_173350	100273	Mm.366315	NM_133885	ENSMUSG00000028559	Osbpl9	2600011I06Rik|AU015843|Orp-9	oxysterol binding protein-like 9	protein-coding	0	0.373134
SX-M-VEH1_S9_peak_9156	chr8	25612645	25612845	+	0	NA	intron (NM_001001735, intron 1 of 9)	intron (NM_001001735, intron 1 of 9)	10461	NM_001001735	234135	Mm.217337	NM_001001735	ENSMUSG00000054823	Whsc1l1	6720429E03|A530023P05|AI528490|NSD3|WHISTLE	Wolf-Hirschhorn syndrome candidate 1-like 1 (human)	protein-coding	0.02	0.378109	-8(TACGTGAT,-,0.00)
SX-M-VEH1_S9_peak_4895	chr18	66001475	66001675	+	0	NA	intron (NM_001172062, intron 1 of 12)	intron (NM_001172062, intron 1 of 12)	1060	NM_027400	70361	Mm.290857	NM_027400	ENSMUSG00000041891	Lman1	2610020P13Rik|AI326273|AU043785|C730041J05|ERGIC53|F5F8D|MCFD1|MR60|P58|gp58	lectin, mannose-binding, 1	protein-coding	0.01	0.39801
SX-M-VEH1_S9_peak_5656	chr2	84068155	84068355	+	0	NA	Intergenic	Lx8|LINE|L1	-127029	NM_027964	71861	Mm.116957	NM_027964	ENSMUSG00000034552	Zswim2	1700025P14Rik|4933437F18Rik|MEX	zinc finger SWIM-type containing 2	protein-coding	0.005	0.402985
SX-M-VEH1_S9_peak_7432	chr5	74536252	74536452	+	0	NA	intron (NM_001159574, intron 1 of 15)	intron (NM_001159574, intron 1 of 15)	870	NM_001159573	66899	Mm.272468	NM_024183	ENSMUSG00000029227	Fip1l1	1300019H17Rik|Rje	FIP1 like 1 (S. cerevisiae)	protein-coding	0.02	0.358209	3(TCCACGTC,+,0.00),5(CACGTCAT,-,0.00)
SX-M-VEH1_S9_peak_7178	chr4	153956899	153957099	+	0	NA	promoter-TSS (NM_001163019)	promoter-TSS (NM_001163019)	-238	NM_001163019	97159	Mm.7066	NM_175287	ENSMUSG00000047613	A430005L14Rik	C79672	RIKEN cDNA A430005L14 gene	protein-coding	0.085	0.676617	78(GAGACGTC,+,0.00)
SX-M-VEH1_S9_peak_6837	chr4	97821640	97821840	+	0	NA	intron (NM_010905, intron 2 of 10)	intron (NM_010905, intron 2 of 10)	44114	NM_010905	18027	Mm.31274	NM_010905	ENSMUSG00000028565	Nfia	1110047K16Rik|9430022M17Rik|CTF|NF1-A|NF1A	nuclear factor I/A	protein-coding	0.015	0.452736
SX-M-VEH1_S9_peak_1100	chr10	89590056	89590256	+	0	NA	intron (NM_001310710, intron 6 of 9)	intron (NM_001310710, intron 6 of 9)	9659	NM_001310710	216227	Mm.233921	NM_182959	ENSMUSG00000019935	Slc17a8	BC042593|Vglut3	solute carrier family 17 (sodium-dependent inorganic phosphate cotransporter), member 8	protein-coding	0	0.412935
SX-M-VEH1_S9_peak_8053	chr6	83506873	83507073	+	0	NA	promoter-TSS (NM_001162521)	promoter-TSS (NM_001162521)	-4	NM_001162521	27369	Mm.42234	NM_013764	ENSMUSG00000014554	Dguok	dGK|dGK1|dGK2|dGK3	deoxyguanosine kinase	protein-coding	0.085	0.631841	-8(TTGACGTC,+,0.00),-6(GACGTCAG,-,0.00)
SX-M-VEH1_S9_peak_3209	chr14	31337422	31337622	+	0	NA	intron (NM_009796, intron 1 of 20)	intron (NM_009796, intron 1 of 20)	798	NM_009796	12339	Mm.201535	NM_009796	ENSMUSG00000021893	Capn7	AU022319|PalBH	calpain 7	protein-coding	0.01	0.412935
SX-M-VEH1_S9_peak_669	chr1	180432010	180432210	+	0	NA	TTS (NM_001081227)	TTS (NM_001081227)	51394	NM_001081227	381310	Mm.44791	NM_001081227	ENSMUSG00000053963	Stum	6330403A02Rik|ENSMUSG00000056615|Gm10001|R75555	mechanosensory transduction mediator	protein-coding	0.03	0.522388
SX-M-VEH1_S9_peak_7203	chr5	3151929	3152129	+	0	NA	Intergenic	Intergenic	-191864	NM_009873	12571	Mm.31672	NM_009873	ENSMUSG00000040274	Cdk6	AI504062|Crk2	cyclin-dependent kinase 6	protein-coding	0.03	0.437811
SX-M-VEH1_S9_peak_1472	chr11	34899459	34899659	+	0	NA	Intergenic	Intergenic	-65918	NM_027411	70385	Mm.194368	NM_027411	ENSMUSG00000069910	Spdl1	1700018I02Rik|2600001J17Rik|2810049B11Rik|AA409762|Ccdc99	spindle apparatus coiled-coil protein 1	protein-coding	0	0.497512		5(GCCAATCA,-,0.00)
SX-M-VEH1_S9_peak_6314	chr3	90052568	90052768	+	0	NA	promoter-TSS (NM_001165987)	promoter-TSS (NM_001165987)	-134	NM_025762	99650	Mm.300083	NM_025762	ENSMUSG00000027942	4933434E20Rik	5730552F22Rik|AI462154|NICE-3|NS5ATP4	RIKEN cDNA 4933434E20 gene	protein-coding	0.135	0.696517	-69(AGCACGTG,+,0.00),-67(CACGTGAC,-,0.00),51(ATCACGTG,+,0.00),53(CACGTGAC,-,0.00)
SX-M-VEH1_S9_peak_6606	chr4	8523542	8523742	+	0	NA	Intergenic	RLTR44A|LTR|ERVK	-12002	NM_021518	59021	Mm.397471	NM_021518	ENSMUSG00000047187	Rab2a	9330148M11Rik|C80220|Rab2	RAB2A, member RAS oncogene family	protein-coding	0.04	0.547264
SX-M-VEH1_S9_peak_9252	chr8	69902689	69902889	+	0	NA	promoter-TSS (NM_023312)	promoter-TSS (NM_023312)	-231	NM_023312	67184	Mm.21162	NM_023312	ENSMUSG00000036199	Ndufa13	2700054G14Rik|AU022060|CDA016|CGI-39|GRIM-19|Grim19	NADH dehydrogenase (ubiquinone) 1 alpha subcomplex, 13	protein-coding	0.105	0.631841
SX-M-VEH1_S9_peak_9536	chr8	123796877	123797077	+	0	NA	Intergenic	Intergenic	-9019	NM_009003	19341	Mm.9221	NM_009003	ENSMUSG00000019478	Rab4a	AI848268|Rab4	RAB4A, member RAS oncogene family	protein-coding	0.015	0.502488
SX-M-VEH1_S9_peak_7210	chr5	3382298	3382498	+	0	NA	intron (NM_009873, intron 2 of 7)	intron (NM_009873, intron 2 of 7)	38505	NM_009873	12571	Mm.31672	NM_009873	ENSMUSG00000040274	Cdk6	AI504062|Crk2	cyclin-dependent kinase 6	protein-coding	0.025	0.517413
SX-M-VEH1_S9_peak_976	chr10	75835362	75835562	+	0	NA	promoter-TSS (NM_010361)	promoter-TSS (NM_010361)	-581	NM_010361	14872	Mm.24118	NM_010361	ENSMUSG00000033318	Gstt2	AI266894|Yrs|mGSTT2	glutathione S-transferase, theta 2	protein-coding	0.03	0.542289	90(CACGTGGC,-,0.00)
SX-M-VEH1_S9_peak_6848	chr4	99929147	99929347	+	0	NA	promoter-TSS (NM_028132)	promoter-TSS (NM_028132)	-204	NM_028132	72157	Mm.217764	NM_028132	ENSMUSG00000025791	Pgm2	2610020G18Rik|AA407108|AI098105|Pgm-2|Pgm1	phosphoglucomutase 2	protein-coding	0.025	0.41791	-5(TACGTGAC,-,0.00)
SX-M-VEH1_S9_peak_7859	chr6	31080740	31080940	+	0	NA	Intergenic	Intergenic	-17747	NR_029532	387223		NR_029532	ENSMUSG00000065604	Mir29b-1	Mirn29b|Mirn29b-1|mir-29b-1	microRNA 29b-1	ncRNA	0.025	0.492537
SX-M-VEH1_S9_peak_9834	chr9	58134049	58134249	+	0	NA	promoter-TSS (NM_001162479)	promoter-TSS (NM_001162479)	74	NM_001162476	20897	Mm.10801	NM_009291	ENSMUSG00000032327	Stra6	AI891933	stimulated by retinoic acid gene 6	protein-coding	0.03	0.482587	53(AACACGTG,+,0.00),55(CACGTGTG,-,0.00)
SX-M-VEH1_S9_peak_9653	chr9	31130232	31130432	+	0	NA	intron (NM_011176, intron 1 of 18)	intron (NM_011176, intron 1 of 18)	1467	NM_011176	19143	Mm.243926	NM_011176	ENSMUSG00000031995	St14	Epithin|MT-SP1|Prss14|Tmprss14|mCAP3|matriptase	suppression of tumorigenicity 14 (colon carcinoma)	protein-coding	0.02	0.542289	60(TACGTGGC,-,0.00)
SX-M-VEH1_S9_peak_1473	chr11	35837768	35837968	+	0	NA	Intergenic	B3A|SINE|B2	-3340	NM_025936	104458	Mm.284906	NM_025936	ENSMUSG00000018848	Rars	2610011N19Rik|2610037E21Rik|AL033339|AW985894	arginyl-tRNA synthetase	protein-coding	0.005	0.452736	-22(GACGTGGG,-,0.00)
SX-M-VEH1_S9_peak_3287	chr14	55015137	55015337	+	0	NA	promoter-TSS (NM_026890)	promoter-TSS (NM_026890)	-217	NM_026890	68966	Mm.21214	NM_026890	ENSMUSG00000022204	Ngdn	1500001L15Rik|Ngd|neuroguidin	neuroguidin, EIF4E binding protein	protein-coding	0.045	0.462687		-16(GCCAATGA,-,0.00)
SX-M-VEH1_S9_peak_4346	chr17	24850092	24850292	+	0	NA	promoter-TSS (NM_024284)	promoter-TSS (NM_024284)	110	NM_023480	68636	Mm.347964	NM_023480	ENSMUSG00000045316	Fahd1	1110025H10Rik|AV002085	fumarylacetoacetate hydrolase domain containing 1	protein-coding	0.085	0.666667	-95(GTCATGTG,+,0.00),-93(CATGTGAC,-,0.00)
SX-M-VEH1_S9_peak_8893	chr7	105744451	105744651	+	0	NA	promoter-TSS (NM_020024)	promoter-TSS (NM_020024)	-213	NM_020024	24075	Mm.274846	NM_020024	ENSMUSG00000043866	Taf10	30kDa|AU041226|TAFII30|Taf2h	TATA-box binding protein associated factor 10	protein-coding	0.045	0.572139	-64(GATGTGGC,-,0.00)
SX-M-VEH1_S9_peak_8688	chr7	68281433	68281633	+	0	NA	intron (NM_001013811, intron 1 of 8)	MTEb|LTR|ERVL-MaLR	-4939	NR_040340	100504026	Mm.426764	NR_040340	ENSMUSG00000086628	Gm16157	OTTMUSG00000031023	predicted gene 16157	ncRNA	0.01	0.502488
SX-M-VEH1_S9_peak_5639	chr2	75658851	75659051	+	0	NA	promoter-TSS (NM_198090)	promoter-TSS (NM_198090)	-308	NM_198090	229279	Mm.316306	NM_053263	ENSMUSG00000059005	Hnrnpa3	2410013L13Rik|2610209F03Rik|2610510D13Rik|Hnrpa3	heterogeneous nuclear ribonucleoprotein A3	protein-coding	0.085	0.597015	64(GACGTGGG,-,0.00)
SX-M-VEH1_S9_peak_7748	chr5	142463893	142464093	+	0	NA	promoter-TSS (NM_172725)	promoter-TSS (NM_172725)	62	NM_172725	231855	Mm.78250	NM_172725	ENSMUSG00000039623	Ap5z1	C330006K01Rik	adaptor-related protein complex 5, zeta 1 subunit	protein-coding	0.095	0.646766	-56(CCCACGTG,+,0.00),-54(CACGTGAT,-,0.00),21(GTCACATG,+,0.00),23(CACATGAC,-,0.00),28(GACACGTC,+,0.00),30(CACGTCAT,-,0.00),33(GTCATGTG,+,0.00),35(CATGTGAC,-,0.00)
SX-M-VEH1_S9_peak_7816	chr6	15758494	15758694	+	0	NA	intron (NM_175088, intron 3 of 4)	intron (NM_175088, intron 3 of 4)	37933	NM_175088	16543	Mm.1314	NM_175088	ENSMUSG00000041390	Mdfic	Kdt1|Mdfid	MyoD family inhibitor domain containing	protein-coding	0.01	0.41791	41(CTCACGTG,+,0.00),43(CACGTGGA,-,0.00)
SX-M-VEH1_S9_peak_1295	chr11	3265729	3265929	+	0	NA	intron (NM_007879, intron 1 of 8)	intron (NM_007879, intron 1 of 8)	557	NM_007879	13494	Mm.3250	NM_007879	ENSMUSG00000020457	Drg1	AA408859|AI132520|Nedd3	developmentally regulated GTP binding protein 1	protein-coding	0.05	0.512438
SX-M-VEH1_S9_peak_8870	chr7	101896551	101896751	+	0	NA	intron (NM_001291349, intron 1 of 4)	intron (NM_001291349, intron 1 of 4)	320	NM_001291349	75430	Mm.284491	NM_027532	ENSMUSG00000030649	Anapc15	3200002M19Rik|6330414C15Rik|APC15	anaphase prompoting complex C subunit 15	protein-coding	0.05	0.517413
SX-M-VEH1_S9_peak_4416	chr17	30530253	30530453	+	0	NA	5' UTR (NM_027060, exon 2 of 11)	5' UTR (NM_027060, exon 2 of 11)	45934	NM_027060	224671	Mm.41220	NM_027060	ENSMUSG00000062202	Btbd9	1700023F20Rik|4930402L05|AI464421	BTB (POZ) domain containing 9	protein-coding	0.015	0.497512
SX-M-VEH1_S9_peak_8015	chr6	70872297	70872497	+	0	NA	intron (NM_010121, intron 2 of 16)	intron (NM_010121, intron 2 of 16)	27882	NM_001313918	13666	Mm.247167	NM_010121	ENSMUSG00000031668	Eif2ak3	Pek|Perk	eukaryotic translation initiation factor 2 alpha kinase 3	protein-coding	0.02	0.497512		76(GCCAATCA,-,0.00)
SX-M-VEH1_S9_peak_2611	chr12	108894122	108894322	+	0	NA	promoter-TSS (NM_177602)	promoter-TSS (NM_177602)	-48	NM_001164314	22375	Mm.38433	NM_011710	ENSMUSG00000021266	Wars	TrpRS|WRS	tryptophanyl-tRNA synthetase	protein-coding	0.08	0.621891		-38(CTATTGGC,+,0.00),1(CGATTGGC,+,0.00)
SX-M-VEH1_S9_peak_6936	chr4	121016267	121016467	+	0	NA	intron (NM_133716, intron 1 of 9)	intron (NM_133716, intron 1 of 9)	880	NM_133716	69780	Mm.271819	NM_133716	ENSMUSG00000032870	Smap2	1810031K02Rik|AA408614|Smap1l	small ArfGAP 2	protein-coding	0.02	0.517413
SX-M-VEH1_S9_peak_1774	chr11	77685740	77685940	+	0	NA	promoter-TSS (NM_001024205)	promoter-TSS (NM_001024205)	-299	NM_001024205	68564	Mm.428996	NM_001024205	ENSMUSG00000037857	Nufip2	1110001M19Rik|9530056D24Rik|AI256692|AI461731|PIG1|mKIAA1321	nuclear fragile X mental retardation protein interacting protein 2	protein-coding	0.035	0.502488
SX-M-VEH1_S9_peak_8536	chr7	28781234	28781434	+	0	NA	non-coding (NR_040339, exon 1 of 4)	non-coding (NR_040339, exon 1 of 4)	180	NR_040339	100503790	Mm.446894	NR_040339		Gm19897	-	predicted gene, 19897	ncRNA	0.02	0.472637
SX-M-VEH1_S9_peak_10304	chrY	90799387	90799587	+	0	NA	intron (NM_133362, intron 2 of 3)	intron (NM_133362, intron 2 of 3)	14045	NR_137282	170942	Mm.76062	NM_133362	ENSMUSG00000096768	Erdr1	edr	erythroid differentiation regulator 1	protein-coding	0.035	0.38806	-98(GACGTCAG,-,0.00)
SX-M-VEH1_S9_peak_8231	chr6	122810915	122811115	+	0	NA	Intergenic	Intergenic	-9169	NM_021899	60611	Mm.87142	NM_021899	ENSMUSG00000003154	Foxj2	Fhx	forkhead box J2	protein-coding	0.03	0.527363		-40(GCCAATCA,-,0.00)
SX-M-VEH1_S9_peak_7458	chr5	91283280	91283480	+	0	NA	promoter-TSS (NR_040428)	promoter-TSS (NR_040428)	-304	NR_040428	100503265	Mm.125059	NR_040428	ENSMUSG00000107198	Gm19619	-	predicted gene, 19619	ncRNA	0.025	0.402985
SX-M-VEH1_S9_peak_8171	chr6	112696314	112696514	+	0	NA	intron (NM_001167730, intron 1 of 13)	CpG	256	NM_021385	58186	Mm.103812	NM_021385	ENSMUSG00000030254	Rad18	2810024C04Rik|Rad18sc	RAD18 E3 ubiquitin protein ligase	protein-coding	0.15	0.681592
SX-M-VEH1_S9_peak_728	chr10	5806006	5806206	+	0	NA	promoter-TSS (NM_025995)	promoter-TSS (NM_025995)	-641	NM_025995	67141	Mm.197520	NM_025995	ENSMUSG00000019773	Fbxo5	2510044I10Rik|C85305|Emi1|Fbxo31	F-box protein 5	protein-coding	0.12	0.716418	2(CATGTGAC,-,0.00)
SX-M-VEH1_S9_peak_936	chr10	67185528	67185728	+	0	NA	promoter-TSS (NM_001242396)	promoter-TSS (NM_001242396)	-122	NM_001242396	108829	Mm.23846	NM_207221	ENSMUSG00000037876	Jmjd1c	5430433L24Rik|D630035I23Rik|Jmjdic|TRIP8	jumonji domain containing 1C	protein-coding	0.05	0.502488
SX-M-VEH1_S9_peak_1514	chr11	48820572	48820772	+	0	NA	Intergenic	RMER6A|LTR|ERVK	-3281	NM_145377	211007	Mm.794	NM_145377	ENSMUSG00000040365	Trim41	AW552703|BC020156|R75223|RINCK	tripartite motif-containing 41	protein-coding	0.005	0.452736
SX-M-VEH1_S9_peak_6566	chr3	139000544	139000744	+	0	NA	intron (NM_001040690, intron 4 of 14)	L1_Mur3|LINE|L1	74557	NM_145544	229877	Mm.28893	NM_145544	ENSMUSG00000028149	Rap1gds1	BC011279|GDS1	RAP1, GTP-GDP dissociation stimulator 1	protein-coding	0.015	0.373134
SX-M-VEH1_S9_peak_6143	chr3	37313537	37313737	+	0	NA	intron (NM_001255992, intron 1 of 1)	L2|LINE|L2	1083	NM_001255992	241950	Mm.32171	NM_001008502	ENSMUSG00000051444	Bbs12	Gm1805|Gm407|Gm721	Bardet-Biedl syndrome 12 (human)	protein-coding	0.005	0.432836	-5(GATGTGAC,-,0.00)
SX-M-VEH1_S9_peak_6977	chr4	129008922	129009122	+	0	NA	TTS (NM_001033966)	TTS (NM_001033966)	15798	NM_016895	11637	Mm.29460	NM_016895	ENSMUSG00000028792	Ak2	Ak-2|D4Ertd220e	adenylate kinase 2	protein-coding	0.005	0.41791
SX-M-VEH1_S9_peak_3481	chr15	9529803	9530003	+	0	NA	promoter-TSS (NM_008372)	promoter-TSS (NM_008372)	-27	NM_008372	16197	Mm.389	NM_008372	ENSMUSG00000003882	Il7r	CD127|IL-7Ralpha	interleukin 7 receptor	protein-coding	0.01	0.467662
SX-M-VEH1_S9_peak_9630	chr9	21092046	21092246	+	0	NA	promoter-TSS (NM_027911)	promoter-TSS (NM_027911)	-138	NR_038081	100568458	Mm.196137	NR_038081		Gm38431	Raver1-fdx1l	predicted gene, 38431	ncRNA	0.06	0.587065		-91(TGATTGGT,+,0.00)
SX-M-VEH1_S9_peak_8039	chr6	73248382	73248582	+	0	NA	promoter-TSS (NM_019879)	promoter-TSS (NM_019879)	-23	NM_019879	56451	Mm.29845	NM_019879	ENSMUSG00000052738	Suclg1	1500000I01Rik|Sucla1	succinate-CoA ligase, GDP-forming, alpha subunit	protein-coding	0.045	0.477612
SX-M-VEH1_S9_peak_7148	chr4	149426154	149426354	+	0	NA	5' UTR (NM_022022, exon 1 of 27)	5' UTR (NM_022022, exon 1 of 27)	377	NM_022022	63958	Mm.415260	NM_022022	ENSMUSG00000028960	Ube4b	4930551I19Rik|4933406G05Rik|AU014668|D4Bwg0973e|UFD2|UFD2a|Ufd2p|mKIAA0684	ubiquitination factor E4B	protein-coding	0.1	0.706468
SX-M-VEH1_S9_peak_1227	chr10	120895625	120895825	+	0	NA	intron (NM_177092, intron 1 of 6)	intron (NM_177092, intron 1 of 6)	3246	NM_177092	320183	Mm.169755	NM_177092	ENSMUSG00000051236	Msrb3	D430026P16Rik|I-8-23|MsrB2	methionine sulfoxide reductase B3	protein-coding	0.015	0.427861	52(TCCACGTC,+,0.00)
SX-M-VEH1_S9_peak_6656	chr4	32250789	32250989	+	0	NA	Intergenic	Intergenic	-166546	NM_001109661	12014	Mm.491223	NM_007521	ENSMUSG00000040270	Bach2	E030004N02Rik	BTB and CNC homology, basic leucine zipper transcription factor 2	protein-coding	0.02	0.412935
SX-M-VEH1_S9_peak_10125	chr9	122233287	122233487	+	0	NA	intron (NM_001271873, intron 11 of 12)	intron (NM_001271873, intron 11 of 12)	40641	NR_106185	102465896		NR_106185	ENSMUSG00000098922	Mir8106	Gm27594|mmu-mir-8106	microRNA 8106	ncRNA	0.01	0.39801	17(GTCACGTA,+,0.00)
SX-M-VEH1_S9_peak_9702	chr9	35175663	35175863	+	0	NA	intron (NM_027030, intron 1 of 5)	intron (NM_027030, intron 1 of 5)	224	NM_027030	69305	Mm.229110	NM_027030	ENSMUSG00000032040	Dcps	1700001E16Rik|AA408441	decapping enzyme, scavenger	protein-coding	0.06	0.517413
SX-M-VEH1_S9_peak_6417	chr3	101287679	101287879	+	0	NA	intron (NM_013486, intron 1 of 4)	intron (NM_013486, intron 1 of 4)	160	NM_013486	12481	Mm.22842	NM_013486	ENSMUSG00000027863	Cd2	LFA-2|Ly-37|Ly37	CD2 antigen	protein-coding	0.04	0.507463
SX-M-VEH1_S9_peak_224	chr1	75168485	75168685	+	0	NA	promoter-TSS (NM_001159905)	promoter-TSS (NM_001159905)	-61	NM_001159905	68818	Mm.32646	NM_026846	ENSMUSG00000026197	Zfand2b	1110060O18Rik|C81256	zinc finger, AN1 type domain 2B	protein-coding	0.075	0.60199	-86(GACACGTC,+,0.00),53(ATGACGTC,+,0.00),55(GACGTCAG,-,0.00)
SX-M-VEH1_S9_peak_7135	chr4	143412611	143412811	+	0	NA	5' UTR (NM_172877, exon 1 of 5)	5' UTR (NM_172877, exon 1 of 5)	285	NM_172877	242736	Mm.275953	NM_172877	ENSMUSG00000046862	Pramef8	4732496O08Rik|AU023234	PRAME family member 8	protein-coding	0.065	0.457711	-64(GACGTGGC,-,0.00)
SX-M-VEH1_S9_peak_7361	chr5	53481129	53481329	+	0	NA	Intergenic	RSINE1|SINE|B4	-74550	NM_001080928	19664	Mm.209292	NM_009035	ENSMUSG00000039191	Rbpj	AI843960|CBF1|Igkjrb|Igkrsbp|RBP-J|RBP-J kappa|RBP-Jkappa|RBPjk|Rbpsuh	recombination signal binding protein for immunoglobulin kappa J region	protein-coding	0	0.467662
SX-M-VEH1_S9_peak_9601	chr9	13827364	13827564	+	0	NA	promoter-TSS (NM_001310721)	promoter-TSS (NM_001310721)	-263	NM_176836	72826	Mm.246174	NM_176836	ENSMUSG00000037808	Fam76b	2810485I05Rik|C78303	family with sequence similarity 76, member B	protein-coding	0.045	0.532338		-40(GCCAATGA,-,0.00),50(GCCAATGG,-,0.00)
SX-M-VEH1_S9_peak_5727	chr2	104855847	104856047	+	0	NA	Intergenic	Intergenic	-6097	NM_178695	228413	Mm.259609	NM_178695	ENSMUSG00000027171	Prrg4	9930111I18Rik|TMG4	proline rich Gla (G-carboxyglutamic acid) 4 (transmembrane)	protein-coding	0.005	0.437811
SX-M-VEH1_S9_peak_4499	chr17	36001905	36002105	+	0	NA	intron (NR_015618, intron 1 of 1)	intron (NR_015618, intron 1 of 1)	7501	NR_015618	77810	Mm.483143	NR_015618		A930015D03Rik	-	RIKEN cDNA A930015D03 gene	ncRNA	0.02	0.552239
SX-M-VEH1_S9_peak_8282	chr6	129232935	129233135	+	0	NA	intron (NR_040265, intron 2 of 2)	intron (NR_040265, intron 2 of 2)	5010	NR_040265	76432	Mm.261738	NR_040265	ENSMUSG00000097354	2310001H17Rik	AI646108	RIKEN cDNA 2310001H17 gene	ncRNA	0.03	0.472637
SX-M-VEH1_S9_peak_1241	chr10	122986244	122986444	+	0	NA	promoter-TSS (NR_029527)	promoter-TSS (NR_029527)	-620	NR_029527	387251		NR_029527	ENSMUSG00000065406	Mirlet7i	Mirnlet7i|let-7i|mmu-let-7i	microRNA let7i	ncRNA	0.16	0.79602
SX-M-VEH1_S9_peak_8385	chr6	146222072	146222272	+	0	NA	intron (NM_010586, intron 44 of 55)	intron (NM_010586, intron 44 of 55)	280051	NM_019923	16439	Mm.7800	NM_010586	ENSMUSG00000030287	Itpr2	AI649341|InsP3R-2|InsP3R-5|Ip3r2|Itpr5|insP3R2	inositol 1,4,5-triphosphate receptor 2	protein-coding	0.01	0.532338	-6(GATGTGGC,-,0.00)
SX-M-VEH1_S9_peak_1691	chr11	69073583	69073783	+	0	NA	TTS (NM_025838)	TTS (NM_025838)	2874	NM_028336	66910	Mm.33964	NM_025838	ENSMUSG00000020895	Tmem107	1110004B13Rik|2810049P21Rik	transmembrane protein 107	protein-coding	0	0.452736		-92(TGATTGGT,+,0.00)
SX-M-VEH1_S9_peak_79	chr1	43701277	43701477	+	0	NA	Intergenic	ORR1C2|LTR|ERVL-MaLR	-29225	NM_024283	78896	Mm.50109	NM_024283	ENSMUSG00000026051	1500015O10Rik	Ecrg4	RIKEN cDNA 1500015O10 gene	protein-coding	0.015	0.41791
SX-M-VEH1_S9_peak_4834	chr18	39519697	39519897	+	0	NA	Intergenic	Intergenic	-32552	NM_008173	14815	Mm.129481	NM_008173	ENSMUSG00000024431	Nr3c1	GR|Grl-1|Grl1	nuclear receptor subfamily 3, group C, member 1	protein-coding	0.01	0.502488
SX-M-VEH1_S9_peak_1804	chr11	80078518	80078718	+	0	NA	intron (NM_001277106, intron 1 of 6)	intron (NM_001277106, intron 1 of 6)	2373	NM_018776	54394	Mm.272093	NM_018776	ENSMUSG00000017561	Crlf3	BB164954|Creme9|Cytor4	cytokine receptor-like factor 3	protein-coding	0	0.323383
SX-M-VEH1_S9_peak_9163	chr8	27172153	27172353	+	0	NA	intron (NM_029423, intron 1 of 4)	intron (NM_029423, intron 1 of 4)	2393	NM_029423	75767	Mm.205335	NM_029423	ENSMUSG00000031488	Rab11fip1	2010200K21Rik|4833414G05Rik|Rcp	RAB11 family interacting protein 1 (class I)	protein-coding	0.015	0.432836
SX-M-VEH1_S9_peak_1217	chr10	118012298	118012498	+	0	NA	Intergenic	Intergenic	86939	NR_045342	71067	Mm.410793	NR_045342		4933411E08Rik	-	RIKEN cDNA 4933411E08 gene	ncRNA	0.005	0.41791
SX-M-VEH1_S9_peak_526	chr1	153424632	153424832	+	0	NA	promoter-TSS (NM_001033162)	promoter-TSS (NM_001033162)	-477	NM_001033162	71836	Mm.49460	NM_001033162	ENSMUSG00000042708	Shcbp1l	1700012A16Rik	Shc SH2-domain binding protein 1-like	protein-coding	0.03	0.477612
SX-M-VEH1_S9_peak_4051	chr16	38562721	38562921	+	0	NA	promoter-TSS (NM_026407)	promoter-TSS (NM_026407)	7	NM_001205287	67846	Mm.310476	NM_026407	ENSMUSG00000002845	Tmem39a	2610033C09Rik	transmembrane protein 39a	protein-coding	0.09	0.671642	-3(CTGACGTC,+,0.00),-1(GACGTCAT,-,0.00),18(GCCACGTC,+,0.00),20(CACGTCTC,-,0.00)
SX-M-VEH1_S9_peak_6868	chr4	106650829	106651029	+	0	NA	promoter-TSS (NM_001285784)	promoter-TSS (NM_001285784)	-140	NM_001285783	230577	Mm.134029	NM_172272	ENSMUSG00000043572	Pars2	BC027073	prolyl-tRNA synthetase (mitochondrial)(putative)	protein-coding	0.045	0.542289
SX-M-VEH1_S9_peak_2580	chr12	104996054	104996254	+	0	NA	intron (NM_172500, intron 1 of 16)	RSINE1|SINE|B4	2523	NM_001042699	212073	Mm.212688	NM_172500	ENSMUSG00000054150	Syne3	nesprin-3	spectrin repeat containing, nuclear envelope family member 3	protein-coding	0.03	0.562189
SX-M-VEH1_S9_peak_5751	chr2	119476725	119476925	+	0	NA	intron (NM_026574, intron 1 of 35)	intron (NM_026574, intron 1 of 35)	804	NM_026574	68142	Mm.330496	NM_026574	ENSMUSG00000034154	Ino80	2310079N15Rik|4632409L19Rik|Inoc1	INO80 complex subunit	protein-coding	0.045	0.482587	23(CACGTGTT,-,0.00)
SX-M-VEH1_S9_peak_3142	chr14	19968267	19968467	+	0	NA	intron (NM_001285908, intron 1 of 3)	intron (NM_001285908, intron 1 of 3)	8326	NM_001285911	14702	Mm.41737	NM_010315	ENSMUSG00000043004	Gng2	-	guanine nucleotide binding protein (G protein), gamma 2	protein-coding	0.005	0.41791		79(GCCAATCA,-,0.00)
SX-M-VEH1_S9_peak_3385	chr14	75180389	75180589	+	0	NA	intron (NM_008879, intron 2 of 16)	intron (NM_008879, intron 2 of 16)	44064	NM_008879	18826	Mm.153911	NM_008879	ENSMUSG00000021998	Lcp1	AW536232|D14Ertd310e|LCP-1|Pls2|pp65	lymphocyte cytosolic protein 1	protein-coding	0.025	0.393035
SX-M-VEH1_S9_peak_620	chr1	171388886	171389086	+	0	NA	promoter-TSS (NM_001005508)	promoter-TSS (NM_001005508)	26	NM_001005508	226652	Mm.251048	NM_001005508	ENSMUSG00000048865	Arhgap30	6030405P05Rik|Gm102|mFLJ00267	Rho GTPase activating protein 30	protein-coding	0.035	0.58209
SX-M-VEH1_S9_peak_1031	chr10	80677204	80677404	+	0	NA	Intergenic	B3A|SINE|B2	-1011	NM_021462	17347	Mm.42126	NM_021462	ENSMUSG00000020190	Mknk2	2010016G11Rik|Gprk7|Mnk2	MAP kinase-interacting serine/threonine kinase 2	protein-coding	0.02	0.472637
SX-M-VEH1_S9_peak_3426	chr14	103099725	103099925	+	0	NA	promoter-TSS (NM_015822)	promoter-TSS (NM_015822)	-259	NM_001347600	50789	Mm.214746	NM_015822	ENSMUSG00000022124	Fbxl3	AU041772|AW212966|FBK|Fbl3a|Fbxl3a|Ovtm|Play68	F-box and leucine-rich repeat protein 3	protein-coding	0.085	0.59204
SX-M-VEH1_S9_peak_7053	chr4	134396191	134396391	+	0	NA	promoter-TSS (NM_001285875)	promoter-TSS (NM_001285875)	-29	NM_001285875	100163	Mm.22116	NM_133880	ENSMUSG00000037366	Pafah2	2310074E22Rik|AI507170	platelet-activating factor acetylhydrolase 2	protein-coding	0.035	0.502488
SX-M-VEH1_S9_peak_4809	chr18	36360939	36361139	+	0	NA	intron (NM_001081365, intron 1 of 2)	intron (NM_001081365, intron 1 of 2)	12415	NM_001081365	66060	Mm.272527	NM_001081365	ENSMUSG00000046727	Cystm1	0610010O12Rik	cysteine-rich transmembrane module containing 1	protein-coding	0.01	0.358209
SX-M-VEH1_S9_peak_7605	chr5	115711731	115711931	+	0	NA	intron (NM_001080808, intron 2 of 8)	intron (NM_001080808, intron 2 of 8)	19728	NM_001080808	75665	Mm.233914	NM_001080808	ENSMUSG00000041609	Ccdc64	2210403N09Rik|BICDR-1|Bicdl1	coiled-coil domain containing 64	protein-coding	0.025	0.447761
SX-M-VEH1_S9_peak_4127	chr16	51704973	51705173	+	0	NA	Intergenic	Intergenic	-326476	NM_001033238	208650	Mm.328206	NM_001033238	ENSMUSG00000022637	Cblb	AI429560|AI851073|Cbl-b	Casitas B-lineage lymphoma b	protein-coding	0.01	0.39801
SX-M-VEH1_S9_peak_8983	chr7	126725168	126725368	+	0	NA	Intergenic	Lx7|LINE|L1	-20452	NM_009898	12721	Mm.290482	NM_009898	ENSMUSG00000030707	Coro1a	Clabp|Lmb3|TACO|p57	coronin, actin binding protein 1A	protein-coding	0.01	0.447761
SX-M-VEH1_S9_peak_6759	chr4	47635250	47635450	+	0	NA	Intergenic	MLT1D|LTR|ERVL-MaLR	160689	NM_024171	66212	Mm.20188	NM_024171	ENSMUSG00000053317	Sec61b	1190006C12Rik|AI326121|AW122942	Sec61 beta subunit	protein-coding	0.005	0.462687
SX-M-VEH1_S9_peak_1196	chr10	115362471	115362671	+	0	NA	promoter-TSS (NM_133683)	promoter-TSS (NM_133683)	-309	NM_133683	67226	Mm.29647	NM_133683	ENSMUSG00000069520	Tmem19	2810428F02Rik|AW125171	transmembrane protein 19	protein-coding	0.075	0.557214	-39(CTCACGTG,+,0.00),-37(CACGTGAC,-,0.00)
SX-M-VEH1_S9_peak_5121	chr19	14620454	14620654	+	0	NA	Intergenic	MLT1H|LTR|ERVL-MaLR	-22371	NM_011600	21888	Mm.103638	NM_011600	ENSMUSG00000024642	Tle4	5730411M05Rik|AA792082|Bce-1|Bce1|ESTM13|ESTM14|Grg4|X83332|X83333|grg-4	transducin-like enhancer of split 4	protein-coding	0.005	0.343284
SX-M-VEH1_S9_peak_5059	chr19	8721533	8721733	+	0	NA	intron (NM_001161413, intron 1 of 9)	intron (NM_001161413, intron 1 of 9)	1736	NM_001161413	17254	Mm.4114	NM_008577	ENSMUSG00000010095	Slc3a2	4F2|4F2HC|AI314110|Cd98|Ly-10|Ly-m10|Ly10|Mdu1|Mgp-2hc|NACAE	solute carrier family 3 (activators of dibasic and neutral amino acid transport), member 2	protein-coding	0.005	0.427861
SX-M-VEH1_S9_peak_9265	chr8	70549700	70549900	+	0	NA	intron (NM_007924, intron 1 of 11)	B2_Mm1t|SINE|B2	10125	NM_007924	13716	Mm.271973	NM_007924	ENSMUSG00000070002	Ell	Ell1|Men	elongation factor RNA polymerase II	protein-coding	0.015	0.457711
SX-M-VEH1_S9_peak_4358	chr17	25578971	25579171	+	0	NA	promoter-TSS (NM_029624)	promoter-TSS (NM_029624)	-103	NR_045520	76483	Mm.12787	NM_029624	ENSMUSG00000002279	Lmf1	2400010G15Rik|AW822050|Tmem112|cld	lipase maturation factor 1	protein-coding	0.085	0.661692
SX-M-VEH1_S9_peak_4840	chr18	41887992	41888192	+	0	NA	intron (NM_029942, intron 5 of 6)	intron (NM_029942, intron 5 of 6)	63102	NM_029942	77619	Mm.30649	NM_029942	ENSMUSG00000056671	Prelid2	1700003A01Rik|C330008K14Rik	PRELI domain containing 2	protein-coding	0.005	0.422886	17(TCCACGTC,+,0.00),19(CACGTCAC,-,0.00)
SX-M-VEH1_S9_peak_1978	chr11	98587247	98587447	+	0	NA	promoter-TSS (NM_025661)	promoter-TSS (NM_025661)	-102	NM_025661	66612	Mm.180546	NM_025661	ENSMUSG00000038150	Ormdl3	2810011N17Rik|AI315223	ORM1-like 3 (S. cerevisiae)	protein-coding	0.08	0.626866	-82(GTGACGTC,+,0.00),-80(GACGTCAC,-,0.00)
SX-M-VEH1_S9_peak_724	chr10	3973937	3974137	+	0	NA	intron (NM_172308, intron 1 of 27)	intron (NM_172308, intron 1 of 27)	962	NM_001170786	270685	Mm.184752	NM_172308	ENSMUSG00000040675	Mthfd1l	2410004L15Rik|AI647056|Fthfsdc1	methylenetetrahydrofolate dehydrogenase (NADP+ dependent) 1-like	protein-coding	0.02	0.522388
SX-M-VEH1_S9_peak_9939	chr9	78480827	78481027	+	0	NA	intron (NM_010106, intron 1 of 7)	CpG	797	NM_010106	13627	Mm.138471	NM_010106	ENSMUSG00000037742	Eef1a1	-	eukaryotic translation elongation factor 1 alpha 1	protein-coding	0.075	0.631841
SX-M-VEH1_S9_peak_7424	chr5	73199621	73199821	+	0	NA	intron (NM_028194, intron 2 of 62)	intron (NM_028194, intron 2 of 62)	56897	NM_028194	72313	Mm.260594	NM_028194	ENSMUSG00000070733	Fryl	2010313D22Rik|2310004H21Rik|2510002A14Rik|9030227G01Rik|mKIAA0826	FRY like transcription coactivator	protein-coding	0	0.412935
SX-M-VEH1_S9_peak_5010	chr19	5610045	5610245	+	0	NA	promoter-TSS (NM_178637)	promoter-TSS (NM_178637)	-51	NM_001199247	81601	Mm.228930	NM_178637	ENSMUSG00000024926	Kat5	AI839539|CPLA2|Htatip|Htatip1|PLIP|Tip55|Tip60	K(lysine) acetyltransferase 5	protein-coding	0.05	0.562189	-79(GAGACGTC,+,0.00),-77(GACGTCAC,-,0.00)
SX-M-VEH1_S9_peak_7123	chr4	141425858	141426058	+	0	NA	TTS (NM_013868)	TTS (NM_013868)	5179	NM_013868	29818	Mm.46181	NM_013868	ENSMUSG00000006221	Hspb7	27kDa|Hsp25-2|cvHsp	heat shock protein family, member 7 (cardiovascular)	protein-coding	0.07	0.656716	72(ACCACGTC,+,0.00)
SX-M-VEH1_S9_peak_7543	chr5	107759208	107759408	+	0	NA	intron (NM_007964, intron 17 of 17)	intron (NM_007964, intron 17 of 17)	-33503	NM_001267621	14581	Mm.2078	NM_010278	ENSMUSG00000029275	Gfi1	AW495828|Gfi-1|Pal-1|Pal1	growth factor independent 1	protein-coding	0.01	0.492537	-62(GAGACGTG,+,0.00),-20(CACATGAC,-,0.00),73(GACACGTA,+,0.00)
SX-M-VEH1_S9_peak_3665	chr15	73162121	73162321	+	0	NA	intron (NM_153178, intron 1 of 18)	Lx9|LINE|L1	22726	NM_153178	239528	Mm.23095	NM_153178	ENSMUSG00000036698	Ago2	1110029L17Rik|2310051F07Rik|AI225898|AL022874|AW546247|ENSMUSG00000072493|Eif2c2|Gerp95|Gm10365|mKIAA4215	argonaute RISC catalytic subunit 2	protein-coding	0.005	0.442786
SX-M-VEH1_S9_peak_9482	chr8	115227426	115227626	+	0	NA	intron (NM_019573, intron 8 of 8)	intron (NM_019573, intron 8 of 8)	479368	NM_001025577	17132	Mm.275549	NM_001025577	ENSMUSG00000055435	Maf	2810401A20Rik|A230108G15Rik|AW047063|c-maf	avian musculoaponeurotic fibrosarcoma oncogene homolog	protein-coding	0.02	0.477612
SX-M-VEH1_S9_peak_2587	chr12	106029783	106029983	+	0	NA	intron (NM_001029843, intron 1 of 13)	Lx7|LINE|L1	19620	NM_011705	22367	Mm.2981	NM_011705	ENSMUSG00000021115	Vrk1	51PK	vaccinia related kinase 1	protein-coding	0	0.432836
SX-M-VEH1_S9_peak_6106	chr3	21996044	21996244	+	0	NA	Intergenic	Intergenic	-80508	NM_030732	81004	Mm.202966	NM_030732	ENSMUSG00000027630	Tbl1xr1	8030499H02Rik|A630076E03Rik|AW539987|C21|C230089I12Rik|DC42|Ira1|TBLR1	transducin (beta)-like 1X-linked receptor 1	protein-coding	0	0.402985
SX-M-VEH1_S9_peak_7035	chr4	133729621	133729821	+	0	NA	intron (NM_001080819, intron 1 of 19)	intron (NM_001080819, intron 1 of 19)	-12613	NR_106086	102465707		NR_106086	ENSMUSG00000104566	Mir7227	mmu-mir-7227	microRNA 7227	ncRNA	0.03	0.542289
SX-M-VEH1_S9_peak_7735	chr5	140418893	140419093	+	0	NA	promoter-TSS (NM_133916)	promoter-TSS (NM_133916)	-312	NM_133916	27979	Mm.21671	NM_133916	ENSMUSG00000056076	Eif3b	AL033316|AL033334|AL033369|AW208965|D5Wsu45e|EIF3-ETA|EIF3-P110|EIF3-P116|Eif3s9|PRT1	eukaryotic translation initiation factor 3, subunit B	protein-coding	0.03	0.447761
SX-M-VEH1_S9_peak_7613	chr5	118245125	118245325	+	0	NA	promoter-TSS (NM_001081236)	promoter-TSS (NM_001081236)	-2	NM_001081236	76792	Mm.103428	NM_001081236	ENSMUSG00000032840	2410131K14Rik	-	RIKEN cDNA 2410131K14 gene	protein-coding	0.095	0.676617	21(ATCACGTG,+,0.00),23(CACGTGGC,-,0.00)	-74(GCCAATGG,-,0.00)
SX-M-VEH1_S9_peak_6549	chr3	136941036	136941236	+	0	NA	Intergenic	Intergenic	271070	NM_008913	19055	Mm.331389	NM_008913	ENSMUSG00000028161	Ppp3ca	2900074D19Rik|CN|Caln|Calna|CnA	protein phosphatase 3, catalytic subunit, alpha isoform	protein-coding	0.015	0.497512
SX-M-VEH1_S9_peak_8767	chr7	80680357	80680557	+	0	NA	intron (NM_173863, intron 1 of 14)	intron (NM_173863, intron 1 of 14)	8420	NM_173863	70461	Mm.392175	NM_173863	ENSMUSG00000030527	Crtc3	2610312F20Rik|6332415K15Rik|AI429792|BC011210|TORC3	CREB regulated transcription coactivator 3	protein-coding	0.03	0.477612	-86(GCCACGTG,+,0.00),-84(CACGTGAC,-,0.00)
SX-M-VEH1_S9_peak_3212	chr14	32085223	32085423	+	0	NA	promoter-TSS (NM_145460)	promoter-TSS (NM_145460)	-37	NR_104305	105638	Mm.2519	NM_172254	ENSMUSG00000021905	Dph3	DELGIP1|DelgipP1|Desr1|KTI11|Zcsl2	diphthamine biosynthesis 3	protein-coding	0.07	0.577114	1(AACACGTG,+,0.00),3(CACGTGGG,-,0.00)
SX-M-VEH1_S9_peak_4919	chr18	73571792	73571992	+	0	NA	promoter-TSS (NM_001039214)	promoter-TSS (NM_001039214)	-813	NM_001039214	240396	Mm.24131	NM_001039214	ENSMUSG00000037253	Mex3c	A130001D14Rik|BC035207|BM-013|Rkhd2	mex3 RNA binding family member C	protein-coding	0.03	0.467662
SX-M-VEH1_S9_peak_5702	chr2	101885947	101886147	+	0	NA	promoter-TSS (NM_029635)	promoter-TSS (NM_029635)	-215	NM_029635	76501	Mm.330424	NM_029635	ENSMUSG00000027163	Commd9	1810029F08Rik|AA409293	COMM domain containing 9	protein-coding	0.005	0.512438
SX-M-VEH1_S9_peak_4442	chr17	33629243	33629443	+	0	NA	intron (NM_026712, intron 1 of 5)	intron (NM_026712, intron 1 of 5)	251	NM_026712	328801	Mm.181488	NM_026712	ENSMUSG00000073423	Zfp414	0610030H11Rik|Znf414	zinc finger protein 414	protein-coding	0.07	0.636816
SX-M-VEH1_S9_peak_5637	chr2	73892640	73892840	+	0	NA	promoter-TSS (NM_009715)	promoter-TSS (NM_009715)	-101	NM_001284370	11909	Mm.209903	NM_009715	ENSMUSG00000027104	Atf2	Atf-2|CRE-BP|Creb2|D130078H02Rik|D18875|Tg(Gzma-Klra1)7Wum|mXBP	activating transcription factor 2	protein-coding	0.105	0.676617
SX-M-VEH1_S9_peak_4707	chr17	84957525	84957725	+	0	NA	promoter-TSS (NM_011151)	promoter-TSS (NM_011151)	85	NR_027930	68531	Mm.249695	NR_027929	ENSMUSG00000097047	1110020A21Rik	2600015P10Rik	RIKEN cDNA 1110020A21 gene	ncRNA	0.045	0.527363	27(GTGACGTC,+,0.00),29(GACGTCAG,-,0.00)	-94(GCCAATAG,-,0.00),-62(ACCAATCA,-,0.00)
SX-M-VEH1_S9_peak_6049	chr2	172440060	172440260	+	0	NA	promoter-TSS (NM_025542)	promoter-TSS (NM_025542)	-418	NM_025542	66404	Mm.25157	NM_025542	ENSMUSG00000027502	Rtfdc1	1700067C04Rik|2410001C21Rik|5730427M17Rik|AA589417	replication termination factor 2 domain containing 1	protein-coding	0.005	0.437811
SX-M-VEH1_S9_peak_1912	chr11	88619000	88619200	+	0	NA	promoter-TSS (NR_131025)	promoter-TSS (NR_131025)	-151	NR_131025	68397	Mm.426889	NR_131025		0610039H22Rik	-	RIKEN cDNA 0610039H22 gene	ncRNA	0.015	0.547264
SX-M-VEH1_S9_peak_964	chr10	70098087	70098287	+	0	NA	intron (NM_001111121, intron 1 of 8)	intron (NM_001111121, intron 1 of 8)	1066	NM_001111121	76551	Mm.281741	NM_001111121	ENSMUSG00000048701	Ccdc6	2810012H18Rik|AA536681|AA960498|AW061011	coiled-coil domain containing 6	protein-coding	0.04	0.587065		51(TCATTGGT,+,0.00)
SX-M-VEH1_S9_peak_9131	chr8	14995907	14996107	+	0	NA	intron (NM_172751, intron 27 of 28)	intron (NM_172751, intron 27 of 28)	-15018	NM_029116	74901	Mm.46675	NM_029116	ENSMUSG00000055675	Kbtbd11	2900016B01Rik|4930465M17Rik|mKIAA0711	kelch repeat and BTB (POZ) domain containing 11	protein-coding	0.025	0.447761		81(TGATTGGC,+,0.00)
SX-M-VEH1_S9_peak_8930	chr7	116493715	116493915	+	0	NA	Intergenic	Intergenic	-10554	NM_001130479	53322	Mm.9901	NM_016773	ENSMUSG00000030659	Nucb2	AI607786|Calnuc|Nefa|Nesfatin-1	nucleobindin 2	protein-coding	0.01	0.452736
SX-M-VEH1_S9_peak_2423	chr12	73720358	73720558	+	0	NA	intron (NM_001313977, intron 10 of 14)	intron (NM_001313977, intron 10 of 14)	135662	NM_001313977	18755	Mm.341677	NM_008856	ENSMUSG00000021108	Prkch	Pkch	protein kinase C, eta	protein-coding	0.005	0.432836
SX-M-VEH1_S9_peak_2510	chr12	85730029	85730229	+	0	NA	Intergenic	Intergenic	-16410	NM_145447	217721	Mm.301076	NM_145447	ENSMUSG00000034258	Mfsd7c	CCT|Flvcr2	major facilitator superfamily domain containing 7C	protein-coding	0.02	0.517413
SX-M-VEH1_S9_peak_2450	chr12	76368322	76368522	+	0	NA	intron (NM_028356, intron 1 of 2)	intron (NM_028356, intron 1 of 2)	1042	NM_001172104	109929	Mm.41880	NM_028356	ENSMUSG00000056459	Zbtb25	2810462M08Rik|2900064P18Rik|AI842128|Kup|Zfp-50|Zfp50	zinc finger and BTB domain containing 25	protein-coding	0.02	0.467662	-59(GACACGTG,+,0.00),-57(CACGTGGC,-,0.00)
SX-M-VEH1_S9_peak_1051	chr10	81182576	81182776	+	0	NA	promoter-TSS (NM_001190474)	promoter-TSS (NM_001190474)	-331	NM_001190474	13144	Mm.10294	NM_007828	ENSMUSG00000034974	Dapk3	ZIPK|dlk	death-associated protein kinase 3	protein-coding	0.03	0.507463		50(TTATTGGC,+,0.00),76(GCCAATCA,-,0.00)
SX-M-VEH1_S9_peak_3231	chr14	45040901	45041101	+	0	NA	Intergenic	Intergenic	52890	NM_008964	19217	Mm.4630	NM_008964	ENSMUSG00000037759	Ptger2	EP2|Ptgerep2	prostaglandin E receptor 2 (subtype EP2)	protein-coding	0.01	0.41791
SX-M-VEH1_S9_peak_4528	chr17	46752323	46752523	+	0	NA	promoter-TSS (NM_001305990)	promoter-TSS (NM_001305990)	-209	NM_001305989	72029	Mm.240325	NM_028065	ENSMUSG00000023973	Cnpy3	1600025D17Rik|2410050O22Rik|AI413153|CAG4A|ERDA5|PRAT4A|Tnrc5	canopy FGF signaling regulator 3	protein-coding	0.035	0.507463		-74(GCCAATGA,-,0.00),-36(GCCAATCA,-,0.00)
SX-M-VEH1_S9_peak_3283	chr14	54603505	54603705	+	0	NA	intron (NM_028890, intron 1 of 6)	intron (NM_028890, intron 1 of 6)	2303	NM_028890	74359	Mm.79815	NM_028890	ENSMUSG00000022179	4931414P19Rik	-	RIKEN cDNA 4931414P19 gene	protein-coding	0.04	0.532338
SX-M-VEH1_S9_peak_7163	chr4	150798979	150799179	+	0	NA	Intergenic	Intergenic	55870	NR_040649	73348	Mm.396218	NR_040649	ENSMUSG00000078492	1700045H11Rik	-	RIKEN cDNA 1700045H11 gene	ncRNA	0.02	0.41791
SX-M-VEH1_S9_peak_1308	chr11	4319038	4319238	+	0	NA	Intergenic	Intergenic	52342	NM_001039537	16878	Mm.4964	NM_008501	ENSMUSG00000034394	Lif	-	leukemia inhibitory factor	protein-coding	0.015	0.452736
SX-M-VEH1_S9_peak_6533	chr3	135402481	135402681	+	0	NA	Intergenic	Intergenic	20852	NM_025902	67006	Mm.269993	NM_025902	ENSMUSG00000028165	Cisd2	1500009M05Rik|1500026J14Rik|1500031D15Rik|AI848398|B630006A20Rik|Miner1|Naf-1|Noxp70|Zcd2	CDGSH iron sulfur domain 2	protein-coding	0.005	0.522388
SX-M-VEH1_S9_peak_4084	chr16	49769924	49770124	+	0	NA	Intergenic	Intergenic	70730	NM_028680	73916	Mm.241276	NM_028680	ENSMUSG00000032965	Ift57	4833420A15Rik|Esrrbl1|Hippi|MHS4R2	intraflagellar transport 57	protein-coding	0.005	0.497512
SX-M-VEH1_S9_peak_7162	chr4	150558093	150558293	+	0	NA	intron (NM_001085492, intron 11 of 22)	intron (NM_001085492, intron 11 of 22)	93981	NM_173774	242773	Mm.29280	NM_173774	ENSMUSG00000039838	Slc45a1	C230078B22|Dnb5	solute carrier family 45, member 1	protein-coding	0.005	0.517413		-44(TGATTGGC,+,0.00)
SX-M-VEH1_S9_peak_4951	chr18	82472351	82472551	+	0	NA	Intergenic	Intergenic	-2672	NM_010777	17196	Mm.252063	NM_010777	ENSMUSG00000041607	Mbp	C76307|Hmbpr|R75289|golli-mbp|jve|mld|shi	myelin basic protein	protein-coding	0	0.402985
SX-M-VEH1_S9_peak_6470	chr3	107796719	107796919	+	0	NA	Intergenic	MTD|LTR|ERVL-MaLR	-36350	NM_001113530	12977	Mm.795	NM_007778	ENSMUSG00000014599	Csf1	C87615|Csfm|MCSF|op	colony stimulating factor 1 (macrophage)	protein-coding	0.01	0.432836	-64(GTCATGTG,+,0.00),-62(CATGTGAC,-,0.00)
SX-M-VEH1_S9_peak_1268	chr10	128322203	128322403	+	0	NA	promoter-TSS (NM_019953)	promoter-TSS (NM_019953)	-156	NM_019953	56530	Mm.44220	NM_019953	ENSMUSG00000025381	Cnpy2	5330432A10Rik|AW229003|D10Bwg1546e|Tmem4|Zsig9	canopy FGF signaling regulator 2	protein-coding	0.01	0.487562
SX-M-VEH1_S9_peak_9110	chr8	10993903	10994103	+	0	NA	intron (NM_001081212, intron 1 of 1)	intron (NM_001081212, intron 1 of 1)	-13847	NR_046017	619321	Mm.403007	NR_046017	ENSMUSG00000096938	9530052E02Rik	-	RIKEN cDNA 9530052E02 gene	ncRNA	0.025	0.447761	50(TTCACGTC,+,0.00),52(CACGTCTC,-,0.00)
SX-M-VEH1_S9_peak_7498	chr5	103376750	103376950	+	0	NA	Intergenic	Intergenic	-48342	NM_011204	19249	Mm.3414	NM_011204	ENSMUSG00000034573	Ptpn13	AI324989|PTP-BL|PTPL1|Ptpri|RIP	protein tyrosine phosphatase, non-receptor type 13	protein-coding	0.025	0.38806
SX-M-VEH1_S9_peak_1789	chr11	79129975	79130175	+	0	NA	intron (NM_013571, intron 1 of 17)	intron (NM_013571, intron 1 of 17)	16279	NM_013571	16706	Mm.4745	NM_013571	ENSMUSG00000018334	Ksr1	AW492498|B-KSR1|D11Bhm183e|D11Bhm184e|Ksr|RSU2|hb	kinase suppressor of ras 1	protein-coding	0.005	0.517413	-100(CACGTGGC,-,0.00)
SX-M-VEH1_S9_peak_4160	chr16	75838170	75838370	+	0	NA	Intergenic	L1MB7|LINE|L1	70996	NM_023380	67742	Mm.131406	NM_023380	ENSMUSG00000022876	Samsn1	4930571B16Rik|930571B16Rik|Hacs1|SLy2	SAM domain, SH3 domain and nuclear localization signals, 1	protein-coding	0.01	0.38806
SX-M-VEH1_S9_peak_7018	chr4	132768072	132768272	+	0	NA	promoter-TSS (NM_011284)	promoter-TSS (NM_011284)	-188	NM_011284	19891	Mm.2870	NM_011284	ENSMUSG00000028884	Rpa2	AA409079|AI325195|AU020965|RPA34|Rf-A2	replication protein A2	protein-coding	0.04	0.477612		-45(TGATTGGT,+,0.00)
SX-M-VEH1_S9_peak_6390	chr3	96881665	96881865	+	0	NA	intron (NM_026229, intron 8 of 13)	intron (NM_026229, intron 8 of 13)	23533	NM_026229	67549	Mm.46722	NM_026229	ENSMUSG00000028096	Gpr89	4933412D19Rik|Gpr89a|SH120	G protein-coupled receptor 89	protein-coding	0.02	0.557214	84(GCCACGTC,+,0.00)
SX-M-VEH1_S9_peak_2703	chr13	20094946	20095146	+	0	NA	intron (NM_080288, intron 1 of 21)	intron (NM_080288, intron 1 of 21)	4539	NM_080288	140580	Mm.342392	NM_080288	ENSMUSG00000041112	Elmo1	6330578D22Rik|C230095H21Rik|CED-12	engulfment and cell motility 1	protein-coding	0.015	0.457711
SX-M-VEH1_S9_peak_615	chr1	171102746	171102946	+	0	NA	Intergenic	Intergenic	-18815	NM_001081275	75472	Mm.32760	NM_029301	ENSMUSG00000026649	Cfap126	1700009P17Rik|AV282292|Flattop|Fltp	cilia and flagella associated protein 126	protein-coding	0.045	0.502488	72(GATGTGGC,-,0.00)
SX-M-VEH1_S9_peak_185	chr1	60977761	60977961	+	0	NA	promoter-TSS (NM_017480)	promoter-TSS (NM_017480)	-53	NM_017480	54167	Mm.42044	NM_017480	ENSMUSG00000026009	Icos	AILIM|CCLP|CRP-1|H4|Ly115	inducible T cell co-stimulator	protein-coding	0.015	0.482587
SX-M-VEH1_S9_peak_4621	chr17	57290902	57291102	+	0	NA	intron (NM_001163816, intron 1 of 25)	intron (NM_001163816, intron 1 of 25)	11902	NM_001163815	22324	Mm.248172	NM_011691	ENSMUSG00000034116	Vav1	Vav|vav-T	vav 1 oncogene	protein-coding	0.005	0.522388	-48(GTCATGTG,+,0.00),-46(CATGTGAC,-,0.00)
SX-M-VEH1_S9_peak_6349	chr3	95663987	95664187	+	0	NA	TTS (NM_008562)	TTS (NM_008562)	5366	NM_008562	17210	Mm.1639	NM_008562	ENSMUSG00000038612	Mcl1	AW556805|Mcl-1	myeloid cell leukemia sequence 1	protein-coding	0	0.412935	-95(GTCACATC,+,0.00)
SX-M-VEH1_S9_peak_3847	chr15	100060572	100060772	+	0	NA	intron (NM_001159361, intron 1 of 37)	intron (NM_001159361, intron 1 of 37)	22008	NM_001159361	239667	Mm.243658	NM_172819	ENSMUSG00000023026	Dip2b	4932422C22|AI317237|AI854602|mKIAA1463	disco interacting protein 2 homolog B	protein-coding	0.015	0.447761
SX-M-VEH1_S9_peak_2733	chr13	23517164	23517364	+	0	NA	Intergenic	tRNA-Gly-GGY|tRNA|tRNA	-13780	NM_153173	69386	Mm.158272	NM_153173	ENSMUSG00000060981	Hist1h4h	1700024H08Rik	histone cluster 1, H4h	protein-coding	0.035	0.402985
SX-M-VEH1_S9_peak_1949	chr11	96943861	96944061	+	0	NA	promoter-TSS (NR_003293)	promoter-TSS (NR_003293)	58	NM_134021	103711	Mm.254704	NM_134021	ENSMUSG00000018659	Pnpo	AI415282	pyridoxine 5'-phosphate oxidase	protein-coding	0.035	0.552239	-100(CACGTCAT,-,0.00),-81(GCCACGTG,+,0.00),-79(CACGTGAC,-,0.00)
SX-M-VEH1_S9_peak_7320	chr5	34660094	34660294	+	0	NA	promoter-TSS (NM_019497)	promoter-TSS (NM_019497)	-46	NM_029278	75416	Mm.40292	NM_029278	ENSMUSG00000036693	Nop14	2610033H07Rik|Nol14	NOP14 nucleolar protein	protein-coding	0.055	0.512438
SX-M-VEH1_S9_peak_2550	chr12	100855733	100855933	+	0	NA	intron (NM_145448, intron 9 of 12)	intron (NM_145448, intron 9 of 12)	43691	NM_001177674	238377	Mm.32160	NM_175493	ENSMUSG00000047415	Gpr68	BB131428|Ogr1	G protein-coupled receptor 68	protein-coding	0	0.532338
SX-M-VEH1_S9_peak_327	chr1	93445579	93445779	+	0	NA	promoter-TSS (NM_001301364)	promoter-TSS (NM_001301364)	22	NM_001301364	110611	Mm.30012	NM_133808	ENSMUSG00000034088	Hdlbp	1110005P14Rik|AA960365|AI118566|D1Ertd101e	high density lipoprotein (HDL) binding protein	protein-coding	0.145	0.726368	28(GACACGTC,+,0.00)
SX-M-VEH1_S9_peak_4906	chr18	67724963	67725163	+	0	NA	promoter-TSS (NM_001127177)	promoter-TSS (NM_001127177)	-442	NM_001127177	19255	Mm.260433	NM_008977	ENSMUSG00000024539	Ptpn2	AI325124|Ptpt|TC-PTP	protein tyrosine phosphatase, non-receptor type 2	protein-coding	0.03	0.412935
SX-M-VEH1_S9_peak_3946	chr16	17531256	17531456	+	0	NA	promoter-TSS (NM_026909)	promoter-TSS (NM_026909)	-304	NM_026909	69009	Mm.10174	NM_026909	ENSMUSG00000022760	Thap7	1810004B07Rik	THAP domain containing 7	protein-coding	0.035	0.527363
SX-M-VEH1_S9_peak_2199	chr11	119863431	119863631	+	0	NA	intron (NM_028898, intron 20 of 33)	intron (NM_028898, intron 20 of 33)	-18758	NR_039557	100628577		NR_039557	ENSMUSG00000093061	Mir5098	mmu-mir-5098|mu-mir-5098	microRNA 5098	ncRNA	0.04	0.577114	-20(GTGACGTC,+,0.00),-18(GACGTCAG,-,0.00),54(GCCACGTG,+,0.00),56(CACGTGGC,-,0.00)
SX-M-VEH1_S9_peak_7201	chr4_GL456216_random	15866	16066	+	0	NA	promoter-TSS (NM_001033326)	promoter-TSS (NM_001033326)	85	NM_001033326	236082	Mm.305345	NM_001033326	ENSMUSG00000063897	Dhrsx	C80877|D4Ertd296e|Dhrsxy|Pscad	dehydrogenase/reductase (SDR family) X chromosome	protein-coding	0.095	0.61194	-73(GACGTCAC,-,0.00),-31(CTGACGTC,+,0.00),-29(GACGTCAC,-,0.00)
SX-M-VEH1_S9_peak_2602	chr12	107921871	107922071	+	0	NA	intron (NM_001286343, intron 1 of 1)	intron (NM_001286343, intron 1 of 1)	81443	NM_001079883	58208	Mm.392694	NM_021399	ENSMUSG00000048251	Bcl11b	9130430L19Rik|AI604821|B630002E05Rik|BCL-11B|Ctip2|Rit1	B cell leukemia/lymphoma 11B	protein-coding	0.01	0.512438
SX-M-VEH1_S9_peak_7779	chr5	147861118	147861318	+	0	NA	intron (NM_025624, intron 1 of 5)	intron (NM_025624, intron 1 of 5)	590	NM_025624	66537	Mm.332855	NM_025624	ENSMUSG00000029649	Pomp	2510048O06Rik|Ump1	proteasome maturation protein	protein-coding	0.025	0.502488	0(CCCACGTC,+,0.00)
SX-M-VEH1_S9_peak_6626	chr4	8927693	8927893	+	0	NA	Intergenic	Intergenic	237387	NM_001277149	320790	Mm.138792	NM_001033395	ENSMUSG00000041235	Chd7	A730019I05Rik|Cycn|Cyn|Dz|Edy|Flo|GENA 47|GENA 60|Gena 52|Lda|Mt|Obt|Todo|WBE1|Whi|metis	chromodomain helicase DNA binding protein 7	protein-coding	0.02	0.432836	-100(GCCACGTG,+,0.00),-98(CACGTGTC,-,0.00)
SX-M-VEH1_S9_peak_9912	chr9	70421566	70421766	+	0	NA	promoter-TSS (NM_007630)	promoter-TSS (NM_007630)	-112	NM_007630	12442	Mm.22592	NM_007630	ENSMUSG00000032218	Ccnb2	CycB2	cyclin B2	protein-coding	0.035	0.462687		-64(CCATTGGC,+,0.00),-31(TGATTGGC,+,0.00)
SX-M-VEH1_S9_peak_2027	chr11	102245201	102245401	+	0	NA	Intergenic	Intergenic	-3581	NM_153544	217216	Mm.247335	NM_153544	ENSMUSG00000034773	BC030867	-	cDNA sequence BC030867	protein-coding	0.075	0.641791
SX-M-VEH1_S9_peak_5718	chr2	103796023	103796223	+	0	NA	intron (NM_001111289, intron 1 of 17)	AT_rich|Low_complexity|Low_complexity	955	NM_001111290	53872	Mm.427589	NM_016739	ENSMUSG00000027184	Caprin1	AL022980|Caprin-1|Gpiap|Gpiap1|Mmgpip137|P137|rng105	cell cycle associated protein 1	protein-coding	0.02	0.427861
SX-M-VEH1_S9_peak_4143	chr16	56717221	56717421	+	0	NA	5' UTR (NM_001252443, exon 1 of 7)	5' UTR (NM_001252443, exon 1 of 7)	129	NM_019678	21787	Mm.425970	NM_019678	ENSMUSG00000022757	Tfg	AI173908	Trk-fused gene	protein-coding	0.125	0.686567	45(TACGTGGC,-,0.00)	0(GCCAATCG,-,0.00)
SX-M-VEH1_S9_peak_4492	chr17	35841312	35841512	+	0	NA	promoter-TSS (NM_001010833)	promoter-TSS (NM_001010833)	-86	NM_001010833	240087	Mm.218511	NM_001010833	ENSMUSG00000061607	Mdc1	6820401C03|AA413496|Nfbd1|mKIAA0170	mediator of DNA damage checkpoint 1	protein-coding	0.085	0.59204
SX-M-VEH1_S9_peak_6152	chr3	41566304	41566504	+	0	NA	intron (NM_001130186, intron 1 of 10)	intron (NM_001130186, intron 1 of 10)	1524	NM_001130186	269424	Mm.286285	NM_172303	ENSMUSG00000025764	Jade1	AU041499|D530048A03Rik|Phf17|mKIAA1807	jade family PHD finger 1	protein-coding	0.025	0.477612
SX-M-VEH1_S9_peak_6869	chr4	106651249	106651449	+	0	NA	intron (NM_001285784, intron 1 of 1)	intron (NM_001285784, intron 1 of 1)	280	NM_001285784	230577	Mm.134029	NM_172272	ENSMUSG00000043572	Pars2	BC027073	prolyl-tRNA synthetase (mitochondrial)(putative)	protein-coding	0.05	0.572139
SX-M-VEH1_S9_peak_2554	chr12	100887542	100887742	+	0	NA	intron (NM_001177673, intron 2 of 2)	(CA)n|Simple_repeat|Simple_repeat	11882	NM_001177674	238377	Mm.32160	NM_175493	ENSMUSG00000047415	Gpr68	BB131428|Ogr1	G protein-coupled receptor 68	protein-coding	0.01	0.40796
SX-M-VEH1_S9_peak_7110	chr4	140582998	140583198	+	0	NA	intron (NM_001290803, intron 9 of 28)	intron (NM_001290803, intron 9 of 28)	65658	NM_172415	72754	Mm.29329	NM_172415	ENSMUSG00000040964	Arhgef10l	2810441C07Rik	Rho guanine nucleotide exchange factor (GEF) 10-like	protein-coding	0.015	0.547264
SX-M-VEH1_S9_peak_6344	chr3	95511808	95512008	+	0	NA	Intergenic	Intergenic	12698	NM_007802	13038	Mm.272085	NM_007802	ENSMUSG00000028111	Ctsk	AI323530|MMS10-Q|Ms10q|catK	cathepsin K	protein-coding	0.035	0.512438	30(GTCACATG,+,0.00)
SX-M-VEH1_S9_peak_10050	chr9	107587432	107587632	+	0	NA	promoter-TSS (NM_025903)	promoter-TSS (NM_025903)	-186	NM_025903	15983	Mm.215335	NM_025903	ENSMUSG00000010048	Ifrd2	1810034A24Rik|AA470234|AI838527|SKMc15	interferon-related developmental regulator 2	protein-coding	0.08	0.562189
SX-M-VEH1_S9_peak_7930	chr6	47757858	47758058	+	0	NA	Intergenic	CpG	-5033	NR_002841	19799		NR_002841		Rn4.5s	-	4.5S RNA	rRNA	0.1	0.686567
SX-M-VEH1_S9_peak_9174	chr8	34142547	34142747	+	0	NA	intron (NM_026609, intron 1 of 3)	intron (NM_026609, intron 1 of 3)	4092	NM_026609	68192	Mm.34212	NM_026609	ENSMUSG00000031513	Leprotl1	1110067H13Rik|1520402O14Rik|AI854296	leptin receptor overlapping transcript-like 1	protein-coding	0.02	0.457711
SX-M-VEH1_S9_peak_8330	chr6	136828340	136828540	+	0	NA	promoter-TSS (NM_021714)	promoter-TSS (NM_021714)	-224	NM_021714	60321	Mm.141197	NM_021714	ENSMUSG00000030216	Wbp11	2510026P17Rik|D6Wsu113e|Npwbp|SIPP1	WW domain binding protein 11	protein-coding	0.035	0.437811		-66(TGATTGGC,+,0.00)
SX-M-VEH1_S9_peak_1513	chr11	48818405	48818605	+	0	NA	Intergenic	Intergenic	-1114	NM_145377	211007	Mm.794	NM_145377	ENSMUSG00000040365	Trim41	AW552703|BC020156|R75223|RINCK	tripartite motif-containing 41	protein-coding	0.05	0.487562
SX-M-VEH1_S9_peak_1326	chr11	5542271	5542471	+	0	NA	promoter-TSS (NM_134033)	promoter-TSS (NM_134033)	-154	NM_134033	104479	Mm.210403	NM_134033	ENSMUSG00000020482	Ccdc117	1110004K02Rik|1700026O03Rik|AU018638|AU042822|AV173073|BC018601	coiled-coil domain containing 117	protein-coding	0.035	0.532338
SX-M-VEH1_S9_peak_5468	chr2	29060036	29060236	+	0	NA	promoter-TSS (NM_009442)	promoter-TSS (NM_009442)	-127	NM_009442	22130	Mm.252195	NM_009442	ENSMUSG00000026803	Ttf1	AV245725|TTF-1|TTF-I	transcription termination factor, RNA polymerase I	protein-coding	0.05	0.522388
SX-M-VEH1_S9_peak_2294	chr12	25784421	25784621	+	0	NA	Intergenic	Intergenic	425984	NR_131149	629481	Mm.390460	NR_131149		Gm29687	-	predicted gene, 29687	ncRNA	0.01	0.402985	42(ATCACGTG,+,0.00),44(CACGTGGC,-,0.00)
SX-M-VEH1_S9_peak_1502	chr11	46437189	46437389	+	0	NA	intron (NM_001104556, intron 1 of 1)	CpG	328	NM_001104556	66213	Mm.24159	NM_025426	ENSMUSG00000020397	Med7	1110063B05Rik|Crsp33|Crsp9	mediator complex subunit 7	protein-coding	0.085	0.631841
SX-M-VEH1_S9_peak_7192	chr4	156013606	156013806	+	0	NA	promoter-TSS (NM_011659)	promoter-TSS (NM_011659)	11	NM_011659	22163	Mm.13885	NM_011659	ENSMUSG00000029075	Tnfrsf4	ACT35|CD134|Ly-70|Ox40|TXGP1L|Txgp1	tumor necrosis factor receptor superfamily, member 4	protein-coding	0.035	0.512438	-85(CACGTGTG,-,0.00)
SX-M-VEH1_S9_peak_2046	chr11	103685133	103685333	+	0	NA	intron (NM_019650, intron 4 of 5)	intron (NM_019650, intron 4 of 5)	12477	NM_019650	56494	Mm.195451	NM_019650	ENSMUSG00000020946	Gosr2	2310032N09Rik|C76855|Gs27|SNARE|membrin	golgi SNAP receptor complex member 2	protein-coding	0.005	0.467662	81(GCCACATC,+,0.00)
SX-M-VEH1_S9_peak_8173	chr6	112861908	112862108	+	0	NA	intron (NM_080448, intron 1 of 21)	intron (NM_080448, intron 1 of 21)	85258	NM_080448	259302	Mm.236401	NM_080448	ENSMUSG00000030257	Srgap3	AI452337|Arhgap14|D130026O08Rik|Gbi|MEGAP|WRP|mKIAA0411	SLIT-ROBO Rho GTPase activating protein 3	protein-coding	0.02	0.527363
SX-M-VEH1_S9_peak_2514	chr12	86142498	86142698	+	0	NA	intron (NM_001199843, intron 5 of 8)	intron (NM_001199843, intron 5 of 8)	-26743	NR_046081	328136	Mm.312050	NR_046081	ENSMUSG00000097543	Gm805	-	predicted gene 805	ncRNA	0.005	0.532338
SX-M-VEH1_S9_peak_94	chr1	51593747	51593947	+	0	NA	Intergenic	Intergenic	-115448	NM_001310548	109019	Mm.196290	NM_028696	ENSMUSG00000026107	Nabp1	4930434H03Rik|4930442A21Rik|4930488J04Rik|4933440J18Rik|5830411E10Rik|AI852561|Nbp1|Obfc2a|Ssb2	nucleic acid binding protein 1	protein-coding	0.01	0.358209	54(GATGTGAT,-,0.00)
SX-M-VEH1_S9_peak_8759	chr7	80340009	80340209	+	0	NA	exon (NM_133952, exon 1 of 20)	exon (NM_133952, exon 1 of 20)	110	NM_133952	101869	Mm.243024	NM_133952	ENSMUSG00000030533	Unc45a	AW538196	unc-45 myosin chaperone A	protein-coding	0.08	0.641791
SX-M-VEH1_S9_peak_5320	chr19	61227008	61227208	+	0	NA	exon (NM_009970, exon 3 of 12)	exon (NM_009970, exon 3 of 12)	1310	NM_009970	12982	Mm.287228	NM_009970	ENSMUSG00000059326	Csf2ra	CD116|Csfgmra|GM-CSF-Ra|GM-CSFR	colony stimulating factor 2 receptor, alpha, low-affinity (granulocyte-macrophage)	protein-coding	0.115	0.696517	-34(ATGACGTC,+,0.00),-32(GACGTCAC,-,0.00)
SX-M-VEH1_S9_peak_8492	chr7	24824474	24824674	+	0	NA	intron (NR_045096, intron 3 of 11)	intron (NR_045096, intron 3 of 11)	5779	NR_045096	545936	Mm.376228	NR_045096	ENSMUSG00000011350	Gm5893	EG545936|Gm477	predicted gene 5893	pseudo	0.02	0.472637		24(TTATTGGC,+,0.00)
SX-M-VEH1_S9_peak_8603	chr7	44870009	44870209	+	0	NA	promoter-TSS (NM_133949)	promoter-TSS (NM_133949)	-321	NM_133949	84113	Mm.42855	NM_133949	ENSMUSG00000038502	Ptov1	1110030G05Rik|AU041779|Gcap3	prostate tumor over expressed gene 1	protein-coding	0.045	0.59204	-31(GTGACGTG,+,0.00),-29(GACGTGGC,-,0.00)
SX-M-VEH1_S9_peak_8561	chr7	30308550	30308750	+	0	NA	promoter-TSS (NM_198027)	promoter-TSS (NM_198027)	-103	NM_198027	233065	Mm.276277	NM_198027	ENSMUSG00000042831	Alkbh6	AI839550|Abh6|C130099A02	alkB homolog 6	protein-coding	0.04	0.562189		-50(TGATTGGT,+,0.00)
SX-M-VEH1_S9_peak_7846	chr6	29271113	29271313	+	0	NA	Intergenic	Intergenic	-1275	NM_001190461	69573	Mm.45161	NM_023516	ENSMUSG00000043421	Hilpda	2310016C08Rik|AW049004|Hig2	hypoxia inducible lipid droplet associated	protein-coding	0.03	0.502488
SX-M-VEH1_S9_peak_8066	chr6	86403748	86403948	+	0	NA	promoter-TSS (NM_011585)	promoter-TSS (NM_011585)	-371	NM_001164079	21841	Mm.333219	NM_011585	ENSMUSG00000071337	Tia1	2310050N03Rik|AI256674|TIA-1|mTIA-1	cytotoxic granule-associated RNA binding protein 1	protein-coding	0.055	0.412935
SX-M-VEH1_S9_peak_9940	chr9	78489296	78489496	+	0	NA	Intergenic	Intergenic	-7672	NM_010106	13627	Mm.138471	NM_010106	ENSMUSG00000037742	Eef1a1	-	eukaryotic translation elongation factor 1 alpha 1	protein-coding	0.015	0.487562
SX-M-VEH1_S9_peak_7958	chr6	49637866	49638066	+	0	NA	Intergenic	Intergenic	-184744	NM_023456	109648	Mm.154796	NM_023456	ENSMUSG00000029819	Npy	0710005A05Rik	neuropeptide Y	protein-coding	0.005	0.537313
SX-M-VEH1_S9_peak_6386	chr3	96600546	96600746	+	0	NA	promoter-TSS (NM_001163170)	promoter-TSS (NM_001163170)	-487	NM_001163170	280411	Mm.482147	NM_001163170	ENSMUSG00000049288	Lix1l	D130027M04Rik	Lix1-like	protein-coding	0.005	0.373134	72(GTCACATC,+,0.00)
SX-M-VEH1_S9_peak_2260	chr12	16006758	16006958	+	0	NA	Intergenic	Intergenic	-190073	NM_144551	217410	Mm.491136	NM_144551	ENSMUSG00000020601	Trib2	AW319517|TRB-2|TRB2	tribbles pseudokinase 2	protein-coding	0.02	0.452736	-50(TTGACGTG,+,0.00),-48(GACGTGTT,-,0.00)
SX-M-VEH1_S9_peak_5740	chr2	118479682	118479882	+	0	NA	promoter-TSS (NM_009273)	promoter-TSS (NM_009273)	-86	NM_009273	20813	Mm.363404	NM_009273	ENSMUSG00000009549	Srp14	14kDa|AW536328	signal recognition particle 14	protein-coding	0.095	0.59204	-73(CACGTCTT,-,0.00)
SX-M-VEH1_S9_peak_4055	chr16	42875346	42875546	+	0	NA	non-coding (NR_040521, exon 1 of 4)	non-coding (NR_040521, exon 1 of 4)	141	NR_040521	75722	Mm.243747	NR_040521	ENSMUSG00000075070	4932412D23Rik	ENSMUSG00000075070|Gm10809	RIKEN cDNA 4932412D23 gene	ncRNA	0.04	0.552239	-83(GACGTGGA,-,0.00)	-16(ACCAATCA,-,0.00)
SX-M-VEH1_S9_peak_5950	chr2	157278852	157279052	+	0	NA	promoter-TSS (NM_019642)	promoter-TSS (NM_019642)	-146	NM_019642	20014	Mm.22130	NM_019642	ENSMUSG00000027642	Rpn2	1300012C06Rik|AV261018|Rpn-2	ribophorin II	protein-coding	0.095	0.646766		7(GCCAATCA,-,0.00)
SX-M-VEH1_S9_peak_149	chr1	58713263	58713463	+	0	NA	promoter-TSS (NM_207653)	promoter-TSS (NM_207653)	77	NM_009805	12633	Mm.336848	NM_009805	ENSMUSG00000026031	Cflar	2310024N18Rik|A430105C05Rik|CLARP|Cash|Casper|ENSMUSG00000072980|FLAME|FLAME-1|Flip|Gm9845|I-FLICE|MRIT|c-Flip	CASP8 and FADD-like apoptosis regulator	protein-coding	0.055	0.532338
SX-M-VEH1_S9_peak_1427	chr11	23257689	23257889	+	0	NA	intron (NM_001035226, intron 2 of 25)	intron (NM_001035226, intron 2 of 25)	1748	NM_001035226	103573	Mm.217547	NM_134014	ENSMUSG00000020290	Xpo1	AA420417|Crm1|Exp1	exportin 1	protein-coding	0.005	0.437811		92(ACCAATCA,-,0.00)
SX-M-VEH1_S9_peak_9894	chr9	65890185	65890385	+	0	NA	promoter-TSS (NM_026515)	promoter-TSS (NM_026515)	-38	NM_026515	68026	Mm.351273	NM_026515	ENSMUSG00000040204	Pclaf	2810417H13Rik|AA409629|Ns5apt9|Ns5atp9|PAF15|Paf|mKIAA0101|p15(PAF)	PCNA clamp associated factor	protein-coding	0.06	0.527363
SX-M-VEH1_S9_peak_6015	chr2	167690129	167690329	+	0	NA	promoter-TSS (NR_015500)	promoter-TSS (NR_015500)	-530	NR_110334	329562	Mm.123101	NM_177851	ENSMUSG00000006462	A530013C23Rik	-	RIKEN cDNA A530013C23 gene	ncRNA	0.035	0.368159	-65(CACACGTG,+,0.00),-63(CACGTGTA,-,0.00)
SX-M-VEH1_S9_peak_2923	chr13	52883106	52883306	+	0	NA	intron (NM_016709, intron 6 of 9)	intron (NM_016709, intron 6 of 9)	46471	NM_016709	11992	Mm.252034	NM_016709	ENSMUSG00000021460	Auh	C77140|W91705	AU RNA binding protein/enoyl-coenzyme A hydratase	protein-coding	0.02	0.383085
SX-M-VEH1_S9_peak_7659	chr5	124083382	124083582	+	0	NA	intron (NM_019875, intron 3 of 11)	intron (NM_019875, intron 3 of 11)	12316	NM_019875	56325	Mm.254839	NM_019875	ENSMUSG00000029408	Abcb9	TAPL|mKIAA1520	ATP-binding cassette, sub-family B (MDR/TAP), member 9	protein-coding	0.01	0.577114	6(GATGTGGC,-,0.00),27(TCCACGTC,+,0.00)
SX-M-VEH1_S9_peak_6225	chr3	65529752	65529952	+	0	NA	promoter-TSS (NR_027955)	promoter-TSS (NR_027955)	-438	NR_027955	71004	Mm.475465	NM_001033527	ENSMUSG00000074580	4931440P22Rik	-	RIKEN cDNA 4931440P22 gene	ncRNA	0.015	0.38806
SX-M-VEH1_S9_peak_2157	chr11	117092805	117093005	+	0	NA	Intergenic	Intergenic	15557	NR_105853	102465258		NR_105853	ENSMUSG00000104740	Mir6516	mmu-mir-6516	microRNA 6516	ncRNA	0.025	0.59204	61(GCCACGTC,+,0.00),63(CACGTCAT,-,0.00)
SX-M-VEH1_S9_peak_558	chr1	157248161	157248361	+	0	NA	intron (NM_177644, intron 3 of 17)	intron (NM_177644, intron 3 of 17)	-139581	NM_001305062	73435	Mm.116705	NM_028540	ENSMUSG00000026592	Tex35	1700057K13Rik	testis expressed 35	protein-coding	0.015	0.442786
SX-M-VEH1_S9_peak_9255	chr8	69996511	69996711	+	0	NA	promoter-TSS (NM_001286450)	promoter-TSS (NM_001286450)	-227	NM_001286450	234366	Mm.270044	NM_145596	ENSMUSG00000036180	Gatad2a	1110066C11Rik|BC031407|C80248	GATA zinc finger domain containing 2A	protein-coding	0.07	0.641791	-5(GACACGTC,+,0.00),-3(CACGTCAA,-,0.00)
SX-M-VEH1_S9_peak_3248	chr14	51089364	51089564	+	0	NA	Intergenic	Intergenic	-1613	NM_021472	58809	Mm.202665	NM_021472	ENSMUSG00000021876	Rnase4	C730049F20Rik|Rab1	ribonuclease, RNase A family 4	protein-coding	0.06	0.537313
SX-M-VEH1_S9_peak_4586	chr17	52168487	52168687	+	0	NA	Intergenic	Intergenic	285860	NR_045095	100504169	Mm.417731	NR_045095		Gm20098	-	predicted gene, 20098	ncRNA	0.01	0.427861	-13(TTCACGTC,+,0.00),-11(CACGTCAC,-,0.00)
SX-M-VEH1_S9_peak_6849	chr4	99942154	99942354	+	0	NA	intron (NM_028132, intron 1 of 10)	intron (NM_028132, intron 1 of 10)	12803	NM_028132	72157	Mm.217764	NM_028132	ENSMUSG00000025791	Pgm2	2610020G18Rik|AA407108|AI098105|Pgm-2|Pgm1	phosphoglucomutase 2	protein-coding	0.01	0.482587
SX-M-VEH1_S9_peak_9210	chr8	46595728	46595928	+	0	NA	intron (NM_001001184, intron 6 of 14)	intron (NM_001001184, intron 6 of 14)	21372	NM_001001184	408022	Mm.217385	NM_001001184	ENSMUSG00000038225	Primpol	BC065112|Ccdc111	primase and polymerase (DNA-directed)	protein-coding	0.005	0.452736
SX-M-VEH1_S9_peak_2168	chr11	117780729	117780929	+	0	NA	promoter-TSS (NM_181321)	promoter-TSS (NM_181321)	-146	NM_145439	217353	Mm.286963	NM_145439	ENSMUSG00000025572	Tmc6	D11Ertd204e|EVER1	transmembrane channel-like gene family 6	protein-coding	0.025	0.537313	59(TCCACGTC,+,0.00)
SX-M-VEH1_S9_peak_8664	chr7	58741010	58741210	+	0	NA	intron (NM_009728, intron 2 of 20)	intron (NM_009728, intron 2 of 20)	82908	NM_009728	11982	Mm.135129	NM_009728	ENSMUSG00000025324	Atp10a	Atp10c|pfatp	ATPase, class V, type 10A	protein-coding	0.015	0.477612
SX-M-VEH1_S9_peak_7100	chr4	138325399	138325599	+	0	NA	intron (NM_026880, intron 1 of 7)	intron (NM_026880, intron 1 of 7)	797	NM_026880	68943	Mm.18539	NM_026880	ENSMUSG00000028756	Pink1	1190006F07Rik|AU042772|AW557854|BRPK|mFLJ00387	PTEN induced putative kinase 1	protein-coding	0.01	0.527363
SX-M-VEH1_S9_peak_4214	chr16	91533782	91533982	+	0	NA	Intergenic	Intergenic	-13212	NM_008338	15980	Mm.249364	NM_008338	ENSMUSG00000022965	Ifngr2	Ifgr2|Ifgt	interferon gamma receptor 2	protein-coding	0.015	0.462687	-6(GACGTGGT,-,0.00)
SX-M-VEH1_S9_peak_7912	chr6	39377776	39377976	+	0	NA	promoter-TSS (NM_028123)	promoter-TSS (NM_028123)	-169	NM_028123	72144	Mm.482167	NM_028123	ENSMUSG00000029924	Slc37a3	2610507O21Rik|AU044904	solute carrier family 37 (glycerol-3-phosphate transporter), member 3	protein-coding	0.025	0.422886
SX-M-VEH1_S9_peak_5912	chr2	153161270	153161470	+	0	NA	promoter-TSS (NM_133847)	promoter-TSS (NM_133847)	69	NM_133847	99237	Mm.330674	NM_133847	ENSMUSG00000068040	Tm9sf4	AA986553|AU045326|B930079E06|mKIAA0255	transmembrane 9 superfamily protein member 4	protein-coding	0.025	0.487562
SX-M-VEH1_S9_peak_596	chr1	165236986	165237186	+	0	NA	promoter-TSS (NM_145513)	promoter-TSS (NM_145513)	-128	NM_145513	226591	Mm.21520	NM_145513	ENSMUSG00000040843	Tiprl	1810011K17Rik	TIP41, TOR signalling pathway regulator-like (S. cerevisiae)	protein-coding	0.075	0.616915	-54(CACACGTC,+,0.00),-52(CACGTCTT,-,0.00),27(GTGACGTC,+,0.00),29(GACGTCAC,-,0.00)
SX-M-VEH1_S9_peak_9095	chr8	3500349	3500549	+	0	NA	promoter-TSS (NM_053177)	promoter-TSS (NM_053177)	-70	NM_053177	94178	Mm.8356	NM_053177	ENSMUSG00000004567	Mcoln1	2210015I05Rik|TRPML1|mucolipidin	mucolipin 1	protein-coding	0.11	0.666667	-3(GTCACGTG,+,0.00),-1(CACGTGTT,-,0.00),23(CTCACGTG,+,0.00),25(CACGTGAC,-,0.00)
SX-M-VEH1_S9_peak_5585	chr2	58156945	58157145	+	0	NA	intron (NM_139200, intron 1 of 7)	intron (NM_139200, intron 1 of 7)	3077	NM_139200	227929	Mm.273905	NM_139200	ENSMUSG00000026832	Cytip	A130053M09Rik|AI462064|C80816|Cbp|Cybr|Pscdbp	cytohesin 1 interacting protein	protein-coding	0	0.412935
SX-M-VEH1_S9_peak_2192	chr11	119215426	119215626	+	0	NA	intron (NM_001347625, intron 1 of 11)	intron (NM_001347625, intron 1 of 11)	12973	NM_001347625	207592	Mm.205263	NM_172443	ENSMUSG00000039976	Tbc1d16	B930087K01|BC026530|Tcd1d16	TBC1 domain family, member 16	protein-coding	0.06	0.60199	-4(GACACGTC,+,0.00)
SX-M-VEH1_S9_peak_9380	chr8	86856368	86856568	+	0	NA	intron (NM_030563, intron 2 of 6)	intron (NM_030563, intron 2 of 6)	28790	NM_030563	80750	Mm.25117	NM_030563	ENSMUSG00000031652	N4bp1	AI481586|C81621	NEDD4 binding protein 1	protein-coding	0.03	0.507463
SX-M-VEH1_S9_peak_1755	chr11	75454741	75454941	+	0	NA	promoter-TSS (NM_138950)	promoter-TSS (NM_138950)	-124	NM_138950	192652	Mm.340378	NM_138950	ENSMUSG00000045374	Wdr81	BC054822|Gm883|mFLJ00182|nur5	WD repeat domain 81	protein-coding	0.04	0.597015
SX-M-VEH1_S9_peak_2000	chr11	100607201	100607401	+	0	NA	intron (NM_019795, intron 1 of 13)	RSINE1|SINE|B4	12867	NM_019795	56354	Mm.402409	NM_019795	ENSMUSG00000014195	Dnajc7	2010003F24Rik|2010004G07Rik|CCRP|Ttc2|mDj11|mTpr2	DnaJ heat shock protein family (Hsp40) member C7	protein-coding	0.025	0.452736
SX-M-VEH1_S9_peak_9726	chr9	42209685	42209885	+	0	NA	promoter-TSS (NR_040754)	promoter-TSS (NR_040754)	-554	NR_040754	78194	Mm.251457	NR_040754	ENSMUSG00000111767	4930546K05Rik	-	RIKEN cDNA 4930546K05 gene	ncRNA	0.015	0.462687	-9(GTCACATC,+,0.00)
SX-M-VEH1_S9_peak_9340	chr8	83798959	83799159	+	0	NA	Intergenic	ORR1F|LTR|ERVL-MaLR	-57748	NM_001163030	26364	Mm.334648	NM_011925	ENSMUSG00000002885	Adgre5	AA409984|Cd97|TM7LN1	adhesion G protein-coupled receptor E5	protein-coding	0.005	0.482587		-73(ACCAATGA,-,0.00)
SX-M-VEH1_S9_peak_2105	chr11	109432137	109432337	+	0	NA	intron (NM_001252193, intron 5 of 7)	intron (NM_001252193, intron 5 of 7)	6017	NM_001252193	13929	Mm.211850	NM_025275	ENSMUSG00000020610	Amz2	AA408420|ESTM12|X83328	archaelysin family metallopeptidase 2	protein-coding	0.02	0.39801	-13(GTCACGTG,+,0.00),-11(CACGTGAA,-,0.00)
SX-M-VEH1_S9_peak_1404	chr11	21222993	21223193	+	0	NA	Intergenic	Intergenic	-15939	NM_001290628	245944	Mm.170103	NM_139061	ENSMUSG00000020128	Vps54	Hcc8|Vps54l|mSLP8|wr	VPS54 GARP complex subunit	protein-coding	0.005	0.39801		26(CTATTGGC,+,0.00)
SX-M-VEH1_S9_peak_1791	chr11	79253335	79253535	+	0	NA	intron (NM_019653, intron 1 of 8)	intron (NM_019653, intron 1 of 8)	1260	NM_019653	78889	Mm.307022	NM_019653	ENSMUSG00000017677	Wsb1	1110056B13Rik|2700038M07Rik	WD repeat and SOCS box-containing 1	protein-coding	0.02	0.432836
SX-M-VEH1_S9_peak_10062	chr9	108490562	108490762	+	0	NA	promoter-TSS (NM_001168373)	promoter-TSS (NM_001168373)	-14	NM_145407	71472	Mm.289706	NM_027804	ENSMUSG00000006676	Usp19	8430421I07Rik|AI047774|Zmynd9	ubiquitin specific peptidase 19	protein-coding	0.065	0.606965
SX-M-VEH1_S9_peak_5472	chr2	29624809	29625009	+	0	NA	intron (NM_001039087, intron 1 of 25)	intron (NM_001039087, intron 1 of 25)	5189	NM_054050	107746	Mm.298274	NM_054050	ENSMUSG00000039844	Rapgef1	4932418O06Rik|C3G|Grf2	Rap guanine nucleotide exchange factor (GEF) 1	protein-coding	0.015	0.497512
SX-M-VEH1_S9_peak_6711	chr4	40720918	40721118	+	0	NA	non-coding (NR_077226, exon 3 of 3)	non-coding (NR_077226, exon 3 of 3)	1299	NR_077221	622208	Mm.471544	NR_077221		Gm6297	-	predicted gene 6297	ncRNA	0.025	0.427861	4(GATGTGAT,-,0.00)
SX-M-VEH1_S9_peak_5694	chr2	94173687	94173887	+	0	NA	Intergenic	RSINE1|SINE|B4	-15878	NM_019657	56348	Mm.22505	NM_019657	ENSMUSG00000027195	Hsd17b12	2610510O05Rik|AI172963|KIK-I|Kik1	hydroxysteroid (17-beta) dehydrogenase 12	protein-coding	0.015	0.452736	-56(ACCACGTG,+,0.00),-54(CACGTGGT,-,0.00)
SX-M-VEH1_S9_peak_5150	chr19	29250172	29250372	+	0	NA	Intergenic	Intergenic	-1531	NM_008413	16452	Mm.275839	NM_008413	ENSMUSG00000024789	Jak2	Fd17	Janus kinase 2	protein-coding	0.01	0.402985		-2(TCATTGGC,+,0.00)
SX-M-VEH1_S9_peak_4134	chr16	55754459	55754659	+	0	NA	Intergenic	Intergenic	67579	NM_001159394	80859	Mm.247272	NM_030612	ENSMUSG00000035356	Nfkbiz	AA408868|INAP|Mail	nuclear factor of kappa light polypeptide gene enhancer in B cells inhibitor, zeta	protein-coding	0.025	0.442786
SX-M-VEH1_S9_peak_2133	chr11	115746821	115747021	+	0	NA	Intergenic	Intergenic	-18512	NM_028014	71947	Mm.23168	NM_028014	ENSMUSG00000020747	Tmem94	2310067B10Rik|Kiaa0195|mKIAA0195	transmembrane protein 94	protein-coding	0.03	0.457711
SX-M-VEH1_S9_peak_2714	chr13	21710431	21710631	+	0	NA	Intergenic	Intergenic	5612	NM_178199	319185		NM_178199	ENSMUSG00000094338	Hist1h2bl	H2b-291a	histone cluster 1, H2bl	protein-coding	0.04	0.353234
SX-M-VEH1_S9_peak_2574	chr12	103333552	103333752	+	0	NA	intron (NM_023049, intron 5 of 9)	MIR|SINE|MIR	18693	NM_001195726	100504156	Mm.425749	NM_001195726	ENSMUSG00000096753	Fam181a	EG544888	family with sequence similarity 181, member A	protein-coding	0.02	0.487562
SX-M-VEH1_S9_peak_9317	chr8	81562357	81562557	+	0	NA	intron (NM_001297591, intron 2 of 24)	L1MB1|LINE|L1	219895	NM_001297596	234515	Mm.324468	NM_001024617	ENSMUSG00000037940	Inpp4b	E130107I17Rik	inositol polyphosphate-4-phosphatase, type II	protein-coding	0.01	0.358209
SX-M-VEH1_S9_peak_7685	chr5	130255535	130255735	+	0	NA	promoter-TSS (NM_178897)	promoter-TSS (NM_178897)	16	NM_178897	100929	Mm.271296	NM_178897	ENSMUSG00000056310	Tyw1	AW125391|Rsafd1	tRNA-yW synthesizing protein 1 homolog (S. cerevisiae)	protein-coding	0.055	0.462687	-31(ATGACGTC,+,0.00),-29(GACGTCAT,-,0.00)
SX-M-VEH1_S9_peak_7290	chr5	31698234	31698434	+	0	NA	promoter-TSS (NM_153196)	promoter-TSS (NM_153196)	284	NM_181281	107976	Mm.482126	NM_144541	ENSMUSG00000052139	Bre	6030405P19Rik|AI429776|B830038C02Rik	brain and reproductive organ-expressed protein	protein-coding	0.035	0.517413
SX-M-VEH1_S9_peak_3883	chr16	3908805	3909005	+	0	NA	promoter-TSS (NM_029738)	promoter-TSS (NM_029738)	-104	NM_029738	76779	Mm.458921	NM_029738	ENSMUSG00000014232	Cluap1	2310030D15Rik|2610111M03Rik	clusterin associated protein 1	protein-coding	0.05	0.517413
SX-M-VEH1_S9_peak_5717	chr2	103761188	103761388	+	0	NA	promoter-TSS (NM_153126)	promoter-TSS (NM_153126)	-38	NM_153126	98956	Mm.288005	NM_153126	ENSMUSG00000027185	Nat10	AI429152	N-acetyltransferase 10	protein-coding	0.085	0.577114	-83(AGCACGTG,+,0.00),-81(CACGTGGG,-,0.00)
SX-M-VEH1_S9_peak_4312	chr17	17845489	17845689	+	0	NA	intron (NM_008215, intron 4 of 4)	intron (NM_008215, intron 4 of 4)	9599	NM_008215	15116	Mm.255701	NM_008215	ENSMUSG00000003665	Has1	HAS	hyaluronan synthase1	protein-coding	0.02	0.378109	42(GACATGAC,-,0.00)
SX-M-VEH1_S9_peak_2707	chr13	20185318	20185518	+	0	NA	5' UTR (NM_080288, exon 2 of 22)	5' UTR (NM_080288, exon 2 of 22)	94911	NM_080288	140580	Mm.342392	NM_080288	ENSMUSG00000041112	Elmo1	6330578D22Rik|C230095H21Rik|CED-12	engulfment and cell motility 1	protein-coding	0.055	0.527363	-59(GACACGTG,+,0.00),-57(CACGTGTG,-,0.00)
SX-M-VEH1_S9_peak_576	chr1	161766624	161766824	+	0	NA	Intergenic	Intergenic	21771	NM_001205243	14103	Mm.3355	NM_010177	ENSMUSG00000000817	Fasl	APT1LG1|CD178|CD95-L|CD95L|Fas-L|Faslg|Tnfsf6|Tnlg1a|gld	Fas ligand (TNF superfamily, member 6)	protein-coding	0.005	0.38806
SX-M-VEH1_S9_peak_605	chr1	167270892	167271092	+	0	NA	intron (NM_030724, intron 1 of 6)	intron (NM_030724, intron 1 of 6)	14135	NM_030724	80914	Mm.280895	NM_030724	ENSMUSG00000026558	Uck2	AA407809|AI481316|AU018180|AU020720|TSA903|UK|UMK|Umpk	uridine-cytidine kinase 2	protein-coding	0.025	0.562189	-98(GTCACGTG,+,0.00),-96(CACGTGAT,-,0.00),61(CTCACGTG,+,0.00),63(CACGTGGC,-,0.00)
SX-M-VEH1_S9_peak_1635	chr11	61122932	61123132	+	0	NA	Intergenic	Intergenic	-17803	NM_021349	57916	Mm.265915	NM_021349	ENSMUSG00000010142	Tnfrsf13b	1200009E08Rik|Taci	tumor necrosis factor receptor superfamily, member 13b	protein-coding	0.02	0.517413	23(CATGTGAC,-,0.00)
SX-M-VEH1_S9_peak_7753	chr5	143413781	143413981	+	0	NA	intron (NM_025841, intron 2 of 4)	intron (NM_025841, intron 2 of 4)	10061	NM_025841	66913	Mm.181880	NM_025841	ENSMUSG00000079111	Kdelr2	1110007A14Rik	KDEL (Lys-Asp-Glu-Leu) endoplasmic reticulum protein retention receptor 2	protein-coding	0.02	0.557214
SX-M-VEH1_S9_peak_811	chr10	26799684	26799884	+	0	NA	intron (NM_176837, intron 1 of 14)	intron (NM_176837, intron 1 of 14)	27272	NM_176837	73910	Mm.356496	NM_176837	ENSMUSG00000039031	Arhgap18	4833419J07Rik|AI314906|AI843501	Rho GTPase activating protein 18	protein-coding	0.01	0.482587
SX-M-VEH1_S9_peak_1531	chr11	50377586	50377786	+	0	NA	promoter-TSS (NM_021510)	promoter-TSS (NM_021510)	-33	NM_001347487	59013	Mm.21740	NM_021510	ENSMUSG00000007850	Hnrnph1	AI642080|E430005G16Rik|Hnrnph|Hnrph1	heterogeneous nuclear ribonucleoprotein H1	protein-coding	0.085	0.597015
SX-M-VEH1_S9_peak_8324	chr6	136463433	136463633	+	0	NA	Intergenic	Intergenic	-47964	NM_001201390	100502936	Mm.21182	NM_001201390	ENSMUSG00000045291	E330021D16Rik	C85549	RIKEN cDNA E330021D16 gene	protein-coding	0.01	0.512438
SX-M-VEH1_S9_peak_6405	chr3	100921763	100921963	+	0	NA	promoter-TSS (NM_001165953)	promoter-TSS (NM_001165953)	-630	NM_001165953	229644	Mm.189351	NM_194343	ENSMUSG00000033233	Trim45	4921530N01Rik	tripartite motif-containing 45	protein-coding	0.035	0.522388
SX-M-VEH1_S9_peak_1091	chr10	88405780	88405980	+	0	NA	intron (NM_001004164, intron 2 of 20)	intron (NM_001004164, intron 2 of 20)	26468	NM_001004164	432486	Mm.335190	NM_001004164	ENSMUSG00000035311	Gnptab	EG432486|mKIAA1208	N-acetylglucosamine-1-phosphate transferase, alpha and beta subunits	protein-coding	0.025	0.457711	-84(ATCACGTG,+,0.00),-82(CACGTGTA,-,0.00),24(ATCACGTA,+,0.00)
SX-M-VEH1_S9_peak_1916	chr11	90224940	90225140	+	0	NA	Intergenic	Intergenic	-24436	NM_026178	67468	Mm.277518	NM_026178	ENSMUSG00000003948	Mmd	1200017E07Rik|1810073C06Rik|AA690185	monocyte to macrophage differentiation-associated	protein-coding	0.04	0.527363
SX-M-VEH1_S9_peak_3505	chr15	12010459	12010659	+	0	NA	Intergenic	Intergenic	-14552	NM_011294	20024	Mm.41746	NM_011294	ENSMUSG00000022205	Sub1	AI842364|P15|P9|Pc4|Rpo2tc1	SUB1 homolog (S. cerevisiae)	protein-coding	0.04	0.482587
SX-M-VEH1_S9_peak_9854	chr9	61664144	61664344	+	0	NA	Intergenic	Intergenic	250266	NM_018853	56040	Mm.3158	NM_018853	ENSMUSG00000007892	Rplp1	2410042H16Rik|Arpp1|C430017H15Rik	ribosomal protein, large, P1	protein-coding	0.015	0.522388	11(CCCACGTC,+,0.00),37(GATGTGAC,-,0.00)
SX-M-VEH1_S9_peak_3539	chr15	36364140	36364340	+	0	NA	Intergenic	Intergenic	-81093	NM_013923	30945	Mm.5181	NM_013923	ENSMUSG00000022280	Rnf19a	AA032313|Dorfin|Rnf19|UIP117|Ubce7ip2|XYbp	ring finger protein 19A	protein-coding	0.015	0.447761	34(GATGTGAC,-,0.00)
SX-M-VEH1_S9_peak_2738	chr13	23535140	23535340	+	0	NA	promoter-TSS (NM_145073)	promoter-TSS (NM_145073)	-178	NM_145073	97908	Mm.261657	NM_145073	ENSMUSG00000099517	Hist1h3g	H3.1-221|M32460	histone cluster 1, H3g	protein-coding	0.03	0.477612		-17(ACCAATCG,-,0.00),6(ACCAATCA,-,0.00),30(GCCAATAG,-,0.00)
SX-M-VEH1_S9_peak_8027	chr6	72414247	72414447	+	0	NA	promoter-TSS (NM_019802)	promoter-TSS (NM_019802)	39	NM_019802	56316	Mm.19937	NM_019802	ENSMUSG00000053460	Ggcx	-	gamma-glutamyl carboxylase	protein-coding	0.09	0.676617	-38(TACGTGTC,-,0.00)
SX-M-VEH1_S9_peak_7680	chr5	129941419	129941619	+	0	NA	promoter-TSS (NM_001286382)	promoter-TSS (NM_001286382)	-590	NM_027121	69568	Mm.288718	NM_027121	ENSMUSG00000066735	Vkorc1l1	2310024K08Rik	vitamin K epoxide reductase complex, subunit 1-like 1	protein-coding	0.05	0.61194
SX-M-VEH1_S9_peak_7594	chr5	115158708	115158908	+	0	NA	promoter-TSS (NM_175403)	promoter-TSS (NM_175403)	-632	NM_175403	109154	Mm.153963	NM_175403	ENSMUSG00000048578	Mlec	2410014A08Rik|AI850530|ESTM19|X83352|mKIAA0152	malectin	protein-coding	0.09	0.666667
SX-M-VEH1_S9_peak_4384	chr17	28211830	28212030	+	0	NA	intron (NM_027185, intron 1 of 10)	intron (NM_027185, intron 1 of 10)	4152	NM_027185	23853	Mm.204731	NM_027185	ENSMUSG00000002257	Def6	2410003F05Rik|6430538D02Rik|AV094905|Ibp|Slat|Slat2|Slat6	differentially expressed in FDCP 6	protein-coding	0.02	0.542289
SX-M-VEH1_S9_peak_1822	chr11	83079662	83079862	+	0	NA	Intergenic	RLTR30D2_MM|LTR|ERV1	14650	NM_011408	20556	Mm.278689	NM_011408	ENSMUSG00000072620	Slfn2	Shlf2	schlafen 2	protein-coding	0.01	0.467662		-22(ACCAATGA,-,0.00)
SX-M-VEH1_S9_peak_378	chr1	128221782	128221982	+	0	NA	intron (NM_181750, intron 22 of 26)	intron (NM_181750, intron 22 of 26)	19521	NR_029543	387147		NR_029543	ENSMUSG00000065520	Mir128-1	Mirn128|Mirn128-1|Mirn128a|mir-128-1	microRNA 128-1	ncRNA	0.005	0.432836	-72(GTCACATG,+,0.00)
SX-M-VEH1_S9_peak_9715	chr9	40448985	40449185	+	0	NA	intron (NM_172768, intron 1 of 19)	intron (NM_172768, intron 1 of 19)	6679	NM_172768	235283	Mm.138434	NM_172768	ENSMUSG00000040111	Gramd1b	3222402H23|A930008A22Rik|AI593249|mKIAA1201	GRAM domain containing 1B	protein-coding	0	0.427861
SX-M-VEH1_S9_peak_3190	chr14	27318413	27318613	+	0	NA	intron (NM_001289686, intron 4 of 12)	intron (NM_001289686, intron 4 of 12)	-17524	NM_001289687	71704	Mm.248606	NM_027871	ENSMUSG00000021895	Arhgef3	1200004I24Rik|9830169H03Rik|C76747|Xpln	Rho guanine nucleotide exchange factor (GEF) 3	protein-coding	0.005	0.442786	41(ACCACGTC,+,0.00)
SX-M-VEH1_S9_peak_5794	chr2	126636457	126636657	+	0	NA	intron (NM_001271469, intron 3 of 3)	intron (NM_001271469, intron 3 of 3)	-17879	NM_008230	15186	Mm.18603	NM_008230	ENSMUSG00000027360	Hdc	AW108189|Hdc-a|Hdc-c|Hdc-e|Hdc-s	histidine decarboxylase	protein-coding	0.025	0.41791	12(TACACGTG,+,0.00),14(CACGTGTT,-,0.00),55(TTGACGTC,+,0.00),57(GACGTCAC,-,0.00),60(GTCACATC,+,0.00)
SX-M-VEH1_S9_peak_7524	chr5	106853362	106853562	+	0	NA	intron (NM_177873, intron 34 of 39)	intron (NM_177873, intron 34 of 39)	72428	NM_177873	330149	Mm.121664	NM_177873	ENSMUSG00000043410	Hfm1	A330009G12Rik|Gm1046|Mer3|Sec63d1	HFM1, ATP-dependent DNA helicase homolog	protein-coding	0	0.432836
SX-M-VEH1_S9_peak_771	chr10	18917370	18917570	+	0	NA	Intergenic	Intergenic	72399	NM_022032	64058	Mm.28209	NM_022032	ENSMUSG00000019851	Perp	1110017A08Rik|KCP1|KRTCAP1|PIGPC1|THW	PERP, TP53 apoptosis effector	protein-coding	0.03	0.41791
SX-M-VEH1_S9_peak_8141	chr6	99309482	99309682	+	0	NA	intron (NM_001347345, intron 2 of 19)	intron (NM_001347345, intron 2 of 19)	-43067	NM_001197321	108655	Mm.234965	NM_053202	ENSMUSG00000030067	Foxp1	3110052D19Rik|4932443N09Rik|AI461938|AW494214	forkhead box P1	protein-coding	0.025	0.422886	37(ACCACGTG,+,0.00),39(CACGTGGG,-,0.00)
SX-M-VEH1_S9_peak_1600	chr11	58211041	58211241	+	0	NA	Intergenic	Intergenic	-3836	NM_019440	54396	Mm.458517	NM_019440	ENSMUSG00000069874	Irgm2	AI481100|GTPI|Ifggd2|Iigp2	immunity-related GTPase family M member 2	protein-coding	0.025	0.532338
SX-M-VEH1_S9_peak_1359	chr11	11692931	11693131	+	0	NA	intron (NM_001301866, intron 1 of 5)	intron (NM_001301866, intron 1 of 5)	2854	NM_001301866	22778	Mm.103545	NM_009578	ENSMUSG00000018654	Ikzf1	5832432G11Rik|Ikaros|LyF-1|Zfpn1a1|Znfn1a1|hlk-1|mKIAA4227	IKAROS family zinc finger 1	protein-coding	0.015	0.383085	8(TACACGTG,+,0.00),10(CACGTGGT,-,0.00)
SX-M-VEH1_S9_peak_2642	chr12	112861118	112861318	+	0	NA	promoter-TSS (NM_019925)	promoter-TSS (NM_019925)	-302	NM_019925	56696	Mm.20455	NM_019925	ENSMUSG00000021298	Gpr132	G2a	G protein-coupled receptor 132	protein-coding	0.035	0.597015	-7(GTCACATC,+,0.00)
SX-M-VEH1_S9_peak_5518	chr2	32570644	32570844	+	0	NA	promoter-TSS (NM_010073)	promoter-TSS (NM_010073)	-114	NM_010073	13481	Mm.22001	NM_010073	ENSMUSG00000026810	Dpm2	AW557993|R75484	dolichol-phosphate (beta-D) mannosyltransferase 2	protein-coding	0.045	0.517413	89(GTCACGTG,+,0.00),91(CACGTGAT,-,0.00)
SX-M-VEH1_S9_peak_8421	chr7	7298841	7299041	+	0	NA	promoter-TSS (NM_001302387)	promoter-TSS (NM_001302387)	50	NR_049193	100885832		NR_049193	ENSMUSG00000093599	Mir5620	Gm23572|mir-5620|mmu-mir-5620	microRNA 5620	ncRNA	0.035	0.572139
SX-M-VEH1_S9_peak_4886	chr18	65322526	65322726	+	0	NA	intron (NM_001037294, intron 4 of 12)	intron (NM_001037294, intron 4 of 12)	71262	NM_001037294	225638	Mm.296528	NM_001037294	ENSMUSG00000032845	Alpk2	Gm549|Hak	alpha-kinase 2	protein-coding	0.015	0.422886
SX-M-VEH1_S9_peak_2826	chr13	41469753	41469953	+	0	NA	intron (NM_001111324, intron 1 of 7)	intron (NM_001111324, intron 1 of 7)	17507	NM_001111324	18003	Mm.288980	NM_017464	ENSMUSG00000021365	Nedd9	Cas-L|CasL|HEF1|MEF1|Nedd-9|p105	neural precursor cell expressed, developmentally down-regulated gene 9	protein-coding	0	0.412935		-57(GCCAATGG,-,0.00)
SX-M-VEH1_S9_peak_8197	chr6	115602435	115602635	+	0	NA	intron (NM_023290, intron 1 of 7)	B4|SINE|B4	597	NM_023290	67027	Mm.101316	NM_023290	ENSMUSG00000000439	Mkrn2	2610002L04Rik|C81377	makorin, ring finger protein, 2	protein-coding	0.025	0.507463
SX-M-VEH1_S9_peak_137	chr1	55215616	55215816	+	0	NA	intron (NM_028713, intron 1 of 8)	intron (NM_028713, intron 1 of 8)	11066	NM_028713	74013	Mm.292050	NM_028713	ENSMUSG00000025978	Rftn2	2700010E02Rik|3222401M22Rik	raftlin family member 2	protein-coding	0.025	0.432836	-93(CTCACGTG,+,0.00),-91(CACGTGAT,-,0.00)
SX-M-VEH1_S9_peak_6568	chr3	139205798	139205998	+	0	NA	promoter-TSS (NM_198659)	promoter-TSS (NM_198659)	5	NM_198659	381476	Mm.188334	NM_198659	ENSMUSG00000047940	Stpg2	B930007M17Rik|Gm1017	sperm tail PG rich repeat containing 2	protein-coding	0.09	0.656716	56(AGCACGTG,+,0.00),58(CACGTGGG,-,0.00)
SX-M-VEH1_S9_peak_5381	chr2	11182199	11182399	+	0	NA	intron (NM_008859, intron 1 of 17)	MTE2b|LTR|ERVL-MaLR	9917	NM_008859	18761	Mm.329993	NM_008859	ENSMUSG00000026778	Prkcq	A130035A12Rik|AW494342|PKC-0|PKC-theta|PKCtheta|Pkcq	protein kinase C, theta	protein-coding	0.02	0.472637		-38(TCATTGGC,+,0.00)
SX-M-VEH1_S9_peak_10092	chr9	115624010	115624210	+	0	NA	Intergenic	Intergenic	242291	NR_130329	100316675		NR_130329	ENSMUSG00000080409	Mir467h	Mirn467h|mmu-mir-467h	microRNA 467h	ncRNA	0.015	0.507463	-85(AACACGTG,+,0.00),-83(CACGTGTT,-,0.00)	-66(CCATTGGC,+,0.00)
SX-M-VEH1_S9_peak_30	chr1	30793081	30793281	+	0	NA	Intergenic	Intergenic	70075	NM_001081080	213109	Mm.194486	NM_025871	ENSMUSG00000048874	Phf3	2310061N19Rik|mKIAA0244	PHD finger protein 3	protein-coding	0.02	0.477612
SX-M-VEH1_S9_peak_866	chr10	50592456	50592656	+	0	NA	promoter-TSS (NM_198007)	promoter-TSS (NM_198007)	-113	NM_198007	77987	Mm.222497	NM_198007	ENSMUSG00000038774	Ascc3	ASC1p200|B630009I04Rik|BC023451|D430001L07Rik|D630041L21|Helic1|RNAH	activating signal cointegrator 1 complex subunit 3	protein-coding	0.095	0.60199	79(GACGTGGC,-,0.00)
SX-M-VEH1_S9_peak_39	chr1	36235585	36235785	+	0	NA	intron (NM_198899, intron 1 of 40)	intron (NM_198899, intron 1 of 40)	8617	NM_198899	320011	Mm.261022	NM_198899	ENSMUSG00000037470	Uggt1	0910001L17Rik|A930007H10Rik|AA589501|AI414429|AI448372|C820010P03Rik|GT|UGT1|Ugcgl1	UDP-glucose glycoprotein glucosyltransferase 1	protein-coding	0.005	0.437811
SX-M-VEH1_S9_peak_448	chr1	136617450	136617650	+	0	NA	Intergenic	Intergenic	-7351	NM_001160251	226442	Mm.62521	NM_177643	ENSMUSG00000041483	Zfp281	Znf281	zinc finger protein 281	protein-coding	0	0.467662
SX-M-VEH1_S9_peak_3738	chr15	80575866	80576066	+	0	NA	intron (NM_001289442, intron 1 of 7)	intron (NM_001289442, intron 1 of 7)	3369	NM_001289442	17444	Mm.12947	NM_010815	ENSMUSG00000042351	Grap2	GRAP-2|GRB2L|GRBLG|GRID|Gads|GrbX|Grf40|GrpL|Mona|P38	GRB2-related adaptor protein 2	protein-coding	0.03	0.507463
SX-M-VEH1_S9_peak_6664	chr4	32263665	32263865	+	0	NA	Intergenic	Intergenic	-153670	NM_001109661	12014	Mm.491223	NM_007521	ENSMUSG00000040270	Bach2	E030004N02Rik	BTB and CNC homology, basic leucine zipper transcription factor 2	protein-coding	0.04	0.502488
SX-M-VEH1_S9_peak_6697	chr4	32906811	32907011	+	0	NA	intron (NM_001012450, intron 1 of 16)	MLT1I|LTR|ERVL-MaLR	16594	NM_001012450	140577	Mm.214766	NM_080471	ENSMUSG00000040183	Ankrd6	-	ankyrin repeat domain 6	protein-coding	0.02	0.502488	39(GCCACGTG,+,0.00),41(CACGTGAA,-,0.00)
SX-M-VEH1_S9_peak_6341	chr3	95293674	95293874	+	0	NA	intron (NM_199475, intron 7 of 9)	intron (NM_199475, intron 7 of 9)	10839	NM_133858	75007	Mm.279287	NM_133858	ENSMUSG00000038712	Fam63a	1810005H09Rik|4930504E06Rik|AA562754|AA960384|AW561904|cI-40|mKIAA1390|ni	family with sequence similarity 63, member A	protein-coding	0.035	0.542289
SX-M-VEH1_S9_peak_2832	chr13	42073908	42074108	+	0	NA	intron (NM_007772, intron 2 of 8)	intron (NM_007772, intron 2 of 8)	21987	NM_007772	110521	Mm.4808	NM_007772	ENSMUSG00000021366	Hivep1	Cryabp1	human immunodeficiency virus type I enhancer binding protein 1	protein-coding	0.005	0.492537
SX-M-VEH1_S9_peak_7901	chr6	38533590	38533790	+	0	NA	Intergenic	Intergenic	-1171	NM_025363	66117	Mm.158971	NM_025363	ENSMUSG00000019689	Fmc1	1110001J03Rik	formation of mitochondrial complex V assembly factor 1	protein-coding	0.075	0.567164	-41(CTGACGTC,+,0.00),-39(GACGTCTC,-,0.00)
SX-M-VEH1_S9_peak_7786	chr5	148630595	148630795	+	0	NA	Intergenic	Intergenic	-77907	NM_011908	24109	Mm.21846	NM_011908	ENSMUSG00000001687	Ubl3	AW108023|HCG	ubiquitin-like 3	protein-coding	0.025	0.527363
SX-M-VEH1_S9_peak_8836	chr7	98692761	98692961	+	0	NA	non-coding (NR_144495, exon 1 of 1)	non-coding (NR_144495, exon 1 of 1)	10067	NR_144495	100040769	Mm.126401	NR_144495		Gm15506	OTTMUSG00000023003	predicted gene 15506	ncRNA	0.03	0.527363	-56(GACATGAT,-,0.00)
SX-M-VEH1_S9_peak_2787	chr13	30834431	30834631	+	0	NA	intron (NM_025588, intron 23 of 27)	intron (NM_025588, intron 23 of 27)	85298	NM_013674	16364	Mm.4677	NM_013674	ENSMUSG00000021356	Irf4	AI385587|IRF-4|LSIRF|NF-EM5|Spip	interferon regulatory factor 4	protein-coding	0.025	0.462687	-80(TACGTGAT,-,0.00),-54(ATCACATC,+,0.00)
SX-M-VEH1_S9_peak_2467	chr12	79646465	79646665	+	0	NA	intron (NM_009014, intron 7 of 10)	intron (NM_009014, intron 7 of 10)	278168	NR_131075	77290	Mm.395042	NR_131073		9430078K24Rik	-	RIKEN cDNA 9430078K24 gene	ncRNA	0.01	0.447761
SX-M-VEH1_S9_peak_2266	chr12	17000040	17000240	+	0	NA	promoter-TSS (NM_001161111)	promoter-TSS (NM_001161111)	-22	NM_001161111	217430	Mm.379451	NM_172574	ENSMUSG00000045679	Pqlc3	C78076|E030024M05Rik	PQ loop repeat containing	protein-coding	0.105	0.711443
SX-M-VEH1_S9_peak_2728	chr13	22042943	22043143	+	0	NA	promoter-TSS (NM_178186)	promoter-TSS (NM_178186)	-94	NM_178186	319167	Mm.263165	NM_178186	ENSMUSG00000069301	Hist1h2ag	-	histone cluster 1, H2ag	protein-coding	0.04	0.437811	58(ATGACGTC,+,0.00),60(GACGTCAT,-,0.00)	71(ACCAATCA,-,0.00)
SX-M-VEH1_S9_peak_9763	chr9	45291827	45292027	+	0	NA	Intergenic	Intergenic	-22778	NR_136903	16154	Mm.379327	NM_008348	ENSMUSG00000032089	Il10ra	AW553859|CDw210|CDw210a|IL-10R1|IL-10RA|Il10r|mIL-10R	interleukin 10 receptor, alpha	protein-coding	0.015	0.38806
SX-M-VEH1_S9_peak_4744	chr18	9957843	9958043	+	0	NA	promoter-TSS (NM_153552)	promoter-TSS (NM_153552)	-237	NM_153552	225160	Mm.219648	NM_153552	ENSMUSG00000024287	Thoc1	3110002N20Rik|AW107452|NMP-84	THO complex 1	protein-coding	0.08	0.616915
SX-M-VEH1_S9_peak_7658	chr5	124075136	124075336	+	0	NA	intron (NM_019875, intron 9 of 11)	intron (NM_019875, intron 9 of 11)	20562	NM_019875	56325	Mm.254839	NM_019875	ENSMUSG00000029408	Abcb9	TAPL|mKIAA1520	ATP-binding cassette, sub-family B (MDR/TAP), member 9	protein-coding	0.02	0.512438	-61(GTCACATG,+,0.00),23(CACACGTG,+,0.00),25(CACGTGCT,-,0.00)
SX-M-VEH1_S9_peak_8709	chr7	73612242	73612442	+	0	NA	Intergenic	B3|SINE|B2	-53947	NR_037569	69170	Mm.34539	NR_037569	ENSMUSG00000101970	1810026B05Rik	-	RIKEN cDNA 1810026B05 gene	ncRNA	0.005	0.358209	74(CTCACGTG,+,0.00),76(CACGTGTG,-,0.00)
SX-M-VEH1_S9_peak_891	chr10	58393054	58393254	+	0	NA	intron (NM_201242, intron 1 of 9)	intron (NM_201242, intron 1 of 9)	-1219	NM_001346676	110829	Mm.57734	NM_026148	ENSMUSG00000019920	Lims1	2310016J22Rik|4921524A02Rik|AI507642|AU021743|AW551584|C430041B13Rik|Lims1l|PINCH|PINCH1	LIM and senescent cell antigen-like domains 1	protein-coding	0.015	0.512438	-79(ATCATGTC,+,0.00)	-66(TGATTGGT,+,0.00)
SX-M-VEH1_S9_peak_2242	chr12	4219665	4219865	+	0	NA	intron (NM_134046, intron 3 of 6)	intron (NM_134046, intron 3 of 6)	-14262	NM_001204912	69709	Mm.250552	NM_001204912	ENSMUSG00000096199	Ptrhd1	2410017P09Rik	peptidyl-tRNA hydrolase domain containing 1	protein-coding	0	0.41791
SX-M-VEH1_S9_peak_4276	chr17	6426961	6427161	+	0	NA	Intergenic	Intergenic	-3051	NM_009342	21648	Mm.1948	NM_009342	ENSMUSG00000096255	Dynlt1b	AGS2|Dynlt1|Tctex-1|Tctex1	dynein light chain Tctex-type 1B	protein-coding	0.015	0.457711
SX-M-VEH1_S9_peak_9737	chr9	44326461	44326661	+	0	NA	promoter-TSS (NM_007875)	promoter-TSS (NM_007875)	-284	NM_007875	13478	Mm.18353	NM_007875	ENSMUSG00000032123	Dpagt1	AU021132|Dpagt2|GPT|Gnpta	dolichyl-phosphate (UDP-N-acetylglucosamine) acetylglucosaminephosphotransferase 1 (GlcNAc-1-P transferase)	protein-coding	0.05	0.517413	-41(ACGACGTG,+,0.00),-39(GACGTGGA,-,0.00),-10(GCCACGTG,+,0.00),-8(CACGTGGT,-,0.00)
SX-M-VEH1_S9_peak_9030	chr7	130646907	130647107	+	0	NA	intron (NM_001004468, intron 3 of 21)	intron (NM_001004468, intron 3 of 21)	-45549	NM_001347637	57752	Mm.86322	NM_021314	ENSMUSG00000030852	Tacc2	mKIAA4180	transforming, acidic coiled-coil containing protein 2	protein-coding	0.06	0.562189	-34(GGCACGTG,+,0.00),-32(CACGTGAC,-,0.00),64(GACGTGCT,-,0.00)
SX-M-VEH1_S9_peak_8849	chr7	100449127	100449327	+	0	NA	intron (NM_001017985, intron 29 of 32)	intron (NM_001017985, intron 29 of 32)	-23764	NM_009464	22229	Mm.6254	NM_009464	ENSMUSG00000032942	Ucp3	AI645527|Slc25a9|UCP-3	uncoupling protein 3 (mitochondrial, proton carrier)	protein-coding	0.005	0.422886	-15(GTCATGTG,+,0.00)
SX-M-VEH1_S9_peak_742	chr10	12868303	12868503	+	0	NA	Intergenic	Intergenic	-6668	NM_011682	22288	Mm.331784	NM_011682	ENSMUSG00000019820	Utrn	AA589569|DRP|Dmdl	utrophin	protein-coding	0.075	0.666667	-1(GCCACGTC,+,0.00)
SX-M-VEH1_S9_peak_4059	chr16	43697845	43698045	+	0	NA	Intergenic	B3A|SINE|B2	-33761	NM_001146325	100043314	Mm.390896	NM_001146325	ENSMUSG00000071552	Tigit	ENSMUSG00000071552|Vstm3	T cell immunoreceptor with Ig and ITIM domains	protein-coding	0.005	0.472637
SX-M-VEH1_S9_peak_5886	chr2	150840499	150840699	+	0	NA	intron (NM_024465, intron 6 of 12)	intron (NM_024465, intron 6 of 12)	53803	NM_153781	110078	Mm.222584	NM_153781	ENSMUSG00000033059	Pygb	-	brain glycogen phosphorylase	protein-coding	0.005	0.462687
SX-M-VEH1_S9_peak_1666	chr11	62876457	62876657	+	0	NA	intron (NM_001033669, intron 12 of 12)	intron (NM_001033669, intron 12 of 12)	-2933	NM_026210	67510	Mm.9806	NM_026210	ENSMUSG00000014177	Tvp23b	1810036I24Rik|Fam18b|Fam18b1	trans-golgi network vesicle protein 23B	protein-coding	0.01	0.452736	35(GACGTGCT,-,0.00)
SX-M-VEH1_S9_peak_440	chr1	135132909	135133109	+	0	NA	promoter-TSS (NM_007955)	promoter-TSS (NM_007955)	284	NM_177081	320139	Mm.258388	NM_177081	ENSMUSG00000031506	Ptpn7	BPTP-4|C920001D21Rik|HEPTP|LC-PTP|LPTP	protein tyrosine phosphatase, non-receptor type 7	protein-coding	0.01	0.60199	60(ACCACGTC,+,0.00),62(CACGTCAC,-,0.00)
SX-M-VEH1_S9_peak_1977	chr11	98550211	98550411	+	0	NA	promoter-TSS (NM_001166494)	promoter-TSS (NM_001166494)	-786	NM_001166495	69376	Mm.55996	NM_027061	ENSMUSG00000017195	Zpbp2	1700017D11Rik|2610022C02Rik|ZPBPL	zona pellucida binding protein 2	protein-coding	0.015	0.487562
SX-M-VEH1_S9_peak_1824	chr11	83190973	83191173	+	0	NA	promoter-TSS (NM_011409)	promoter-TSS (NM_011409)	-257	NM_011409	20557	Mm.290922	NM_011409	ENSMUSG00000018986	Slfn3	-	schlafen 3	protein-coding	0	0.462687
SX-M-VEH1_S9_peak_4207	chr16	91056593	91056793	+	0	NA	intron (NM_001163695, intron 1 of 1)	intron (NM_001163695, intron 1 of 1)	-12314	NM_026110	67367	Mm.347	NM_026110	ENSMUSG00000022974	Paxbp1	1810007M14Rik|C21orf66|Gcfc|Gcfc1|Pax3/7bp	PAX3 and PAX7 binding protein 1	protein-coding	0.03	0.547264
SX-M-VEH1_S9_peak_6055	chr2	173385565	173385765	+	0	NA	Intergenic	Intergenic	-109132	NM_022995	65112	Mm.73682	NM_022995	ENSMUSG00000038400	Pmepa1	2210418I02Rik|AW455466|Erg1.2|N4wbp4|Stag1|Tmepai	prostate transmembrane protein, androgen induced 1	protein-coding	0.015	0.462687
SX-M-VEH1_S9_peak_9335	chr8	83666089	83666289	+	0	NA	promoter-TSS (NM_013641)	promoter-TSS (NM_013641)	-451	NM_013641	19216	Mm.213000	NM_013641	ENSMUSG00000019464	Ptger1	42kDa|EP1|Ptgerep1	prostaglandin E receptor 1 (subtype EP1)	protein-coding	0	0.492537
SX-M-VEH1_S9_peak_7964	chr6	50560835	50561035	+	0	NA	Intergenic	Intergenic	5539	NM_007808	13063	Mm.35389	NM_007808	ENSMUSG00000063694	Cycs	-	cytochrome c, somatic	protein-coding	0	0.41791
SX-M-VEH1_S9_peak_1348	chr11	11461563	11461763	+	0	NA	intron (NM_001185153, intron 1 of 7)	intron (NM_001185153, intron 1 of 7)	756	NM_001185153	53604	Mm.9500	NM_015785	ENSMUSG00000020193	Zpbp	4930486K01Rik|Iam38|Sp38	zona pellucida binding protein	protein-coding	0.02	0.41791
SX-M-VEH1_S9_peak_9964	chr9	88732173	88732373	+	0	NA	promoter-TSS (NM_007536)	promoter-TSS (NM_007536)	-423	NM_007536	12047	Mm.378888	NM_007536	ENSMUSG00000099974	Bcl2a1d	A1-d	B cell leukemia/lymphoma 2 related protein A1d	protein-coding	0.025	0.462687	-52(ATCACGTG,+,0.00),-50(CACGTGCC,-,0.00)
SX-M-VEH1_S9_peak_6431	chr3	103870326	103870526	+	0	NA	intron (NR_104070, intron 3 of 22)	intron (NR_104070, intron 3 of 22)	10149	NM_008979	19260	Mm.395	NM_008979	ENSMUSG00000027843	Ptpn22	70zpep|PEP|Ptpn8	protein tyrosine phosphatase, non-receptor type 22 (lymphoid)	protein-coding	0	0.402985
SX-M-VEH1_S9_peak_7126	chr4	141547348	141547548	+	0	NA	non-coding (NR_030695, exon 1 of 1)	non-coding (NR_030695, exon 1 of 1)	1286	NR_030695	320456	Mm.32859	NM_177163		B330016D10Rik	-	RIKEN cDNA B330016D10 gene	ncRNA	0.025	0.38806	32(TTGACGTG,+,0.00),34(GACGTGGT,-,0.00)
SX-M-VEH1_S9_peak_2422	chr12	73715997	73716197	+	0	NA	intron (NM_001313977, intron 10 of 14)	intron (NM_001313977, intron 10 of 14)	131301	NM_001313977	18755	Mm.341677	NM_008856	ENSMUSG00000021108	Prkch	Pkch	protein kinase C, eta	protein-coding	0.04	0.497512	-40(TTGACGTC,+,0.00),-38(GACGTCAG,-,0.00)
SX-M-VEH1_S9_peak_6624	chr4	8912940	8913140	+	0	NA	Intergenic	Intergenic	222634	NM_001277149	320790	Mm.138792	NM_001033395	ENSMUSG00000041235	Chd7	A730019I05Rik|Cycn|Cyn|Dz|Edy|Flo|GENA 47|GENA 60|Gena 52|Lda|Mt|Obt|Todo|WBE1|Whi|metis	chromodomain helicase DNA binding protein 7	protein-coding	0	0.41791
SX-M-VEH1_S9_peak_8917	chr7	113419424	113419624	+	0	NA	Intergenic	Intergenic	-30951	NM_020623	19226	Mm.284168	NM_020623	ENSMUSG00000059077	Pth	Pthp	parathyroid hormone	protein-coding	0.005	0.40796		-11(TGATTGGT,+,0.00)
SX-M-VEH1_S9_peak_2575	chr12	103347051	103347251	+	0	NA	intron (NM_023049, intron 1 of 9)	intron (NM_023049, intron 1 of 9)	8850	NM_023049	65256	Mm.27159	NM_023049	ENSMUSG00000021200	Asb2	1110008E15Rik	ankyrin repeat and SOCS box-containing 2	protein-coding	0.025	0.577114
SX-M-VEH1_S9_peak_4803	chr18	35562084	35562284	+	0	NA	promoter-TSS (NM_010771)	promoter-TSS (NM_010771)	26	NM_010771	17184	Mm.215034	NM_010771	ENSMUSG00000037236	Matr3	1110061A14Rik|2810017I02Rik|AI841759|AW555618|D030046F20Rik|mKIAA0723	matrin 3	protein-coding	0.105	0.671642	-98(GTCACGTG,+,0.00),-96(CACGTGCC,-,0.00)
SX-M-VEH1_S9_peak_2131	chr11	115641220	115641420	+	0	NA	Intergenic	Intergenic	-13025	NM_001252384	67283	Mm.383426	NM_026071	ENSMUSG00000020744	Slc25a19	2900089E13Rik|DNC|MUP1|TPC	solute carrier family 25 (mitochondrial thiamine pyrophosphate carrier), member 19	protein-coding	0.045	0.562189	42(GTGACGTC,+,0.00)
SX-M-VEH1_S9_peak_9203	chr8	36194166	36194366	+	0	NA	Intergenic	Intergenic	55250	NM_001081150	244421	Mm.324032	NM_001081150	ENSMUSG00000039633	Lonrf1	-	LON peptidase N-terminal domain and ring finger 1	protein-coding	0.005	0.457711	-65(GAGACGTG,+,0.00),-63(GACGTGTG,-,0.00)
SX-M-VEH1_S9_peak_4480	chr17	35242637	35242837	+	0	NA	promoter-TSS (NM_001252457)	promoter-TSS (NM_001252457)	-80	NM_001252457	53817	Mm.439827	NM_019693	ENSMUSG00000019432	Ddx39b	0610030D10Rik|AI428441|Bat-1|Bat1|Bat1a|D17H6S81E|D17H6S81E-1|D6S81Eh	DEAD (Asp-Glu-Ala-Asp) box polypeptide 39B	protein-coding	0.045	0.557214
SX-M-VEH1_S9_peak_2488	chr12	84243314	84243514	+	0	NA	Intergenic	Intergenic	-24533	NM_001163501	238317	Mm.31256	NM_001163501	ENSMUSG00000042507	Elmsan1	9430029N19Rik|C130039O16Rik|Gm260	ELM2 and Myb/SANT-like domain containing 1	protein-coding	0.01	0.502488
SX-M-VEH1_S9_peak_2425	chr12	73746246	73746446	+	0	NA	intron (NM_001313977, intron 11 of 14)	L1MA6|LINE|L1	-154978	NM_001313920	15251	Mm.3879	NM_010431	ENSMUSG00000021109	Hif1a	AA959795|HIF-1-alpha|HIF1-alpha|HIF1alpha|MOP1|bHLHe78	hypoxia inducible factor 1, alpha subunit	protein-coding	0.015	0.40796
SX-M-VEH1_S9_peak_9714	chr9	40424865	40425065	+	0	NA	intron (NM_172768, intron 1 of 19)	B2_Mm2|SINE|B2	30799	NM_172768	235283	Mm.138434	NM_172768	ENSMUSG00000040111	Gramd1b	3222402H23|A930008A22Rik|AI593249|mKIAA1201	GRAM domain containing 1B	protein-coding	0	0.368159
SX-M-VEH1_S9_peak_2333	chr12	44268835	44269035	+	0	NA	promoter-TSS (NM_026164)	promoter-TSS (NM_026164)	-219	NM_026164	67452	Mm.54126	NM_026164	ENSMUSG00000036257	Pnpla8	1200006O19Rik|AI467579|Ipla2(gamma)	patatin-like phospholipase domain containing 8	protein-coding	0.05	0.522388
SX-M-VEH1_S9_peak_4062	chr16	44349199	44349399	+	0	NA	intron (NM_144550, intron 1 of 17)	intron (NM_144550, intron 1 of 17)	1898	NM_144550	212514	Mm.24035	NM_144550	ENSMUSG00000043065	Spice1	Ccdc52|D16Ertd480e	spindle and centriole associated protein 1	protein-coding	0.02	0.512438	87(GACACGTG,+,0.00),89(CACGTGTA,-,0.00)
SX-M-VEH1_S9_peak_6043	chr2	170253764	170253964	+	0	NA	Intergenic	Intergenic	-102497	NR_040610	73303	Mm.443297	NR_040610	ENSMUSG00000086999	Bcas1os2	1700040N02Rik	breast carcinoma amplified sequence 1, opposite strand 2	ncRNA	0.005	0.437811
SX-M-VEH1_S9_peak_10001	chr9	100643295	100643495	+	0	NA	promoter-TSS (NM_009282)	promoter-TSS (NM_009282)	-228	NM_009282	20842	Mm.42135	NM_009282	ENSMUSG00000037286	Stag1	AU045003|SA-1|Scc3	stromal antigen 1	protein-coding	0.155	0.761194	-44(GACGTCTC,-,0.00)	-27(CCATTGGC,+,0.00)
SX-M-VEH1_S9_peak_8728	chr7	75703051	75703251	+	0	NA	intron (NM_029332, intron 16 of 36)	intron (NM_029332, intron 16 of 36)	-145187	NM_001122780	207952	Mm.206223	NM_029652	ENSMUSG00000055652	Klhl25	2810402K13Rik|BC027373|Enc-1	kelch-like 25	protein-coding	0.015	0.432836
SX-M-VEH1_S9_peak_338	chr1	105397149	105397349	+	0	NA	Intergenic	Intergenic	-40539	NM_001160368	320311	Mm.389162	NM_178779	ENSMUSG00000047496	Rnf152	A930029B02Rik	ring finger protein 152	protein-coding	0	0.41791		38(ACCAATGA,-,0.00)
SX-M-VEH1_S9_peak_856	chr10	44434758	44434958	+	0	NA	Intergenic	Intergenic	23890	NM_007548	12142	Mm.4800	NM_007548	ENSMUSG00000038151	Prdm1	Blimp-1|Blimp1|PRDI-BF1|ZNFPR1A1|b2b1765Clo	PR domain containing 1, with ZNF domain	protein-coding	0.01	0.452736
SX-M-VEH1_S9_peak_10103	chr9	119271487	119271687	+	0	NA	intron (NR_045693, intron 6 of 18)	MTE2a|LTR|ERVL-MaLR	-39895	NR_033303	109280	Mm.261557	NM_175420	ENSMUSG00000092212	Slc22a13b-ps	9330176C04Rik|Slc22a13b	solute carrier family 22 (organic cation transporter), member 13b, pseudogene	pseudo	0.01	0.477612
SX-M-VEH1_S9_peak_4281	chr17	6778260	6778460	+	0	NA	intron (NM_009510, intron 1 of 12)	intron (NM_009510, intron 1 of 12)	4420	NM_009510	22350	Mm.277812	NM_009510	ENSMUSG00000052397	Ezr	AW146364|R75297|Vil2|p81	ezrin	protein-coding	0.015	0.358209
SX-M-VEH1_S9_peak_546	chr1	155476485	155476685	+	0	NA	Intergenic	Intergenic	50526	NR_132128	433367	Mm.359304	NR_132128	ENSMUSG00000073535	Gm5532	EG433367	predicted gene 5532	ncRNA	0.01	0.412935	-54(GCCACGTA,+,0.00)
SX-M-VEH1_S9_peak_9617	chr9	15189331	15189531	+	0	NA	Intergenic	MTC|LTR|ERVL-MaLR	-49614	NM_026955	69137	Mm.41396	NM_026955	ENSMUSG00000031937	Vstm5	2200002K05Rik	V-set and transmembrane domain containing 5	protein-coding	0.005	0.492537	10(TACGTGGC,-,0.00)
SX-M-VEH1_S9_peak_4931	chr18	75367292	75367492	+	0	NA	promoter-TSS (NM_001042660)	promoter-TSS (NM_001042660)	27	NM_001042660	17131	Mm.34407	NM_008543	ENSMUSG00000025880	Smad7	Madh7	SMAD family member 7	protein-coding	0.11	0.741294
SX-M-VEH1_S9_peak_3129	chr14	8099618	8099818	+	0	NA	intron (NM_178279, intron 1 of 18)	intron (NM_178279, intron 1 of 18)	1505	NM_178279	218699	Mm.29515	NM_145458	ENSMUSG00000033885	Pxk	C230080L11Rik|D14Ertd813e|MONaKA	PX domain containing serine/threonine kinase	protein-coding	0.015	0.427861
SX-M-VEH1_S9_peak_5146	chr19	29101206	29101406	+	0	NA	promoter-TSS (NM_021525)	promoter-TSS (NM_021525)	-69	NM_021525	59028	Mm.28630	NM_021525	ENSMUSG00000024785	Rcl1	2310040A02Rik|AI789745|C76567|RPCL1|Rnac	RNA terminal phosphate cyclase-like 1	protein-coding	0.095	0.711443		-94(GCCAATGG,-,0.00),-8(GCCAATGG,-,0.00)
SX-M-VEH1_S9_peak_5900	chr2	152669356	152669556	+	0	NA	promoter-TSS (NM_001159553)	promoter-TSS (NM_001159553)	-5	NM_001159552	14950	Mm.277327	NM_010376	ENSMUSG00000019188	H13	1200006O09Rik|4930443L17Rik|5031424B04Rik|AV020344|H-13|Hm13|PSL3|Spp	histocompatibility 13	protein-coding	0.11	0.641791	9(GGCACGTC,+,0.00),11(CACGTCAC,-,0.00)
SX-M-VEH1_S9_peak_1036	chr10	80742320	80742520	+	0	NA	promoter-TSS (NM_007460)	promoter-TSS (NM_007460)	-209	NM_007460	11776	Mm.27082	NM_007460	ENSMUSG00000020198	Ap3d1	AA407035|Ap3d|Bolvr|mBLVR1|mh|mocha	adaptor-related protein complex 3, delta 1 subunit	protein-coding	0.035	0.552239		-3(TCATTGGT,+,0.00)
SX-M-VEH1_S9_peak_1070	chr10	82178574	82178774	+	0	NA	Intergenic	Intergenic	50661	NM_001163064	216177	Mm.482395	NM_001163064	ENSMUSG00000078435	AU041133	-	expressed sequence AU041133	protein-coding	0.04	0.547264	-11(CTGACGTC,+,0.00),-9(GACGTCAT,-,0.00)
SX-M-VEH1_S9_peak_4531	chr17	46866858	46867058	+	0	NA	Intergenic	Intergenic	-23663	NM_178385	72726	Mm.33780	NM_178385	ENSMUSG00000036430	Tbcc	2810055C19Rik	tubulin-specific chaperone C	protein-coding	0.035	0.512438	-40(CACGTCAC,-,0.00)
SX-M-VEH1_S9_peak_1104	chr10	89745790	89745990	+	0	NA	intron (NM_029166, intron 1 of 20)	intron (NM_029166, intron 1 of 20)	899	NM_029166	75089	Mm.268922	NM_029166	ENSMUSG00000019951	Uhrf1bp1l	2010319N22Rik|4930506D01Rik|AA589495|C80672|E030041M21Rik|mKIAA0701	UHRF1 (ICBP90) binding protein 1-like	protein-coding	0.025	0.432836	-36(GACGTGTC,-,0.00)
SX-M-VEH1_S9_peak_6112	chr3	27607539	27607739	+	0	NA	intron (NM_173182, intron 3 of 25)	intron (NM_173182, intron 3 of 25)	-22644	NR_037275	100526525		NR_037275	ENSMUSG00000092695	Mir3092	mir-3092|mmu-mir-3092	microRNA 3092	ncRNA	0.015	0.606965	-38(GCCACGTC,+,0.00)
SX-M-VEH1_S9_peak_6468	chr3	107333023	107333223	+	0	NA	5' UTR (NM_001045807, exon 1 of 2)	5' UTR (NM_001045807, exon 1 of 2)	166	NM_001045807	229700	Mm.27966	NM_001045807	ENSMUSG00000048109	Rbm15	C230088J01Rik|mKIAA1438	RNA binding motif protein 15	protein-coding	0.085	0.562189		-46(TCATTGGT,+,0.00),88(TCATTGGT,+,0.00)
SX-M-VEH1_S9_peak_8080	chr6	87152979	87153179	+	0	NA	intron (NM_054041, intron 17 of 17)	ORR1F|LTR|ERVL-MaLR	48333	NM_001167938	52372	Mm.282851	NM_001167937	ENSMUSG00000090891	D6Ertd527e	AU043841	DNA segment, Chr 6, ERATO Doi 527, expressed	protein-coding	0.03	0.542289	6(GTCACGTG,+,0.00),8(CACGTGCT,-,0.00)
SX-M-VEH1_S9_peak_4045	chr16	37539798	37539998	+	0	NA	promoter-TSS (NM_001042499)	promoter-TSS (NM_001042499)	4	NM_001042499	67657	Mm.28158	NM_026297	ENSMUSG00000022827	Rabl3	4930553C05Rik|AA958834	RAB, member RAS oncogene family-like 3	protein-coding	0.06	0.567164	76(CCCACGTC,+,0.00)	-73(ACCAATGA,-,0.00),-35(TGATTGGT,+,0.00)
SX-M-VEH1_S9_peak_4813	chr18	36679689	36679889	+	0	NA	promoter-TSS (NM_146085)	promoter-TSS (NM_146085)	-423	NM_146085	225372	Mm.89673	NM_146085	ENSMUSG00000006050	Apbb3	Fe65l2|Rirl2|TR2S	amyloid beta (A4) precursor protein-binding, family B, member 3	protein-coding	0.03	0.462687	-95(GAGACGTC,+,0.00),-93(GACGTCAG,-,0.00),71(CTGACGTC,+,0.00)
SX-M-VEH1_S9_peak_6154	chr3	51226868	51227068	+	0	NA	intron (NM_009834, intron 1 of 2)	intron (NM_009834, intron 1 of 2)	2521	NM_009834	12457	Mm.86541	NM_009834	ENSMUSG00000023087	Noct	AU043840|Ccr4|Ccrn4l	nocturnin	protein-coding	0.01	0.412935
SX-M-VEH1_S9_peak_1733	chr11	70970035	70970235	+	0	NA	promoter-TSS (NM_001276406)	promoter-TSS (NM_001276406)	-65	NM_027186	69723	Mm.275691	NM_027186	ENSMUSG00000018449	Rpain	2400006N03Rik|Rip	RPA interacting protein	protein-coding	0.05	0.567164
SX-M-VEH1_S9_peak_2806	chr13	36814900	36815100	+	0	NA	Intergenic	Intergenic	-80523	NM_153529	68404	Mm.232930	NM_153529	ENSMUSG00000039114	Nrn1	0710008J23Rik|Cpg15|Nrn	neuritin 1	protein-coding	0.005	0.378109
SX-M-VEH1_S9_peak_9467	chr8	111573761	111573961	+	0	NA	intron (NM_001168623, intron 1 of 4)	intron (NM_001168623, intron 1 of 4)	35518	NM_001168623	170737	Mm.271578	NM_133206	ENSMUSG00000033545	Znrf1	B830022L21Rik|Rnf42|Zrfp1|nin283	zinc and ring finger 1	protein-coding	0.015	0.522388	-71(ATGACGTG,+,0.00),-69(GACGTGTG,-,0.00)	-88(TCATTGGC,+,0.00)
SX-M-VEH1_S9_peak_5489	chr2	30807690	30807890	+	0	NA	promoter-TSS (NM_170592)	promoter-TSS (NM_170592)	-187	NM_170592	66617	Mm.33167	NM_170592	ENSMUSG00000026857	Ntmt1	2610205E22Rik|AL033331|AL033332|Mettl11a|NTM1A	N-terminal Xaa-Pro-Lys N-methyltransferase 1	protein-coding	0.06	0.676617	13(GACGTGAG,-,0.00)
SX-M-VEH1_S9_peak_9856	chr9	61668293	61668493	+	0	NA	Intergenic	Intergenic	246117	NM_018853	56040	Mm.3158	NM_018853	ENSMUSG00000007892	Rplp1	2410042H16Rik|Arpp1|C430017H15Rik	ribosomal protein, large, P1	protein-coding	0	0.432836
SX-M-VEH1_S9_peak_1045	chr10	80989688	80989888	+	0	NA	intron (NM_001038655, intron 2 of 3)	intron (NM_001038655, intron 2 of 3)	11577	NM_001038655	14708	Mm.222496	NM_010319	ENSMUSG00000048240	Gng7	AI840417	guanine nucleotide binding protein (G protein), gamma 7	protein-coding	0.01	0.522388
SX-M-VEH1_S9_peak_8204	chr6	116207948	116208148	+	0	NA	promoter-TSS (NM_026585)	promoter-TSS (NM_026585)	15	NM_026585	28006	Mm.28524	NM_026585	ENSMUSG00000024104	Washc2	A130095H06|C530005J20Rik|D6Wsu116e|Fam21	WASH complex subunit 2	protein-coding	0.06	0.597015	-38(GTCACGTG,+,0.00),-36(CACGTGAG,-,0.00),-22(ATCACGTG,+,0.00),-20(CACGTGAC,-,0.00),-17(GTGACGTG,+,0.00),-15(GACGTGAA,-,0.00)
SX-M-VEH1_S9_peak_5986	chr2	164833765	164833965	+	0	NA	promoter-TSS (NM_001082974)	promoter-TSS (NM_001082974)	92	NM_008906	19025	Mm.359633	NM_008906	ENSMUSG00000017760	Ctsa	AU019505|PPCA|Ppgb	cathepsin A	protein-coding	0.055	0.61194	-89(CTCACGTG,+,0.00),-87(CACGTGAC,-,0.00),-71(CACATGAC,-,0.00)
SX-M-VEH1_S9_peak_5934	chr2	155723038	155723238	+	0	NA	intron (NM_145537, intron 3 of 10)	intron (NM_145537, intron 3 of 10)	6337	NM_145537	108687	Mm.273706	NM_145537	ENSMUSG00000038312	Edem2	9530090G24Rik|AI327354	ER degradation enhancer, mannosidase alpha-like 2	protein-coding	0.03	0.41791
SX-M-VEH1_S9_peak_1388	chr11	20200942	20201142	+	0	NA	promoter-TSS (NM_008996)	promoter-TSS (NM_008996)	-560	NM_008996	19324	Mm.271944	NM_008996	ENSMUSG00000020149	Rab1a	Gtbp|Rab-1|Rab1|Ypt1|mKIAA3012	RAB1A, member RAS oncogene family	protein-coding	0.06	0.671642	41(GCCACGTC,+,0.00),43(CACGTCTC,-,0.00)
SX-M-VEH1_S9_peak_9770	chr9	46110625	46110825	+	0	NA	intron (NM_027498, intron 1 of 24)	intron (NM_027498, intron 1 of 24)	97905	NM_027498	70661	Mm.219459	NM_027498	ENSMUSG00000034135	Sik3	5730525O22Rik|9030204A07Rik|AI447252|AI846254|AI849445|Qsk|SIK-3|mKIAA0999	SIK family kinase 3	protein-coding	0.025	0.467662	74(GTGACGTG,+,0.00),76(GACGTGTT,-,0.00)
SX-M-VEH1_S9_peak_2054	chr11	104550586	104550786	+	0	NA	promoter-TSS (NM_010858)	promoter-TSS (NM_010858)	23	NM_010858	17896	Mm.390355	NM_010858	ENSMUSG00000061086	Myl4	ALC1|AMLC|ELC|ELC1a|GT1|MLC1a|Myla	myosin, light polypeptide 4	protein-coding	0.065	0.606965
SX-M-VEH1_S9_peak_2724	chr13	21940242	21940442	+	0	NA	Intergenic	tRNA-Asp-GAY|tRNA|tRNA	-4752	NM_183014	193452	Mm.187446	NM_183014	ENSMUSG00000006720	Zfp184	4930500C15Rik	zinc finger protein 184 (Kruppel-like)	protein-coding	0.04	0.452736
SX-M-VEH1_S9_peak_8548	chr7	29238196	29238396	+	0	NA	promoter-TSS (NM_001110201)	promoter-TSS (NM_001110201)	-27	NM_029887	77254	Mm.36699	NM_029887	ENSMUSG00000030588	Yif1b	9430029K10Rik|Yip1b	Yip1 interacting factor homolog B (S. cerevisiae)	protein-coding	0.07	0.606965
SX-M-VEH1_S9_peak_7863	chr6	31088172	31088372	+	0	NA	Intergenic	Intergenic	-25179	NR_029532	387223		NR_029532	ENSMUSG00000065604	Mir29b-1	Mirn29b|Mirn29b-1|mir-29b-1	microRNA 29b-1	ncRNA	0.015	0.502488
SX-M-VEH1_S9_peak_1984	chr11	98788794	98788994	+	0	NA	Intergenic	Intergenic	-6875	NM_028722	74026	Mm.258352	NM_028722	ENSMUSG00000052915	Msl1	2810017F12Rik|4121402D02Rik|4930463F05Rik|AA682082|Msl-1	male-specific lethal 1 homolog (Drosophila)	protein-coding	0.035	0.517413
SX-M-VEH1_S9_peak_8476	chr7	19508176	19508376	+	0	NA	promoter-TSS (NM_177692)	promoter-TSS (NM_177692)	55	NM_177692	232946	Mm.64557	NM_177692	ENSMUSG00000057667	Bloc1s3	BC043666|Blos3|E230011O18|rp	biogenesis of lysosomal organelles complex-1, subunit 3	protein-coding	0.075	0.661692
SX-M-VEH1_S9_peak_2632	chr12	111768515	111768715	+	0	NA	intron (NM_001025362, intron 1 of 14)	intron (NM_001025362, intron 1 of 14)	9747	NM_001025363	16593	Mm.278357	NM_008450	ENSMUSG00000021288	Klc1	AI874768|Kns2	kinesin light chain 1	protein-coding	0.025	0.457711	80(GATGTGAC,-,0.00)
SX-M-VEH1_S9_peak_6614	chr4	8839586	8839786	+	0	NA	intron (NM_001277149, intron 17 of 37)	intron (NM_001277149, intron 17 of 37)	149280	NM_001277149	320790	Mm.138792	NM_001033395	ENSMUSG00000041235	Chd7	A730019I05Rik|Cycn|Cyn|Dz|Edy|Flo|GENA 47|GENA 60|Gena 52|Lda|Mt|Obt|Todo|WBE1|Whi|metis	chromodomain helicase DNA binding protein 7	protein-coding	0.01	0.487562
SX-M-VEH1_S9_peak_2465	chr12	79296310	79296510	+	0	NA	promoter-TSS (NM_009014)	promoter-TSS (NM_009014)	-128	NM_001008550	211978	Mm.297919	NM_001008550	ENSMUSG00000066440	Zfyve26	4930465A13|9330197E15Rik|A630028O16Rik|Gm893|mKIAA0321	zinc finger, FYVE domain containing 26	protein-coding	0.05	0.502488	-13(ATCACGTG,+,0.00),-11(CACGTGAT,-,0.00)	-63(TTATTGGC,+,0.00)
SX-M-VEH1_S9_peak_6412	chr3	101274809	101275009	+	0	NA	TTS (NM_013486)	TTS (NM_013486)	13030	NM_013486	12481	Mm.22842	NM_013486	ENSMUSG00000027863	Cd2	LFA-2|Ly-37|Ly37	CD2 antigen	protein-coding	0.005	0.462687
SX-M-VEH1_S9_peak_8735	chr7	78719315	78719515	+	0	NA	Intergenic	Tigger15a|DNA|TcMar-Tigger	-1195	NR_015542	414121	Mm.482537	NR_015542	ENSMUSG00000059146	E430016F16Rik	-	RIKEN cDNA E430016F16 gene	ncRNA	0.015	0.452736
SX-M-VEH1_S9_peak_2993	chr13	73330820	73331020	+	0	NA	promoter-TSS (NM_053163)	promoter-TSS (NM_053163)	-89	NM_053163	94066	Mm.26775	NM_053163	ENSMUSG00000021607	Mrpl36	AI646041	mitochondrial ribosomal protein L36	protein-coding	0.04	0.527363	34(CACACGTC,+,0.00),36(CACGTCAT,-,0.00),44(CCCACGTG,+,0.00),46(CACGTGAC,-,0.00)
SX-M-VEH1_S9_peak_3940	chr16	16302431	16302631	+	0	NA	promoter-TSS (NM_198246)	promoter-TSS (NM_198246)	-434	NM_198246	70120	Mm.37486	NM_198246	ENSMUSG00000022792	Yars2	2210023C10Rik|tyrRS	tyrosyl-tRNA synthetase 2 (mitochondrial)	protein-coding	0.03	0.512438	-25(ATGACGTG,+,0.00),-23(GACGTGTG,-,0.00)
SX-M-VEH1_S9_peak_4705	chr17	84466179	84466379	+	0	NA	promoter-TSS (NM_183021)	promoter-TSS (NM_183021)	-71	NM_183021	240174	Mm.246767	NM_177826	ENSMUSG00000024251	Thada	6530405K19|A930021O22|AU019899|BC052885|GITA	thyroid adenoma associated	protein-coding	0.09	0.577114	20(GTGACGTC,+,0.00),22(GACGTCAT,-,0.00)
SX-M-VEH1_S9_peak_2881	chr13	46725567	46725767	+	0	NA	intron (NM_175749, intron 1 of 21)	intron (NM_175749, intron 1 of 21)	2182	NM_175749	218210	Mm.255398	NM_175749	ENSMUSG00000021374	Nup153	B130015D15Rik|C88147	nucleoporin 153	protein-coding	0	0.308458
SX-M-VEH1_S9_peak_2226	chr11	121259612	121259812	+	0	NA	promoter-TSS (NM_001080932)	promoter-TSS (NM_001080932)	-275	NM_001080932	68837	Mm.209750	NM_001080932	ENSMUSG00000039275	Foxk2	1110054H05Rik|5730434B08Rik|6230415M23Rik|ILF|Ilf1	forkhead box K2	protein-coding	0.11	0.656716	-64(GTCACATC,+,0.00)
SX-M-VEH1_S9_peak_6920	chr4	118437327	118437527	+	0	NA	promoter-TSS (NM_023223)	promoter-TSS (NM_023223)	-84	NM_023223	107995	Mm.261764	NM_023223	ENSMUSG00000006398	Cdc20	2310042N09Rik|C87100|p55CDC	cell division cycle 20	protein-coding	0.085	0.577114		-82(TCATTGGC,+,0.00),-37(CGATTGGT,+,0.00)
SX-M-VEH1_S9_peak_7805	chr6	4086773	4086973	+	0	NA	promoter-TSS (NM_009748)	promoter-TSS (NM_009748)	54	NM_009748	12068	Mm.286457	NM_009748	ENSMUSG00000032757	Bet1	AW555236|Bet-1	Bet1 golgi vesicular membrane trafficking protein	protein-coding	0.055	0.577114
SX-M-VEH1_S9_peak_9919	chr9	72483654	72483854	+	0	NA	intron (NM_009359, intron 5 of 11)	intron (NM_009359, intron 5 of 11)	8205	NM_009359	21778	Mm.14485	NM_009359	ENSMUSG00000090626	Tex9	Gm19407|tsec-1	testis expressed gene 9	protein-coding	0	0.358209
SX-M-VEH1_S9_peak_3628	chr15	66645321	66645521	+	0	NA	TTS (NM_001081409)	TTS (NM_001081409)	-25349	NM_009375	21819	Mm.441333	NM_009375	ENSMUSG00000053469	Tg	Tgn|cog	thyroglobulin	protein-coding	0	0.353234
SX-M-VEH1_S9_peak_8574	chr7	31037019	31037219	+	0	NA	intron (NM_008761, intron 5 of 8)	MLT1K|LTR|ERVL-MaLR	3198	NR_106017	102465635		NR_106017	ENSMUSG00000098783	Mir7050	Gm27578|mmu-mir-7050	microRNA 7050	ncRNA	0.02	0.502488		-13(ACCAATCA,-,0.00),52(GCCAATGA,-,0.00)
SX-M-VEH1_S9_peak_5741	chr2	118554716	118554916	+	0	NA	Intergenic	IAPLTR2_Mm|LTR|ERVK	-5130	NM_138313	171543	Mm.210125	NM_138313	ENSMUSG00000040093	Bmf	AW260063|AW411872	BCL2 modifying factor	protein-coding	0.04	0.507463
SX-M-VEH1_S9_peak_1058	chr10	81384378	81384578	+	0	NA	promoter-TSS (NM_133964)	promoter-TSS (NM_133964)	50	NM_133964	102115	Mm.294975	NM_133964	ENSMUSG00000078440	Dohh	1110033C18Rik|AI585913|AL022869|Hlrc1	deoxyhypusine hydroxylase/monooxygenase	protein-coding	0.12	0.61194	-44(GTCACGTG,+,0.00),-42(CACGTGGC,-,0.00),-11(GACGTCGC,-,0.00)
SX-M-VEH1_S9_peak_1236	chr10	121626559	121626759	+	0	NA	promoter-TSS (NM_001081056)	promoter-TSS (NM_001081056)	-343	NM_001081056	73192	Mm.25042	NM_001081056	ENSMUSG00000034667	Xpot	1110004L07Rik|3110065H13Rik|AI452076|C79645|EXPORTIN-T	exportin, tRNA (nuclear export receptor for tRNAs)	protein-coding	0.06	0.616915
SX-M-VEH1_S9_peak_2057	chr11	105589115	105589315	+	0	NA	promoter-TSS (NM_181071)	promoter-TSS (NM_181071)	-771	NM_181071	77097	Mm.22501	NM_175492	ENSMUSG00000053580	Tanc2	3526402J09Rik|5730590C14Rik	tetratricopeptide repeat, ankyrin repeat and coiled-coil containing 2	protein-coding	0.045	0.552239	65(GACACGTG,+,0.00),67(CACGTGTG,-,0.00)
SX-M-VEH1_S9_peak_7114	chr4	140945226	140945426	+	0	NA	intron (NM_008812, intron 13 of 15)	intron (NM_008812, intron 13 of 15)	12576	NR_045911	100126227	Mm.404073	NR_045911	ENSMUSG00000087698	Gm13031	OTTMUSG00000010081	predicted gene 13031	ncRNA	0.005	0.467662
SX-M-VEH1_S9_peak_1554	chr11	53605341	53605541	+	0	NA	Intergenic	Intergenic	11897	NR_027491	16189	Mm.276360	NM_021283	ENSMUSG00000000869	Il4	BSF-1|Il-4	interleukin 4	protein-coding	0.005	0.472637
SX-M-VEH1_S9_peak_8233	chr6	122872924	122873124	+	0	NA	Intergenic	Intergenic	-1533	NM_026267	67602	Mm.288114	NM_026267	ENSMUSG00000030327	Necap1	1200016B17Rik|AI747569|mFLJ00061	NECAP endocytosis associated 1	protein-coding	0.02	0.432836
SX-M-VEH1_S9_peak_2390	chr12	69510541	69510741	+	0	NA	Intergenic	ORR1B1|LTR|ERVL-MaLR	-35091	NR_038060	76062	Mm.380755	NR_038060		5830428M24Rik	100040862|Gm3007	RIKEN cDNA 5830428M24 gene	ncRNA	0.01	0.41791
SX-M-VEH1_S9_peak_8501	chr7	25269763	25269963	+	0	NA	intron (NM_001302811, intron 1 of 20)	intron (NM_001302811, intron 1 of 20)	2164	NM_001302811	71722	Mm.28833	NM_027882	ENSMUSG00000005442	Cic	1200010B10Rik|mKIAA0306	capicua transcriptional repressor	protein-coding	0.02	0.587065	74(ATGACGTG,+,0.00),76(GACGTGTG,-,0.00)
SX-M-VEH1_S9_peak_4602	chr17	56289078	56289278	+	0	NA	intron (NM_025836, intron 1 of 7)	intron (NM_025836, intron 1 of 7)	1333	NM_025836	66905	Mm.311696	NM_025836	ENSMUSG00000024197	Plin3	1300012C15Rik|M6prbp1|Tip47	perilipin 3	protein-coding	0.01	0.432836
SX-M-VEH1_S9_peak_9084	chr7	143549122	143549322	+	0	NA	promoter-TSS (NM_008672)	promoter-TSS (NM_008672)	-102	NM_001285489	17955	Mm.294625	NM_008672	ENSMUSG00000059119	Nap1l4	2810410H14Rik|AI316776|D7Wsu30e|Nap2	nucleosome assembly protein 1-like 4	protein-coding	0.09	0.562189	70(GTGACGTG,+,0.00),72(GACGTGTG,-,0.00)	-100(CCATTGGC,+,0.00)
SX-M-VEH1_S9_peak_4383	chr17	28207450	28207650	+	0	NA	promoter-TSS (NM_027185)	promoter-TSS (NM_027185)	-228	NM_027185	23853	Mm.204731	NM_027185	ENSMUSG00000002257	Def6	2410003F05Rik|6430538D02Rik|AV094905|Ibp|Slat|Slat2|Slat6	differentially expressed in FDCP 6	protein-coding	0.005	0.557214
SX-M-VEH1_S9_peak_9612	chr9	14908006	14908206	+	0	NA	Intergenic	Intergenic	-4155	NM_022888	64931	Mm.86738	NM_022888	ENSMUSG00000031933	Izumo1r	0910001L11Rik|C86255|Folbp3|Folr4|Juno	IZUMO1 receptor, JUNO	protein-coding	0.015	0.447761
SX-M-VEH1_S9_peak_6330	chr3	95016115	95016315	+	0	NA	promoter-TSS (NM_030074)	promoter-TSS (NM_030074)	-977	NM_030074	78266	Mm.389478	NM_030074	ENSMUSG00000019338	Zfp687	4931408L03Rik|Znf687|mKIAA1441	zinc finger protein 687	protein-coding	0.055	0.59204
SX-M-VEH1_S9_peak_4023	chr16	33708213	33708413	+	0	NA	intron (NM_175256, intron 1 of 14)	L2|LINE|L2	23847	NM_175256	77446	Mm.245741	NM_172934	ENSMUSG00000075254	Heg1	4632417D23Rik|5530401I02Rik|9530025L16Rik|BC038614|Gm629|OTTMUSG00000027315	heart development protein with EGF-like domains 1	protein-coding	0.02	0.532338
SX-M-VEH1_S9_peak_553	chr1	156615410	156615610	+	0	NA	intron (NM_001136104, intron 1 of 12)	intron (NM_001136104, intron 1 of 12)	56723	NM_009595	11352	Mm.329515	NM_009595	ENSMUSG00000026596	Abl2	AA536808|Abll|Arg	v-abl Abelson murine leukemia viral oncogene 2 (arg, Abelson-related gene)	protein-coding	0.02	0.442786
SX-M-VEH1_S9_peak_10098	chr9	116319471	116319671	+	0	NA	Intergenic	Intergenic	-144208	NM_009371	21813	Mm.172346	NM_009371	ENSMUSG00000032440	Tgfbr2	1110020H15Rik|AU042018|DNIIR|RIIDN|TBR-II|TbetaR-II|TbetaRII	transforming growth factor, beta receptor II	protein-coding	0.005	0.432836
SX-M-VEH1_S9_peak_436	chr1	134556792	134556992	+	0	NA	Intergenic	CpG	-3286	NM_152895	75605	Mm.28995	NM_152895	ENSMUSG00000042207	Kdm5b	2010009J12Rik|2210016I17Rik|AW556288|D1Ertd202e|Jarid1b|PLU-1|PUT1|Plu1|RBBP2H1A|Rb-Bp2|mKIAA4034	lysine (K)-specific demethylase 5B	protein-coding	0.06	0.686567	-59(GAGACGTG,+,0.00),-57(GACGTGGC,-,0.00)
SX-M-VEH1_S9_peak_9269	chr8	70673714	70673914	+	0	NA	intron (NM_015816, intron 1 of 4)	intron (NM_015816, intron 1 of 4)	583	NM_015816	50783	Mm.248188	NM_015816	ENSMUSG00000031848	Lsm4	-	LSM4 homolog, U6 small nuclear RNA and mRNA degradation associated	protein-coding	0.01	0.502488
SX-M-VEH1_S9_peak_8366	chr6	145101219	145101419	+	0	NA	Intergenic	Intergenic	-14317	NM_001281980	16970	Mm.843	NM_008511	ENSMUSG00000030263	Lrmp	D6Int3|D6Int4|D6Int5|D6Int7|D6Int8|Jaw1	lymphoid-restricted membrane protein	protein-coding	0.02	0.462687
SX-M-VEH1_S9_peak_9000	chr7	127196044	127196244	+	0	NA	promoter-TSS (NM_027353)	promoter-TSS (NM_027353)	-67	NM_001285906	70233	Mm.28050	NM_027353	ENSMUSG00000042502	Cd2bp2	1500011B02Rik|2410024K20Rik|AW048183	CD2 antigen (cytoplasmic tail) binding protein 2	protein-coding	0.06	0.517413	82(GACGTGGT,-,0.00)
SX-M-VEH1_S9_peak_4339	chr17	24163712	24163912	+	0	NA	promoter-TSS (NM_172935)	promoter-TSS (NM_172935)	-79	NM_172935	245847	Mm.87319	NM_172935	ENSMUSG00000036820	Amdhd2	5730457F11Rik	amidohydrolase domain containing 2	protein-coding	0.07	0.621891	-63(ATCACGTG,+,0.00),-61(CACGTGAC,-,0.00),-36(GTCACGTG,+,0.00),-34(CACGTGGC,-,0.00),-19(CTCACGTG,+,0.00),-17(CACGTGGT,-,0.00),52(GTCACATC,+,0.00)
SX-M-VEH1_S9_peak_7164	chr4	150808515	150808715	+	0	NA	Intergenic	Intergenic	46334	NR_040649	73348	Mm.396218	NR_040649	ENSMUSG00000078492	1700045H11Rik	-	RIKEN cDNA 1700045H11 gene	ncRNA	0.035	0.452736
SX-M-VEH1_S9_peak_4660	chr17	73174140	73174340	+	0	NA	intron (NM_001177967, intron 3 of 5)	intron (NM_001177967, intron 3 of 5)	66255	NM_001177967	225010	Mm.329194	NM_001081071	ENSMUSG00000054469	Lclat1	AI181996|Agpat8|Alcat1|Gm91|Lycat	lysocardiolipin acyltransferase 1	protein-coding	0.01	0.507463	-47(TACGTGGC,-,0.00)
SX-M-VEH1_S9_peak_1892	chr11	87471506	87471706	+	0	NA	intron (NM_001199293, intron 2 of 30)	intron (NM_001199293, intron 2 of 30)	44015	NM_001199293	83560	Mm.440758	NM_031386	ENSMUSG00000010342	Tex14	C85585	testis expressed gene 14	protein-coding	0.025	0.393035
SX-M-VEH1_S9_peak_773	chr10	19015294	19015494	+	0	NA	promoter-TSS (NM_009397)	promoter-TSS (NM_009397)	16	NM_009397	21929	Mm.116683	NM_009397	ENSMUSG00000019850	Tnfaip3	A20|Tnfip3	tumor necrosis factor, alpha-induced protein 3	protein-coding	0.095	0.636816	-83(CACGTCTT,-,0.00),42(GTCACGTG,+,0.00),44(CACGTGAC,-,0.00)
SX-M-VEH1_S9_peak_9575	chr8	128764078	128764278	+	0	NA	Intergenic	Lx|LINE|L1	78524	NM_010578	16412	Mm.263396	NM_010578	ENSMUSG00000025809	Itgb1	4633401G24Rik|AA409975|AA960159|CD29|ENSMUSG00000051907|Fnrb|Gm9863|gpIIa	integrin beta 1 (fibronectin receptor beta)	protein-coding	0	0.378109
SX-M-VEH1_S9_peak_10133	chr9	123505123	123505323	+	0	NA	intron (NM_013860, intron 2 of 7)	intron (NM_013860, intron 2 of 7)	-24659	NM_030692	83493	Mm.273671	NM_030692	ENSMUSG00000025240	Sacm1l	SAC1|Sac1p|mKIAA0851	SAC1 suppressor of actin mutations 1-like (yeast)	protein-coding	0	0.437811	83(GACATGAC,-,0.00)
SX-M-VEH1_S9_peak_9881	chr9	64737916	64738116	+	0	NA	promoter-TSS (NM_017382)	promoter-TSS (NM_017382)	-260	NM_017382	53869	Mm.1387	NM_017382	ENSMUSG00000004771	Rab11a	-	RAB11A, member RAS oncogene family	protein-coding	0.04	0.512438
SX-M-VEH1_S9_peak_9647	chr9	22002739	22002939	+	0	NA	promoter-TSS (NM_029939)	promoter-TSS (NM_029939)	-149	NM_008925	19089	Mm.214593	NM_008925	ENSMUSG00000003402	Prkcsh	80K-H|PKCSH	protein kinase C substrate 80K-H	protein-coding	0.095	0.59204	-75(GTCACGTG,+,0.00),-73(CACGTGAC,-,0.00)
SX-M-VEH1_S9_peak_8940	chr7	118479482	118479682	+	0	NA	Intergenic	Intergenic	12393	NM_001033380	319622	Mm.323386	NM_001033380	ENSMUSG00000095115	Itpripl2	C130081G24|E030018N11Rik	inositol 1,4,5-triphosphate receptor interacting protein-like 2	protein-coding	0.015	0.482587
SX-M-VEH1_S9_peak_10211	chrX	51085060	51085260	+	0	NA	Intergenic	Intergenic	-67142	NM_172413	72065	Mm.43152	NM_172413	ENSMUSG00000050029	Rap2c	2010200P20Rik|AI194294|AL022976	RAP2C, member of RAS oncogene family	protein-coding	0.02	0.437811
SX-M-VEH1_S9_peak_1685	chr11	69037356	69037556	+	0	NA	TTS (NM_001281465)	TTS (NM_001281465)	-8181	NM_011496	20877	Mm.3488	NM_011496	ENSMUSG00000020897	Aurkb	AIM-1|AIRK2|AL022959|Aik2|Aim1|Ark2|AurB|IPL1|STK-1|Stk12|Stk5	aurora kinase B	protein-coding	0.055	0.482587
SX-M-VEH1_S9_peak_1630	chr11	60927321	60927521	+	0	NA	intron (NR_027800, intron 1 of 1)	intron (NR_027800, intron 1 of 1)	4446	NR_027800	24082	Mm.46270	NM_025293	ENSMUSG00000042549	Map2k3os	F3-1|Gm16516|Gtlf3a	mitogen-activated protein kinase kinase 3, opposite strand	ncRNA	0.03	0.487562	-17(GCCACGTG,+,0.00),-15(CACGTGAC,-,0.00)	86(TGATTGGT,+,0.00)
SX-M-VEH1_S9_peak_7775	chr5	147057705	147057905	+	0	NA	intron (NM_080795, intron 1 of 9)	L1M5|LINE|L1	18767	NM_080795	140887	Mm.272203	NM_080795	ENSMUSG00000016520	Lnx2	9630046H24|AW209022	ligand of numb-protein X 2	protein-coding	0	0.402985
SX-M-VEH1_S9_peak_9135	chr8	15018927	15019127	+	0	NA	intron (NM_029116, intron 1 of 1)	intron (NM_029116, intron 1 of 1)	8002	NM_029116	74901	Mm.46675	NM_029116	ENSMUSG00000055675	Kbtbd11	2900016B01Rik|4930465M17Rik|mKIAA0711	kelch repeat and BTB (POZ) domain containing 11	protein-coding	0.03	0.472637
SX-M-VEH1_S9_peak_6787	chr4	62407770	62407970	+	0	NA	promoter-TSS (NM_027297)	promoter-TSS (NM_027297)	753	NM_139291	66440	Mm.109930	NM_139291	ENSMUSG00000066149	Cdc26	2010012C09Rik	cell division cycle 26	protein-coding	0.07	0.467662
SX-M-VEH1_S9_peak_4495	chr17	35916775	35916975	+	0	NA	promoter-TSS (NM_025878)	promoter-TSS (NM_025878)	-321	NM_001163818	52040	Mm.29385	NM_175934	ENSMUSG00000039220	Ppp1r10	2610025H06Rik|Cat53|D17Ertd808e|Fb19|Pnuts	protein phosphatase 1, regulatory subunit 10	protein-coding	0.115	0.656716		-5(GCCAATCA,-,0.00)
SX-M-VEH1_S9_peak_9619	chr9	19622023	19622223	+	0	NA	promoter-TSS (NM_172918)	promoter-TSS (NM_172918)	32	NM_172918	244713	Mm.67366	NM_172918	ENSMUSG00000057551	Zfp317	4932416G03|D230022C05Rik|KRAB9|Zfp67|Zfp75|mszf40	zinc finger protein 317	protein-coding	0.07	0.522388	-31(GACGTGAA,-,0.00),9(GTCACATG,+,0.00)
SX-M-VEH1_S9_peak_8987	chr7	126999660	126999860	+	0	NA	intron (NM_080638, intron 3 of 14)	intron (NM_080638, intron 3 of 14)	14834	NM_080638	78388	Mm.228797	NM_080638	ENSMUSG00000030681	Mvp	2310009M24Rik|LRP|VAULT1	major vault protein	protein-coding	0.02	0.542289
SX-M-VEH1_S9_peak_3318	chr14	62761058	62761258	+	0	NA	promoter-TSS (NM_008715)	promoter-TSS (NM_008715)	-46	NM_008715	18130	Mm.319684	NM_008715	ENSMUSG00000035161	Ints6	2900075H24Rik|AI480962|DICE1|Ddx26|HDB|Notch2l	integrator complex subunit 6	protein-coding	0.05	0.59204	40(GACACGTA,+,0.00),53(GTCATGTG,+,0.00)	79(CTATTGGC,+,0.00)
SX-M-VEH1_S9_peak_6084	chr3	8923807	8924007	+	0	NA	promoter-TSS (NM_025434)	promoter-TSS (NM_025434)	-50	NM_025434	66230	Mm.38460	NM_025434	ENSMUSG00000040269	Mrps28	1500012D08Rik|AW061224	mitochondrial ribosomal protein S28	protein-coding	0.08	0.626866
SX-M-VEH1_S9_peak_4564	chr17	51809929	51810129	+	0	NA	intron (NM_001163632, intron 1 of 10)	intron (NM_001163632, intron 1 of 10)	2025	NM_001163630	20230	Mm.311655	NM_009122	ENSMUSG00000023927	Satb1	2610306G12Rik|AW413156	special AT-rich sequence binding protein 1	protein-coding	0	0.303483
SX-M-VEH1_S9_peak_3037	chr13	95567108	95567308	+	0	NA	Intergenic	Intergenic	-41968	NM_007974	14063	Mm.1614	NM_007974	ENSMUSG00000021678	F2rl1	Gpcr11|PAR-2|Par2	coagulation factor II (thrombin) receptor-like 1	protein-coding	0.015	0.487562
SX-M-VEH1_S9_peak_7589	chr5	114813340	114813540	+	0	NA	intron (NR_027818, intron 1 of 1)	RLTR10E|LTR|ERVK	536	NR_027817	66236	Mm.268546	NR_027817	ENSMUSG00000072694	1500011B03Rik	AI415201|AV141149|AW556386	RIKEN cDNA 1500011B03 gene	ncRNA	0.02	0.457711
SX-M-VEH1_S9_peak_4321	chr17	21475112	21475312	+	0	NA	Intergenic	MMVL30-int|LTR|ERV1	-13776	NM_013843	24132	Mm.42140	NM_013843	ENSMUSG00000057409	Zfp53	D030067O06Rik|KRAZ1|Zfp-53|Zfp118|zfas8	zinc finger protein 53	protein-coding	0.005	0.447761
SX-M-VEH1_S9_peak_8638	chr7	45922972	45923172	+	0	NA	Intergenic	Intergenic	-1646	NM_010129	13732	Mm.20829	NM_010129	ENSMUSG00000040212	Emp3	H-4|H4|HNMP-1|MI-35|Ymp	epithelial membrane protein 3	protein-coding	0.055	0.646766	43(ACCACGTG,+,0.00),45(CACGTGGG,-,0.00)
SX-M-VEH1_S9_peak_7037	chr4	133757529	133757729	+	0	NA	Intergenic	Intergenic	-4018	NM_001080819	93760	Mm.22478	NM_001080819	ENSMUSG00000007880	Arid1a	1110030E03Rik|BAF250a|Osa1|Smarcf1	AT rich interactive domain 1A (SWI-like)	protein-coding	0.045	0.522388
SX-M-VEH1_S9_peak_2833	chr13	42245693	42245893	+	0	NA	Intergenic	Intergenic	-55683	NM_010104	13614	Mm.14543	NM_010104	ENSMUSG00000021367	Edn1	ET-1|PPET1|preproET	endothelin 1	protein-coding	0.005	0.437811
SX-M-VEH1_S9_peak_1858	chr11	86544769	86544969	+	0	NA	promoter-TSS (NM_001199045)	promoter-TSS (NM_001199045)	-62	NM_001114334	72508	Mm.394280	NM_028259	ENSMUSG00000020516	Rps6kb1	2610318I15Rik|4732464A07Rik|70kDa|AA959758|AI256796|AI314060|S6K1|p70/85s6k|p70s6k	ribosomal protein S6 kinase, polypeptide 1	protein-coding	0.075	0.60199
SX-M-VEH1_S9_peak_9455	chr8	111027226	111027426	+	0	NA	intron (NM_001190786, intron 1 of 11)	intron (NM_001190786, intron 1 of 11)	444	NM_001190800	234733	Mm.482176	NM_172284	ENSMUSG00000033658	Ddx19b	2810457M08Rik|4921519L13Rik|AW260119	DEAD (Asp-Glu-Ala-Asp) box polypeptide 19b	protein-coding	0.01	0.467662
SX-M-VEH1_S9_peak_8184	chr6	114893890	114894090	+	0	NA	intron (NM_177683, intron 1 of 4)	intron (NM_177683, intron 1 of 4)	27762	NM_177683	232334	Mm.268357	NM_177683	ENSMUSG00000030315	Vgll4	BC048841|VGL-4	vestigial like family member 4	protein-coding	0.035	0.58209	-66(CCCACGTG,+,0.00),-64(CACGTGCC,-,0.00),52(CTGACGTC,+,0.00),54(GACGTCAC,-,0.00)
SX-M-VEH1_S9_peak_661	chr1	180359422	180359622	+	0	NA	intron (NM_001081175, intron 2 of 7)	MLT1L|LTR|ERVL-MaLR	-28973	NR_003623	277333	Mm.389223	NM_199472		Gm5069	EG277333	glyceraldehyde-3-phosphate dehydrogenase pseudogene	pseudo	0.01	0.517413	19(GTCACGTG,+,0.00),21(CACGTGCT,-,0.00)
SX-M-VEH1_S9_peak_9748	chr9	44767091	44767291	+	0	NA	intron (NM_145985, intron 1 of 9)	intron (NM_145985, intron 1 of 9)	617	NM_145985	213827	Mm.371682	NM_145985	ENSMUSG00000032096	Arcn1	4632432M07Rik|nur17	archain 1	protein-coding	0.06	0.552239	35(GACACGTA,+,0.00)
SX-M-VEH1_S9_peak_7342	chr5	45450276	45450476	+	0	NA	promoter-TSS (NM_024236)	promoter-TSS (NM_024236)	-147	NM_024236	110391	Mm.30204	NM_024236	ENSMUSG00000015806	Qdpr	2610008L04Rik|D5Ertd371e|Dhpr|PKU2	quinoid dihydropteridine reductase	protein-coding	0.08	0.587065		92(GCCAATAG,-,0.00)
SX-M-VEH1_S9_peak_2563	chr12	100994742	100994942	+	0	NA	intron (NM_026681, intron 3 of 29)	intron (NM_026681, intron 3 of 29)	26926	NR_035421	100316805		NR_035421	ENSMUSG00000080575	Mir1190	Mirn1190|mmu-mir-1190	microRNA 1190	ncRNA	0.01	0.517413
SX-M-VEH1_S9_peak_2648	chr12	113155827	113156027	+	0	NA	promoter-TSS (NM_134041)	promoter-TSS (NM_134041)	-494	NM_134041	104732	Mm.87616	NM_134041	ENSMUSG00000037466	4930427A07Rik	AA536649|mFLJ00116	RIKEN cDNA 4930427A07 gene	protein-coding	0.03	0.507463	65(GCGACGTG,+,0.00),67(GACGTGGC,-,0.00)
SX-M-VEH1_S9_peak_9631	chr9	21131283	21131483	+	0	NA	promoter-TSS (NM_018793)	promoter-TSS (NM_018793)	-108	NM_001205312	54721	Mm.20249	NM_018793	ENSMUSG00000032175	Tyk2	JTK1	tyrosine kinase 2	protein-coding	0.075	0.562189
SX-M-VEH1_S9_peak_5856	chr2	132613548	132613748	+	0	NA	intron (NR_033469, intron 2 of 3)	L1ME3G|LINE|L1	15452	NR_033469	767814	Mm.371752	NR_033468	ENSMUSG00000074783	AU019990	-	expressed sequence AU019990	ncRNA	0.01	0.393035	12(GACATGAC,-,0.00)
SX-M-VEH1_S9_peak_7777	chr5	147076533	147076733	+	0	NA	promoter-TSS (NM_080795)	promoter-TSS (NM_080795)	-61	NM_080795	140887	Mm.272203	NM_080795	ENSMUSG00000016520	Lnx2	9630046H24|AW209022	ligand of numb-protein X 2	protein-coding	0.095	0.651741		-28(GCCAATCA,-,0.00),24(ACCAATCA,-,0.00)
SX-M-VEH1_S9_peak_8207	chr6	117900384	117900584	+	0	NA	5' UTR (NM_001166432, exon 1 of 4)	5' UTR (NM_001166432, exon 1 of 4)	144	NM_001166432	98758	Mm.422979	NM_133834	ENSMUSG00000042079	Hnrnpf	4833420I20Rik|AA407306|Hnrpf	heterogeneous nuclear ribonucleoprotein F	protein-coding	0.02	0.482587
SX-M-VEH1_S9_peak_1637	chr11	61175035	61175235	+	0	NA	promoter-TSS (NM_001004143)	promoter-TSS (NM_001004143)	-76	NM_001004143	216825	Mm.30602	NM_001004143	ENSMUSG00000042506	Usp22	AI427806	ubiquitin specific peptidase 22	protein-coding	0.1	0.696517
SX-M-VEH1_S9_peak_6917	chr4	118179984	118180184	+	0	NA	promoter-TSS (NM_001161823)	promoter-TSS (NM_001161823)	-41	NM_172382	230674	Mm.234234	NM_172382	ENSMUSG00000033326	Kdm4a	D4Ertd222e|JHDM3A|Jmjd2|Jmjd2a|mKIAA0677	lysine (K)-specific demethylase 4A	protein-coding	0.06	0.567164		-15(ACCAATGA,-,0.00)
SX-M-VEH1_S9_peak_4274	chr17	6154602	6154802	+	0	NA	intron (NM_054040, intron 1 of 13)	intron (NM_054040, intron 1 of 13)	16554	NM_054040	68842	Mm.449307	NM_054040	ENSMUSG00000034377	Tulp4	1110057P05Rik|2210038L17Rik|Tusp	tubby like protein 4	protein-coding	0.015	0.477612
SX-M-VEH1_S9_peak_2744	chr13	23575346	23575546	+	0	NA	promoter-TSS (NM_178204)	promoter-TSS (NM_178204)	-317	NM_178204	319149	Mm.347699	NM_178204	ENSMUSG00000099583	Hist1h3d	H3-b	histone cluster 1, H3d	protein-coding	0.025	0.328358	-38(TTCACGTG,+,0.00),-36(CACGTGTA,-,0.00)
SX-M-VEH1_S9_peak_4326	chr17	21650474	21650674	+	0	NA	promoter-TSS (NM_001166497)	promoter-TSS (NM_001166497)	-37	NM_001166497	73229	Mm.296733	NM_001166497	ENSMUSG00000035868	Zfp983	3110052M02Rik|mszf57|mszf71	zinc finger protein 983	protein-coding	0.035	0.562189	-31(GATGTGGC,-,0.00)
SX-M-VEH1_S9_peak_5541	chr2	35680436	35680636	+	0	NA	intron (NM_001290637, intron 3 of 16)	intron (NM_001290637, intron 3 of 16)	-11458	NM_001290640	69601	Mm.29629	NM_001001602	ENSMUSG00000026883	Dab2ip	2310011D08Rik|AI480459|Aip1|mKIAA1743	disabled 2 interacting protein	protein-coding	0.015	0.502488
SX-M-VEH1_S9_peak_3400	chr14	77932490	77932690	+	0	NA	intron (NM_178825, intron 5 of 6)	intron (NM_178825, intron 5 of 6)	28351	NM_029495	108670	Mm.68134	NM_029495	ENSMUSG00000022014	Epsti1	2310046K10Rik|5033415K03Rik|BRESI1	epithelial stromal interaction 1 (breast)	protein-coding	0.02	0.467662
SX-M-VEH1_S9_peak_7884	chr6	34875261	34875461	+	0	NA	TTS (NM_197986)	TTS (NM_197986)	2704	NM_001347101	78412	Mm.248440	NM_199145	ENSMUSG00000046806	3110062M04Rik	AL023049|Mri	RIKEN cDNA 3110062M04 gene	protein-coding	0.035	0.577114	-91(TACACGTC,+,0.00),-9(CCCACGTG,+,0.00),-7(CACGTGAC,-,0.00),54(AAGACGTG,+,0.00),56(GACGTGAG,-,0.00)
SX-M-VEH1_S9_peak_7871	chr6	31218516	31218716	+	0	NA	promoter-TSS (NR_110471)	promoter-TSS (NR_110471)	-142	NR_110469	232685	Mm.443019	NM_144555	ENSMUSG00000044471	Lncpint	Lincpint|MNCb-1768|Pint|linc-Pint	long non-protein coding RNA, Trp53 induced transcript	ncRNA	0.08	0.651741	-100(CCCACGTG,+,0.00),-98(CACGTGAC,-,0.00)
SX-M-VEH1_S9_peak_4961	chr18	84685568	84685768	+	0	NA	promoter-TSS (NM_023149)	promoter-TSS (NM_023149)	34	NM_023149	66054	Mm.29646	NM_023149	ENSMUSG00000024644	Cndp2	0610010E05Rik|C76600|Cn2|Dip-2|Pep-1|Pep1	CNDP dipeptidase 2 (metallopeptidase M20 family)	protein-coding	0.1	0.706468	-51(ACCACGTG,+,0.00),-49(CACGTGTC,-,0.00)
SX-M-VEH1_S9_peak_3763	chr15	81811154	81811354	+	0	NA	promoter-TSS (NM_017376)	promoter-TSS (NM_017376)	-160	NM_017376	21685	Mm.270278	NM_017376	ENSMUSG00000022389	Tef	2310028D20Rik	thyrotroph embryonic factor	protein-coding	0.08	0.606965	20(AGCACGTG,+,0.00),22(CACGTGTC,-,0.00)
SX-M-VEH1_S9_peak_6238	chr3	69205922	69206122	+	0	NA	Intergenic	Intergenic	-16397	NM_027843	71619	Mm.98122	NM_027843	ENSMUSG00000098207	Arl14	9130014L17Rik|Arf7	ADP-ribosylation factor-like 14	protein-coding	0.015	0.487562
SX-M-VEH1_S9_peak_77	chr1	43474114	43474314	+	0	NA	intron (NM_010879, intron 1 of 4)	intron (NM_010879, intron 1 of 4)	28463	NM_010879	17974	Mm.389903	NM_010879	ENSMUSG00000066877	Nck2	4833426I10Rik|Grb4|NCKbeta|Nck-2	non-catalytic region of tyrosine kinase adaptor protein 2	protein-coding	0.02	0.512438	-35(CTCACGTG,+,0.00),-33(CACGTGGC,-,0.00)
SX-M-VEH1_S9_peak_2869	chr13	45872252	45872452	+	0	NA	intron (NM_001199304, intron 2 of 6)	intron (NM_001199304, intron 2 of 6)	92639	NM_009124	20238	Mm.342683	NM_009124	ENSMUSG00000046876	Atxn1	2900016G23Rik|Atx1|C85907|ENSMUSG00000074917|Gm10786|Sca1	ataxin 1	protein-coding	0.03	0.507463
SX-M-VEH1_S9_peak_5261	chr19	46511351	46511551	+	0	NA	intron (NM_053100, intron 1 of 5)	intron (NM_053100, intron 1 of 5)	9803	NM_053100	93679	Mm.392177	NM_053100	ENSMUSG00000025034	Trim8	AA408830|BB006755|GERP|Rnf27	tripartite motif-containing 8	protein-coding	0.015	0.537313
SX-M-VEH1_S9_peak_8194	chr6	115574295	115574495	+	0	NA	intron (NM_199033, intron 8 of 11)	intron (NM_199033, intron 8 of 11)	18181	NM_001101431	70291	Mm.133694	NM_001101431	ENSMUSG00000068011	Mkrn2os	2510049J12Rik	makorin, ring finger protein 2, opposite strand	protein-coding	0.02	0.517413	-13(ATGACGTG,+,0.00),-11(GACGTGTA,-,0.00)	-17(ACCAATGA,-,0.00)
SX-M-VEH1_S9_peak_3041	chr13	95697111	95697311	+	0	NA	intron (NM_010170, intron 1 of 1)	intron (NM_010170, intron 1 of 1)	291	NM_010170	14064	Mm.440952	NM_010170	ENSMUSG00000021675	F2rl2	F730031A08|PAR3	coagulation factor II (thrombin) receptor-like 2	protein-coding	0.005	0.442786
SX-M-VEH1_S9_peak_6176	chr3	52797755	52797955	+	0	NA	Intergenic	Intergenic	58131	NR_038079	329639	Mm.131245	NR_038079	ENSMUSG00000102785	Gm2447	100039832|A530017F20	predicted gene 2447	ncRNA	0.005	0.472637
SX-M-VEH1_S9_peak_7913	chr6	39379745	39379945	+	0	NA	Intergenic	Intergenic	-1583	NM_011226	19331	Mm.123866	NM_011226	ENSMUSG00000029923	Rab19	-	RAB19, member RAS oncogene family	protein-coding	0.03	0.477612
SX-M-VEH1_S9_peak_2577	chr12	103434128	103434328	+	0	NA	promoter-TSS (NM_194069)	promoter-TSS (NM_194069)	39	NM_194067	52668	Mm.2121	NM_026790	ENSMUSG00000064215	Ifi27	1110013J02Rik|2900026P10Rik|D12Ertd647e|ISG12a|Ifi27l1	interferon, alpha-inducible protein 27	protein-coding	0.02	0.497512		-79(TTATTGGC,+,0.00)
SX-M-VEH1_S9_peak_3637	chr15	66810153	66810353	+	0	NA	intron (NM_001029841, intron 1 of 7)	intron (NM_001029841, intron 1 of 7)	21576	NM_009192	20491	Mm.7601	NM_009192	ENSMUSG00000022372	Sla	Slap|Slap-1	src-like adaptor	protein-coding	0	0.447761	-8(GACATGAT,-,0.00)
SX-M-VEH1_S9_peak_2117	chr11	114669036	114669236	+	0	NA	intron (NM_023372, intron 3 of 4)	intron (NM_023372, intron 3 of 4)	355	NM_001048058	67671	Mm.238817	NM_023372	ENSMUSG00000057322	Rpl38	0610025G13Rik|Rbt|Ts|Tss	ribosomal protein L38	protein-coding	0.06	0.562189	-43(GCCACGTG,+,0.00),-41(CACGTGTG,-,0.00)
SX-M-VEH1_S9_peak_6794	chr4	63899494	63899694	+	0	NA	Intergenic	Intergenic	-38310	NM_009403	21949	Mm.4664	NM_009403	ENSMUSG00000028362	Tnfsf8	CD153|CD30LG|Cd30l|Tnlg3a	tumor necrosis factor (ligand) superfamily, member 8	protein-coding	0	0.353234
SX-M-VEH1_S9_peak_4129	chr16	52031174	52031374	+	0	NA	promoter-TSS (NM_001033238)	promoter-TSS (NM_001033238)	-275	NM_001033238	208650	Mm.328206	NM_001033238	ENSMUSG00000022637	Cblb	AI429560|AI851073|Cbl-b	Casitas B-lineage lymphoma b	protein-coding	0.05	0.562189		-1(TCATTGGT,+,0.00)
SX-M-VEH1_S9_peak_49	chr1	36722600	36722800	+	0	NA	intron (NR_040290, intron 2 of 8)	intron (NR_040290, intron 2 of 8)	8162	NR_040290	71166	Mm.157049	NR_040290	ENSMUSG00000102416	4933424G06Rik	1700104I15Rik	RIKEN cDNA 4933424G06 gene	ncRNA	0	0.477612	-74(CATGTGAC,-,0.00)
SX-M-VEH1_S9_peak_2773	chr13	30681852	30682052	+	0	NA	intron (NM_001037955, intron 3 of 6)	intron (NM_001037955, intron 3 of 6)	21893	NM_134068	105352	Mm.289646	NM_134068	ENSMUSG00000069255	Dusp22	JKAP|JSP1|LMW-DSP2|MKPX	dual specificity phosphatase 22	protein-coding	0.015	0.41791	31(TACGTGGC,-,0.00)
SX-M-VEH1_S9_peak_2760	chr13	24761784	24761984	+	0	NA	promoter-TSS (NM_020567)	promoter-TSS (NM_020567)	53	NM_020567	57441	Mm.12239	NM_020567	ENSMUSG00000006715	Gmnn	AW546347|Gem	geminin	protein-coding	0.125	0.676617		78(GCCAATCG,-,0.00)
SX-M-VEH1_S9_peak_6489	chr3	121292234	121292434	+	0	NA	intron (NM_024178, intron 1 of 3)	intron (NM_024178, intron 1 of 3)	517	NM_024178	66789	Mm.269881	NM_024178	ENSMUSG00000039887	Alg14	5430428G01Rik|AI854024	asparagine-linked glycosylation 14	protein-coding	0.045	0.402985
SX-M-VEH1_S9_peak_2276	chr12	25095233	25095433	+	0	NA	exon (NM_010496, exon 2 of 3)	exon (NM_010496, exon 2 of 3)	759	NM_010496	15902	Mm.34871	NM_010496	ENSMUSG00000020644	Id2	AI255428|C78922|Idb2|bHLHb26	inhibitor of DNA binding 2	protein-coding	0.025	0.442786
SX-M-VEH1_S9_peak_9347	chr8	84201898	84202098	+	0	NA	Intergenic	B1F|SINE|Alu	-6520	NR_029740	387216		NR_029740	ENSMUSG00000065611	Mir23a	Mirn23a|mir-23a|mmu-mir-23a	microRNA 23a	ncRNA	0.01	0.542289	-38(GATGTGGC,-,0.00)
SX-M-VEH1_S9_peak_8556	chr7	30169872	30170072	+	0	NA	promoter-TSS (NM_001033540)	promoter-TSS (NM_001033540)	50	NM_001033540	330503	Mm.434058	NM_001033540	ENSMUSG00000066647	Gm5113	B430201F14|EG330503	predicted gene 5113	protein-coding	0.04	0.517413
SX-M-VEH1_S9_peak_7173	chr4	152197649	152197849	+	0	NA	intron (NM_001146057, intron 1 of 8)	intron (NM_001146057, intron 1 of 8)	-2095	NM_001146058	70025	Mm.296191	NM_133348	ENSMUSG00000028937	Acot7	2410041A17Rik|Ach1|Act|Bach|CTE-IIa|Cte-II|Lach1	acyl-CoA thioesterase 7	protein-coding	0.01	0.467662
SX-M-VEH1_S9_peak_895	chr10	59431077	59431277	+	0	NA	intron (NM_010959, intron 4 of 8)	intron (NM_010959, intron 4 of 8)	10602	NM_010959	18302	Mm.123013	NM_010959	ENSMUSG00000009654	Oit3	EF-9|LZP	oncoprotein induced transcript 3	protein-coding	0.01	0.41791
SX-M-VEH1_S9_peak_6665	chr4	32268122	32268322	+	0	NA	Intergenic	Intergenic	-149213	NM_001109661	12014	Mm.491223	NM_007521	ENSMUSG00000040270	Bach2	E030004N02Rik	BTB and CNC homology, basic leucine zipper transcription factor 2	protein-coding	0	0.447761		-84(TGATTGGC,+,0.00)
SX-M-VEH1_S9_peak_6254	chr3	82357693	82357893	+	0	NA	promoter-TSS (NM_001081230)	promoter-TSS (NM_001081230)	-279	NM_001081230	213582	Mm.271269	NM_001081230	ENSMUSG00000033900	Map9	5033421J10Rik|5330427D05Rik|ASAP|Mtap9	microtubule-associated protein 9	protein-coding	0.055	0.41791
SX-M-VEH1_S9_peak_1661	chr11	62603163	62603363	+	0	NA	promoter-TSS (NR_028550)	promoter-TSS (NR_028550)	177	NR_028526	100217426		NR_028526	ENSMUSG00000064437	Snord49b	MBII-252|MBII-366	small nucleolar RNA, C/D box 49B	snoRNA	0.03	0.512438
SX-M-VEH1_S9_peak_1887	chr11	87443690	87443890	+	0	NA	intron (NM_001199293, intron 2 of 30)	B2_Mm1a|SINE|B2	16199	NM_001199293	83560	Mm.440758	NM_031386	ENSMUSG00000010342	Tex14	C85585	testis expressed gene 14	protein-coding	0.005	0.437811	43(ACCACGTG,+,0.00),45(CACGTGGT,-,0.00)
SX-M-VEH1_S9_peak_6360	chr3	95893784	95893984	+	0	NA	promoter-TSS (NM_146104)	promoter-TSS (NM_146104)	-37	NM_146104	226548	Mm.306954	NM_146104	ENSMUSG00000015750	Aph1a	6530402N02Rik|APH-1a	aph1 homolog A, gamma secretase subunit	protein-coding	0.04	0.60199		16(TCATTGGC,+,0.00)
SX-M-VEH1_S9_peak_7448	chr5	86101249	86101449	+	0	NA	intron (NM_001310639, intron 7 of 7)	L1_Rod|LINE|L1	29603	NM_001310639	56792	Mm.131237	NM_019992	ENSMUSG00000029254	Stap1	AI586015|Brdg1|STAP-1	signal transducing adaptor family member 1	protein-coding	0	0.358209
SX-M-VEH1_S9_peak_4057	chr16	43664254	43664454	+	0	NA	promoter-TSS (NM_001146325)	promoter-TSS (NM_001146325)	-170	NM_001146325	100043314	Mm.390896	NM_001146325	ENSMUSG00000071552	Tigit	ENSMUSG00000071552|Vstm3	T cell immunoreceptor with Ig and ITIM domains	protein-coding	0.015	0.40796
SX-M-VEH1_S9_peak_4740	chr18	6137413	6137613	+	0	NA	Intergenic	Intergenic	-1415	NM_029277	75415	Mm.239675	NM_029277	ENSMUSG00000041225	Arhgap12	2810011M08Rik	Rho GTPase activating protein 12	protein-coding	0	0.39801
SX-M-VEH1_S9_peak_6546	chr3	136611735	136611935	+	0	NA	Intergenic	Intergenic	-58231	NM_001293622	19055	Mm.331389	NM_008913	ENSMUSG00000028161	Ppp3ca	2900074D19Rik|CN|Caln|Calna|CnA	protein phosphatase 3, catalytic subunit, alpha isoform	protein-coding	0.015	0.437811	59(GCCACATC,+,0.00)
SX-M-VEH1_S9_peak_5744	chr2	118961534	118961734	+	0	NA	Intergenic	Intergenic	35137	NM_028117	72136	Mm.486238	NM_028117	ENSMUSG00000074916	Chst14	2600016L03Rik|D4ST-1|D4st1	carbohydrate (N-acetylgalactosamine 4-0) sulfotransferase 14	protein-coding	0.005	0.547264
SX-M-VEH1_S9_peak_26	chr1	16656552	16656752	+	0	NA	promoter-TSS (NR_037998)	promoter-TSS (NR_037998)	213	NM_026456	67923	Mm.289248	NM_026456	ENSMUSG00000079658	Eloc	2610043E24Rik|2610301I15Rik|AA407206|AI987979|AW049146|Tceb1	elongin C	protein-coding	0.04	0.646766
SX-M-VEH1_S9_peak_5287	chr19	53421253	53421453	+	0	NA	Intergenic	Intergenic	-30780	NM_172429	76479	Mm.313687	NM_172429	ENSMUSG00000025024	Smndc1	2410004J23Rik|4933440I19Rik	survival motor neuron domain containing 1	protein-coding	0.025	0.542289
SX-M-VEH1_S9_peak_4979	chr19	4119896	4120096	+	0	NA	intron (NM_001276284, intron 1 of 5)	MIRb|SINE|MIR	1579	NM_001276284	11632	Mm.10433	NM_016666	ENSMUSG00000024847	Aip	AA408703|AW476050|Ara9|D19Bwg1412e|Fkbp16|Xap2	aryl-hydrocarbon receptor-interacting protein	protein-coding	0.005	0.422886
SX-M-VEH1_S9_peak_4874	chr18	61211613	61211813	+	0	NA	promoter-TSS (NM_007885)	promoter-TSS (NM_007885)	-117	NM_007885	13521	Mm.24803	NM_007885	ENSMUSG00000034320	Slc26a2	Dtd|ST-OB	solute carrier family 26 (sulfate transporter), member 2	protein-coding	0.1	0.671642	-89(GTCACGTG,+,0.00),-87(CACGTGGC,-,0.00),20(CACACGTC,+,0.00),22(CACGTCAA,-,0.00)	-61(GCCAATCA,-,0.00),-5(CGATTGGC,+,0.00)
SX-M-VEH1_S9_peak_4570	chr17	51829612	51829812	+	0	NA	intron (NM_001163632, intron 1 of 10)	intron (NM_001163632, intron 1 of 10)	2935	NM_009122	20230	Mm.311655	NM_009122	ENSMUSG00000023927	Satb1	2610306G12Rik|AW413156	special AT-rich sequence binding protein 1	protein-coding	0	0.368159	-97(GTCACATG,+,0.00)
SX-M-VEH1_S9_peak_9954	chr9	86571633	86571833	+	0	NA	promoter-TSS (NM_001145969)	promoter-TSS (NM_001145969)	109	NM_001163746	109785	Mm.390201	NM_028352	ENSMUSG00000056131	Pgm3	2810473H05Rik|Agm1|BB187688|C77933|PAGM|Pgm-3	phosphoglucomutase 3	protein-coding	0.085	0.641791	80(GACGTGGC,-,0.00)
SX-M-VEH1_S9_peak_5274	chr19	48023782	48023982	+	0	NA	intron (NM_001163267, intron 15 of 17)	B3|SINE|B2	86170	NM_001163267	381229	Mm.300553	NM_001163267	ENSMUSG00000046585	Cfap58	Ccdc147|Gm969	cilia and flagella associated protein 58	protein-coding	0.025	0.477612	-41(GTCACGTG,+,0.00),-39(CACGTGAG,-,0.00)	-57(TGATTGGT,+,0.00)
SX-M-VEH1_S9_peak_8163	chr6	108660372	108660572	+	0	NA	promoter-TSS (NM_011498)	promoter-TSS (NM_011498)	-157	NM_011498	20893	Mm.2436	NM_011498	ENSMUSG00000030103	Bhlhe40	Bhlhb2|C130042M06Rik|CR8|Clast5|Dec1|Sharp2|Stra13|Stra14	basic helix-loop-helix family, member e40	protein-coding	0.07	0.676617	-100(CACGTGAG,-,0.00),-30(GACGTGCT,-,0.00)
SX-M-VEH1_S9_peak_5584	chr2	58153799	58153999	+	0	NA	intron (NM_139200, intron 1 of 7)	intron (NM_139200, intron 1 of 7)	6223	NM_139200	227929	Mm.273905	NM_139200	ENSMUSG00000026832	Cytip	A130053M09Rik|AI462064|C80816|Cbp|Cybr|Pscdbp	cytohesin 1 interacting protein	protein-coding	0.015	0.432836
SX-M-VEH1_S9_peak_8721	chr7	75611843	75612043	+	0	NA	intron (NM_029332, intron 7 of 36)	intron (NM_029332, intron 7 of 36)	156409	NM_029332	75547	Mm.216107	NM_029332	ENSMUSG00000066406	Akap13	1700026G02Rik|5730522G15Rik|5830460E08Rik|AKAP-13|AKAP-Lbc|BRX|Ht31|LBC|PROTO-LB|PROTO-LBC	A kinase (PRKA) anchor protein 13	protein-coding	0.015	0.363184
SX-M-VEH1_S9_peak_2185	chr11	119053363	119053563	+	0	NA	Intergenic	CpG	-12550	NM_013926	30951	Mm.99953	NM_013926	ENSMUSG00000025578	Cbx8	Pc3	chromobox 8	protein-coding	0.11	0.641791		42(TCATTGGC,+,0.00)
SX-M-VEH1_S9_peak_768	chr10	18142299	18142499	+	0	NA	intron (NM_001195036, intron 14 of 20)	intron (NM_001195036, intron 14 of 20)	68491	NM_001195036	100045792	Mm.380617	NM_001195036	ENSMUSG00000071392	Ect2l	C330021H03Rik|ENSMUSG00000071392|Gm10331	epithelial cell transforming sequence 2 oncogene-like	protein-coding	0.015	0.487562
SX-M-VEH1_S9_peak_6423	chr3	103378193	103378393	+	0	NA	Intergenic	Intergenic	99000	NM_001079830	94093	Mm.195036	NM_053170	ENSMUSG00000033014	Trim33	8030451N04Rik|AI413936|Ecto|Tif1g	tripartite motif-containing 33	protein-coding	0	0.412935		-11(TGATTGGC,+,0.00)
SX-M-VEH1_S9_peak_4529	chr17	46772225	46772425	+	0	NA	promoter-TSS (NM_025966)	promoter-TSS (NM_025966)	-310	NM_025966	67101	Mm.358702	NM_025966	ENSMUSG00000062619	2310039H08Rik	-	RIKEN cDNA 2310039H08 gene	protein-coding	0.02	0.422886
SX-M-VEH1_S9_peak_5701	chr2	101819473	101819673	+	0	NA	intron (NM_001110849, intron 2 of 9)	intron (NM_001110849, intron 2 of 9)	19407	NM_001110849	72446	Mm.24138	NM_175181	ENSMUSG00000032841	Prr5l	2600010E01Rik|4833411O04Rik|Protor-2|Protor2	proline rich 5 like	protein-coding	0.01	0.477612
SX-M-VEH1_S9_peak_10060	chr9	108307486	108307686	+	0	NA	intron (NM_001313961, intron 1 of 5)	intron (NM_001313961, intron 1 of 5)	789	NM_001313962	11848	Mm.757	NM_016802	ENSMUSG00000007815	Rhoa	Arha|Arha1|Arha2	ras homolog family member A	protein-coding	0.02	0.373134	6(GTCACGTG,+,0.00),8(CACGTGCC,-,0.00)	55(TCATTGGC,+,0.00)
SX-M-VEH1_S9_peak_3623	chr15	64477373	64477573	+	0	NA	Intergenic	L1MB8|LINE|L1	-94554	NM_001276467	13196	Mm.277236	NM_010026	ENSMUSG00000022377	Asap1	AV239055|DEF-1|Ddef1|PAP|mKIAA1249|s19	ArfGAP with SH3 domain, ankyrin repeat and PH domain1	protein-coding	0.005	0.38806
SX-M-VEH1_S9_peak_1736	chr11	71019419	71019619	+	0	NA	promoter-TSS (NM_001291148)	promoter-TSS (NM_001291148)	-92	NM_025993	67139	Mm.28227	NM_025993	ENSMUSG00000040599	Mis12	2510025F08Rik|AU044651|Misc12	MIS12 kinetochore complex component	protein-coding	0.07	0.587065		2(ACCAATCG,-,0.00),36(GCCAATCA,-,0.00)
SX-M-VEH1_S9_peak_5240	chr19	44388327	44388527	+	0	NA	Intergenic	Intergenic	19282	NM_009127	20249	Mm.267377	NM_009127	ENSMUSG00000037071	Scd1	AA589638|AI265570|Scd|Scd-1|ab	stearoyl-Coenzyme A desaturase 1	protein-coding	0.045	0.567164
SX-M-VEH1_S9_peak_3745	chr15	80710914	80711114	+	0	NA	promoter-TSS (NM_144812)	promoter-TSS (NM_144812)	-299	NM_144812	213988	Mm.131328	NM_144812	ENSMUSG00000047888	Tnrc6b	2700090M07Rik|A730065C02Rik|AI848765|D230019K20Rik	trinucleotide repeat containing 6b	protein-coding	0.06	0.60199		55(TGATTGGC,+,0.00)
SX-M-VEH1_S9_peak_4498	chr17	35999019	35999219	+	0	NA	intron (NR_015618, intron 1 of 1)	RSINE1|SINE|B4	4615	NR_015618	77810	Mm.483143	NR_015618		A930015D03Rik	-	RIKEN cDNA A930015D03 gene	ncRNA	0.015	0.437811	-51(ATCACGTG,+,0.00),-49(CACGTGAG,-,0.00),20(TACACGTG,+,0.00),22(CACGTGTA,-,0.00),38(ACCACGTG,+,0.00),40(CACGTGCC,-,0.00)
SX-M-VEH1_S9_peak_3011	chr13	81658541	81658741	+	0	NA	intron (NM_030257, intron 1 of 2)	intron (NM_030257, intron 1 of 2)	835	NM_030257	80289	Mm.259969	NM_030257	ENSMUSG00000035840	Lysmd3	1110030H10Rik|BC003322	LysM, putative peptidoglycan-binding, domain containing 3	protein-coding	0.025	0.41791
SX-M-VEH1_S9_peak_8923	chr7	114301503	114301703	+	0	NA	Intergenic	L4_A_Mam|LINE|RTE-X	-25487	NM_011965	26440	Mm.121265	NM_011965	ENSMUSG00000030751	Psma1	C2|HC2|Pros-30|alpha-type	proteasome (prosome, macropain) subunit, alpha type 1	protein-coding	0.01	0.482587	20(GTCACATG,+,0.00)
SX-M-VEH1_S9_peak_710	chr1	191193920	191194120	+	0	NA	Intergenic	Intergenic	-10687	NM_007498	11910	Mm.2706	NM_007498	ENSMUSG00000026628	Atf3	LRG-21	activating transcription factor 3	protein-coding	0.03	0.472637
SX-M-VEH1_S9_peak_8410	chr7	4812791	4812991	+	0	NA	promoter-TSS (NM_133777)	promoter-TSS (NM_133777)	-551	NM_133777	77891	Mm.389787	NM_133777	ENSMUSG00000060860	Ube2s	0910001J09Rik|6720465F12Rik|AA409170|E2-EPF	ubiquitin-conjugating enzyme E2S	protein-coding	0.03	0.487562		-3(ACCAATGA,-,0.00)
SX-M-VEH1_S9_peak_8840	chr7	99141340	99141540	+	0	NA	promoter-TSS (NM_178635)	promoter-TSS (NM_178635)	-296	NM_178635	78610	Mm.323072	NM_178635	ENSMUSG00000035354	Uvrag	9530039D02Rik|AI648770|BB124205|Uvrag1|Uvragl	UV radiation resistance associated gene	protein-coding	0.045	0.542289	32(GTCACGTG,+,0.00)
SX-M-VEH1_S9_peak_2215	chr11	120573281	120573481	+	0	NA	promoter-TSS (NM_011032)	promoter-TSS (NM_011032)	-445	NM_011032	18453	Mm.16660	NM_011032	ENSMUSG00000025130	P4hb	ERp59|PDI|Pdia1|Thbp	prolyl 4-hydroxylase, beta polypeptide	protein-coding	0.11	0.686567
SX-M-VEH1_S9_peak_4342	chr17	24454268	24454468	+	0	NA	intron (NR_125990, intron 1 of 13)	intron (NR_125990, intron 1 of 13)	1024	NR_125990	13560	Mm.163132	NM_007893	ENSMUSG00000024137	E4f1	p120E4F|phi-AP3	E4F transcription factor 1	protein-coding	0.01	0.40796
SX-M-VEH1_S9_peak_2973	chr13	63815470	63815670	+	0	NA	intron (NM_001013608, intron 1 of 18)	CpG	236	NM_023507	76251	Mm.186610	NM_023507	ENSMUSG00000021470	Ercc6l2	0610007P08Rik|1700019D06Rik|9330134C04Rik|Rad26l|Sr278	excision repair cross-complementing rodent repair deficiency, complementation group 6 like 2	protein-coding	0.115	0.661692	-20(CACACGTC,+,0.00),-18(CACGTCTT,-,0.00)
SX-M-VEH1_S9_peak_1721	chr11	70240010	70240210	+	0	NA	promoter-TSS (NM_173742)	promoter-TSS (NM_173742)	-258	NM_173742	52898	Mm.29852	NM_173742	ENSMUSG00000040904	Rnasek	2310033H11Rik|AA571397|D11Bwg0434e	ribonuclease, RNase K	protein-coding	0.02	0.497512	-13(CTCACGTG,+,0.00),-11(CACGTGAC,-,0.00),11(CACATGAC,-,0.00)
SX-M-VEH1_S9_peak_7677	chr5	125405632	125405832	+	0	NA	Intergenic	Intergenic	-15715	NM_019639	22190	Mm.331	NM_019639	ENSMUSG00000008348	Ubc	2700054O04Rik|AI194771|Rps27a|TI-225|Uba52|Ubb	ubiquitin C	protein-coding	0.04	0.432836
SX-M-VEH1_S9_peak_978	chr10	75839158	75839358	+	0	NA	Intergenic	Intergenic	-4377	NM_010361	14872	Mm.24118	NM_010361	ENSMUSG00000033318	Gstt2	AI266894|Yrs|mGSTT2	glutathione S-transferase, theta 2	protein-coding	0.025	0.482587	-49(CACGTGGG,-,0.00)
SX-M-VEH1_S9_peak_4712	chr17	86850909	86851109	+	0	NA	Intergenic	Intergenic	-66339	NM_001277980	78469	Mm.67234	NM_030104	ENSMUSG00000037689	Tmem247	1700090G07Rik	transmembrane protein 247	protein-coding	0.005	0.472637
SX-M-VEH1_S9_peak_1198	chr10	116613277	116613477	+	0	NA	Intergenic	Intergenic	-31866	NM_001037848	72068	Mm.351553	NM_028082	ENSMUSG00000020166	Cnot2	2600016M12Rik|2810470K03Rik|AA537049|AA959607|AW557563|C79650	CCR4-NOT transcription complex, subunit 2	protein-coding	0.035	0.482587
SX-M-VEH1_S9_peak_6104	chr3	21962420	21962620	+	0	NA	Intergenic	Intergenic	-114132	NM_030732	81004	Mm.202966	NM_030732	ENSMUSG00000027630	Tbl1xr1	8030499H02Rik|A630076E03Rik|AW539987|C21|C230089I12Rik|DC42|Ira1|TBLR1	transducin (beta)-like 1X-linked receptor 1	protein-coding	0.01	0.462687		-42(GCCAATGA,-,0.00)
SX-M-VEH1_S9_peak_4855	chr18	53176356	53176556	+	0	NA	promoter-TSS (NM_026386)	promoter-TSS (NM_026386)	91	NM_026386	67804	Mm.252171	NM_026386	ENSMUSG00000034484	Snx2	0610030A03Rik	sorting nexin 2	protein-coding	0.09	0.686567	-43(GACGTGAA,-,0.00)
SX-M-VEH1_S9_peak_3720	chr15	79688002	79688202	+	0	NA	promoter-TSS (NM_028792)	promoter-TSS (NM_028792)	-230	NM_028792	74158	Mm.323393	NM_028792	ENSMUSG00000022426	Josd1	1300006C06Rik|mKIAA0063	Josephin domain containing 1	protein-coding	0.105	0.666667
SX-M-VEH1_S9_peak_3574	chr15	50987211	50987411	+	0	NA	Intergenic	RMER6C|LTR|ERVK	-97270	NM_032000	83925	Mm.30466	NM_032000	ENSMUSG00000038679	Trps1	AI115454|AI447310|D15Ertd586e	trichorhinophalangeal syndrome I (human)	protein-coding	0	0.393035
SX-M-VEH1_S9_peak_8542	chr7	28866058	28866258	+	0	NA	exon (NM_008496, exon 4 of 4)	exon (NM_008496, exon 4 of 4)	1772	NM_008496	16858	Mm.20973	NM_008496	ENSMUSG00000053522	Lgals7	Galectin-7|Pig1	lectin, galactose binding, soluble 7	protein-coding	0.07	0.616915	1(GAGACGTG,+,0.00)
SX-M-VEH1_S9_peak_7977	chr6	52678425	52678625	+	0	NA	Intergenic	Intergenic	-35204	NM_025816	52440	Mm.389757	NM_025816	ENSMUSG00000004535	Tax1bp1	1200003J11Rik|1700069J21Rik|AA930106|D6Ertd404e|D6Ertd772e|T6bp|TXBP151	Tax1 (human T cell leukemia virus type I) binding protein 1	protein-coding	0.005	0.393035
SX-M-VEH1_S9_peak_268	chr1	86154589	86154789	+	0	NA	promoter-TSS (NM_027456)	promoter-TSS (NM_027456)	-91	NM_030184	78795	Mm.379264	NM_027456	ENSMUSG00000062590	Armc9	3830422A13Rik|4831423D23Rik|4930438O05Rik|5730415N24Rik	armadillo repeat containing 9	protein-coding	0.09	0.597015	27(TCCACGTC,+,0.00),29(CACGTCGT,-,0.00),65(CTCACGTG,+,0.00),67(CACGTGAC,-,0.00)
SX-M-VEH1_S9_peak_4598	chr17	56256265	56256465	+	0	NA	promoter-TSS (NM_010192)	promoter-TSS (NM_010192)	-428	NM_010192	14154	Mm.290813	NM_010192	ENSMUSG00000043683	Fem1a	AW611390|Fem1aa	feminization 1 homolog a (C. elegans)	protein-coding	0.02	0.457711
SX-M-VEH1_S9_peak_9225	chr8	47510976	47511176	+	0	NA	intron (NM_177240, intron 17 of 29)	intron (NM_177240, intron 17 of 29)	22394	NM_177240	320714	Mm.39461	NM_177240	ENSMUSG00000038102	Trappc11	AW558465|D030016E14Rik|R75422	trafficking protein particle complex 11	protein-coding	0.02	0.492537
SX-M-VEH1_S9_peak_4817	chr18	37883572	37883772	+	0	NA	intron (NM_007858, intron 16 of 26)	intron (NM_007858, intron 16 of 26)	-29012	NR_105945	102465592		NR_105945	ENSMUSG00000098706	Mir6979	Gm27524|mmu-mir-6979	microRNA 6979	ncRNA	0.045	0.502488	14(GTCACGTA,+,0.00)
SX-M-VEH1_S9_peak_7968	chr6	51270973	51271173	+	0	NA	Intergenic	CpG	-1163	NR_029719	387166		NR_029719	ENSMUSG00000065505	Mir148a	Mirn148|Mirn148a|mir-148a	microRNA 148a	ncRNA	0.095	0.686567	-5(GTCACGTG,+,0.00)
SX-M-VEH1_S9_peak_9563	chr8	126848053	126848253	+	0	NA	Intergenic	Intergenic	97768	NM_024214	67952	Mm.6932	NM_024214	ENSMUSG00000093904	Tomm20	1810060K07Rik|BB284719|Gm19268|MAS20|MOM19|TOM20|mKIAA0016	translocase of outer mitochondrial membrane 20 homolog (yeast)	protein-coding	0.01	0.552239	44(GACACGTG,+,0.00),46(CACGTGGG,-,0.00)
SX-M-VEH1_S9_peak_4668	chr17	74864963	74865163	+	0	NA	Intergenic	Intergenic	-140466	NM_019919	268977	Mm.269747	NM_019919	ENSMUSG00000001870	Ltbp1	9430031G15Rik|9830146M04|Ltbp-1|Ltbp1L|TGF-beta1-BP-1|Tgfb|b2b1000Clo	latent transforming growth factor beta binding protein 1	protein-coding	0.025	0.507463	-75(GATGTGAC,-,0.00)
SX-M-VEH1_S9_peak_810	chr10	26544841	26545041	+	0	NA	Intergenic	Intergenic	129710	NR_033633	667572	Mm.482728	NR_033633	ENSMUSG00000098179	Gm8709	EG667572	glyceraldehyde-3-phosphate dehydrogenase pseudogene	pseudo	0	0.41791	16(GTCATGTG,+,0.00)
SX-M-VEH1_S9_peak_264	chr1	85895476	85895676	+	0	NA	intron (NM_022417, intron 1 of 5)	intron (NM_022417, intron 1 of 5)	1066	NM_022417	64294	Mm.29870	NM_022417	ENSMUSG00000026223	Itm2c	3110038L02Rik|BRI3|Bricd2c|E25|E25C|ITM3	integral membrane protein 2C	protein-coding	0.035	0.552239
SX-M-VEH1_S9_peak_6391	chr3	97294617	97294817	+	0	NA	Intergenic	Intergenic	-14539	NR_105813	102465206		NR_105813	ENSMUSG00000099036	Mir378c	Gm27930|mmu-mir-378c	microRNA 378c	ncRNA	0.01	0.457711
SX-M-VEH1_S9_peak_6328	chr3	94837222	94837422	+	0	NA	promoter-TSS (NM_172683)	promoter-TSS (NM_172683)	-245	NM_172683	229584	Mm.274787	NM_172683	ENSMUSG00000038902	Pogz	9530006B08Rik	pogo transposable element with ZNF domain	protein-coding	0.05	0.477612
SX-M-VEH1_S9_peak_4863	chr18	57266375	57266575	+	0	NA	intron (NM_001001979, intron 13 of 24)	intron (NM_001001979, intron 13 of 24)	-88258	NM_028447	73137	Mm.29889	NM_028447	ENSMUSG00000024594	Prrc1	1190002C06Rik|2310058D16Rik|3110038B19Rik|9430085A19Rik	proline-rich coiled-coil 1	protein-coding	0.005	0.452736	70(GTCATGTG,+,0.00),83(GTCATGTG,+,0.00)
SX-M-VEH1_S9_peak_6131	chr3	36467700	36467900	+	0	NA	intron (NM_009673, intron 2 of 12)	intron (NM_009673, intron 2 of 12)	7724	NR_105976	102466786		NR_105976	ENSMUSG00000098808	Mir7009	Gm27472|mmu-mir-7009	microRNA 7009	ncRNA	0.01	0.497512	-42(GCCACGTG,+,0.00),-40(CACGTGGC,-,0.00),-13(GACGTGAG,-,0.00)
SX-M-VEH1_S9_peak_7732	chr5	139484490	139484690	+	0	NA	promoter-TSS (NM_001159908)	promoter-TSS (NM_001159908)	-99	NM_133349	100494	Mm.24521	NM_133349	ENSMUSG00000053581	Zfand2a	AA407930|AU016206|Airap	zinc finger, AN1-type domain 2A	protein-coding	0.06	0.562189	18(ATGACGTC,+,0.00),20(GACGTCAC,-,0.00)
SX-M-VEH1_S9_peak_9277	chr8	70865410	70865610	+	0	NA	Intergenic	CpG	7980	NM_026964	234388	Mm.295791	NM_026964	ENSMUSG00000007721	Ccdc124	1810023B24Rik	coiled-coil domain containing 124	protein-coding	0.085	0.661692
SX-M-VEH1_S9_peak_2711	chr13	21171653	21171853	+	0	NA	Intergenic	Intergenic	-8178	NM_009054	19720	Mm.314056	NM_009054	ENSMUSG00000021326	Trim27	AW538890|Gm19403|Rfp	tripartite motif-containing 27	protein-coding	0.025	0.462687	23(ACCACGTG,+,0.00),25(CACGTGGC,-,0.00)
SX-M-VEH1_S9_peak_5621	chr2	72026623	72026823	+	0	NA	intron (NM_001204165, intron 1 of 30)	intron (NM_001204165, intron 1 of 30)	-27894	NM_001204166	56508	Mm.196153	NM_019688	ENSMUSG00000049044	Rapgef4	1300003D15Rik|5730402K07Rik|6330581N18Rik|EPAC 2|Epac-2|Epac2|mKIAA4040	Rap guanine nucleotide exchange factor (GEF) 4	protein-coding	0.005	0.422886		-10(CCATTGGC,+,0.00)
SX-M-VEH1_S9_peak_8929	chr7	116093272	116093472	+	0	NA	promoter-TSS (NM_019772)	promoter-TSS (NM_019772)	-8	NM_019772	56372	Mm.24231	NM_019772	ENSMUSG00000030663	1110004F10Rik	Smacp|Smap|sid2057|sid2057p	RIKEN cDNA 1110004F10 gene	protein-coding	0.08	0.641791
SX-M-VEH1_S9_peak_1150	chr10	96620214	96620414	+	0	NA	3' UTR (NM_007569, exon 2 of 2)	3' UTR (NM_007569, exon 2 of 2)	3313	NM_007569	12226	Mm.23811	NM_007569	ENSMUSG00000036478	Btg1	AI426953|AW546738	B cell translocation gene 1, anti-proliferative	protein-coding	0.005	0.38806
SX-M-VEH1_S9_peak_7540	chr5	107731502	107731702	+	0	NA	Intergenic	Intergenic	-5797	NM_001267621	14581	Mm.2078	NM_010278	ENSMUSG00000029275	Gfi1	AW495828|Gfi-1|Pal-1|Pal1	growth factor independent 1	protein-coding	0.015	0.353234
SX-M-VEH1_S9_peak_9198	chr8	35428968	35429168	+	0	NA	Intergenic	Intergenic	53327	NM_177741	244416	Mm.247126	NM_177741	ENSMUSG00000046794	Ppp1r3b	6430576E21|AW821953|GL|PTG	protein phosphatase 1, regulatory (inhibitor) subunit 3B	protein-coding	0.02	0.492537
SX-M-VEH1_S9_peak_844	chr10	42828403	42828603	+	0	NA	intron (NM_153055, intron 20 of 20)	intron (NM_153055, intron 20 of 20)	-32009	NM_172938	268297	Mm.98731	NM_172938	ENSMUSG00000044770	Scml4	9330161D17|mFLJ00197	sex comb on midleg-like 4 (Drosophila)	protein-coding	0	0.383085
SX-M-VEH1_S9_peak_2909	chr13	51814660	51814860	+	0	NA	Intergenic	Intergenic	-21013	NM_013660	20354	Mm.33903	NM_013660	ENSMUSG00000021451	Sema4d	CD100|Semacl2|Semaj|Semcl2|coll-4	sema domain, immunoglobulin domain (Ig), transmembrane domain (TM) and short cytoplasmic domain, (semaphorin) 4D	protein-coding	0.005	0.477612
SX-M-VEH1_S9_peak_2201	chr11	120098627	120098827	+	0	NA	promoter-TSS (NM_183137)	promoter-TSS (NM_183137)	4	NM_183137	78777	Mm.23672	NM_183137	ENSMUSG00000025377	Tepsin	2410002I01Rik|Enthd2	TEPSIN, adaptor related protein complex 4 accessory protein	protein-coding	0.085	0.631841		25(ACCAATCG,-,0.00)
SX-M-VEH1_S9_peak_7693	chr5	135009186	135009386	+	0	NA	promoter-TSS (NM_145215)	promoter-TSS (NM_145215)	-13	NM_145215	68758	Mm.389700	NM_145215	ENSMUSG00000040532	Abhd11	1110054D16Rik|A630008N09Rik|Wbscr21	abhydrolase domain containing 11	protein-coding	0.06	0.59204
SX-M-VEH1_S9_peak_2318	chr12	32848224	32848424	+	0	NA	intron (NM_021524, intron 9 of 10)	intron (NM_021524, intron 9 of 10)	24208	NR_045032	100504486	Mm.440246	NR_045032		Gdap10	Gdap-ps	ganglioside-induced differentiation-associated-protein 10	ncRNA	0	0.427861
SX-M-VEH1_S9_peak_5643	chr2	77914598	77914798	+	0	NA	intron (NM_172667, intron 13 of 19)	intron (NM_172667, intron 13 of 19)	31658	NM_030560	80744	Mm.288151	NM_030560	ENSMUSG00000027014	Cwc22	AA684037|AI173004|AL022752|B230213M24|mKIAA1604	CWC22 spliceosome-associated protein	protein-coding	0	0.358209
SX-M-VEH1_S9_peak_9035	chr7	132576308	132576508	+	0	NA	promoter-TSS (NM_016978)	promoter-TSS (NM_016978)	-10	NM_016978	18242	Mm.13694	NM_016978	ENSMUSG00000030934	Oat	AI194874|rhg	ornithine aminotransferase	protein-coding	0.095	0.631841	-64(GATGTGGC,-,0.00),-31(ACGACGTG,+,0.00),-29(GACGTGTC,-,0.00)	6(TCATTGGT,+,0.00),32(ACCAATCA,-,0.00)
SX-M-VEH1_S9_peak_9009	chr7	127406223	127406423	+	0	NA	intron (NM_001167832, intron 1 of 2)	intron (NM_001167832, intron 1 of 2)	499	NM_146203	233893	Mm.297097	NM_146203	ENSMUSG00000045757	Zfp764	8030466O12Rik	zinc finger protein 764	protein-coding	0.06	0.597015	56(GTCACGTG,+,0.00),58(CACGTGAG,-,0.00)
SX-M-VEH1_S9_peak_5380	chr2	11181540	11181740	+	0	NA	intron (NM_008859, intron 1 of 17)	intron (NM_008859, intron 1 of 17)	9258	NM_008859	18761	Mm.329993	NM_008859	ENSMUSG00000026778	Prkcq	A130035A12Rik|AW494342|PKC-0|PKC-theta|PKCtheta|Pkcq	protein kinase C, theta	protein-coding	0.01	0.502488
SX-M-VEH1_S9_peak_105	chr1	52802505	52802705	+	0	NA	intron (NM_008384, intron 1 of 5)	intron (NM_008384, intron 1 of 5)	15083	NM_008384	16329	Mm.917	NM_008384	ENSMUSG00000026102	Inpp1	2300002C06Rik|AV137389	inositol polyphosphate-1-phosphatase	protein-coding	0.01	0.412935	17(TACACGTG,+,0.00),19(CACGTGTA,-,0.00),33(CACGTGTA,-,0.00)
SX-M-VEH1_S9_peak_5565	chr2	48249797	48249997	+	0	NA	Intergenic	Intergenic	-564212	NM_007396	11480	Mm.314338	NM_007396	ENSMUSG00000052155	Acvr2a	ActrIIa|Acvr2|TactrII	activin receptor IIA	protein-coding	0.01	0.368159
SX-M-VEH1_S9_peak_2533	chr12	91803648	91803848	+	0	NA	Intergenic	Intergenic	-17312	NM_175367	108800	Mm.23125	NM_175367	ENSMUSG00000020961	Ston2	4933401N24Rik|AI425999|AW544599	stonin 2	protein-coding	0.015	0.437811	46(GCCACGTG,+,0.00),48(CACGTGGC,-,0.00)
SX-M-VEH1_S9_peak_3642	chr15	66859203	66859403	+	0	NA	Intergenic	MTE2a|LTR|ERVL-MaLR	-27474	NM_001029841	20491	Mm.7601	NM_009192	ENSMUSG00000022372	Sla	Slap|Slap-1	src-like adaptor	protein-coding	0.015	0.432836
SX-M-VEH1_S9_peak_4783	chr18	32837432	32837632	+	0	NA	promoter-TSS (NR_045381)	promoter-TSS (NR_045381)	-245	NR_045381	75795	Mm.382634	NR_045381	ENSMUSG00000097553	4930455D15Rik	-	RIKEN cDNA 4930455D15 gene	ncRNA	0.09	0.616915	-53(CACACGTG,+,0.00),-51(CACGTGGT,-,0.00),-15(TACGTGAC,-,0.00),22(ATGACGTG,+,0.00),24(GACGTGAG,-,0.00)
SX-M-VEH1_S9_peak_3644	chr15	66862553	66862753	+	0	NA	Intergenic	Intergenic	-28740	NM_018865	22402	Mm.10222	NM_018865	ENSMUSG00000005124	Wisp1	AW146261|CCN4|Elm1	WNT1 inducible signaling pathway protein 1	protein-coding	0.025	0.522388
SX-M-VEH1_S9_peak_6627	chr4	8929965	8930165	+	0	NA	Intergenic	L1MB3|LINE|L1	239659	NM_001277149	320790	Mm.138792	NM_001033395	ENSMUSG00000041235	Chd7	A730019I05Rik|Cycn|Cyn|Dz|Edy|Flo|GENA 47|GENA 60|Gena 52|Lda|Mt|Obt|Todo|WBE1|Whi|metis	chromodomain helicase DNA binding protein 7	protein-coding	0.01	0.442786
SX-M-VEH1_S9_peak_2712	chr13	21179461	21179661	+	0	NA	promoter-TSS (NM_009054)	promoter-TSS (NM_009054)	-370	NM_009054	19720	Mm.314056	NM_009054	ENSMUSG00000021326	Trim27	AW538890|Gm19403|Rfp	tripartite motif-containing 27	protein-coding	0.04	0.59204	-36(GACACGTC,+,0.00)
SX-M-VEH1_S9_peak_9951	chr9	86356324	86356524	+	0	NA	intron (NM_027394, intron 9 of 9)	intron (NM_027394, intron 9 of 9)	108492	NM_027394	70348	Mm.53469	NM_027394	ENSMUSG00000032415	Ube2cbp	2610018I03Rik|Ube3d	ubiquitin-conjugating enzyme E2C binding protein	protein-coding	0.01	0.442786	50(GATGTGGC,-,0.00)
SX-M-VEH1_S9_peak_9811	chr9	56937205	56937405	+	0	NA	promoter-TSS (NM_133976)	promoter-TSS (NM_133976)	-195	NM_133976	102462	Mm.12864	NM_133976	ENSMUSG00000032288	Imp3	1190002L16Rik|AI256594	IMP3, U3 small nucleolar ribonucleoprotein	protein-coding	0.045	0.432836
SX-M-VEH1_S9_peak_68	chr1	39936606	39936806	+	0	NA	intron (NM_001252200, intron 2 of 31)	intron (NM_001252200, intron 2 of 31)	35793	NM_001252202	26921	Mm.491139	NM_008696	ENSMUSG00000026074	Map4k4	9430080K19Rik|AU043147|AU045934|AW046177|HGK|Nik	mitogen-activated protein kinase kinase kinase kinase 4	protein-coding	0.045	0.562189	41(GCCACGTG,+,0.00),43(CACGTGAG,-,0.00)	-53(TGATTGGC,+,0.00)
SX-M-VEH1_S9_peak_5070	chr19	8897899	8898099	+	0	NA	promoter-TSS (NM_008060)	promoter-TSS (NM_008060)	-58	NM_008060	14376	Mm.3196	NM_008060	ENSMUSG00000071650	Ganab	AU042638|G2an|GluII|mKIAA0088	alpha glucosidase 2 alpha neutral subunit	protein-coding	0.105	0.616915	62(TACGTGGC,-,0.00)	27(GCCAATCG,-,0.00)
SX-M-VEH1_S9_peak_9804	chr9	54950647	54950847	+	0	NA	promoter-TSS (NM_011966)	promoter-TSS (NM_011966)	-112	NM_011966	26441	Mm.30270	NM_011966	ENSMUSG00000032301	Psma4	C9	proteasome (prosome, macropain) subunit, alpha type 4	protein-coding	0.09	0.676617	-30(TCCACGTG,+,0.00),-28(CACGTGGG,-,0.00)
SX-M-VEH1_S9_peak_6228	chr3	65793569	65793769	+	0	NA	intron (NM_001166659, intron 9 of 12)	ORR1B1-int|LTR|ERVL-MaLR	127441	NM_001166659	624866	Mm.296317	NM_001037923	ENSMUSG00000074579	Lekr1	EG546798|EG624866|Gm6534	leucine, glutamate and lysine rich 1	protein-coding	0.005	0.393035
SX-M-VEH1_S9_peak_2015	chr11	101552012	101552212	+	0	NA	promoter-TSS (NM_001252222)	promoter-TSS (NM_001252222)	5	NM_001252220	17966	Mm.784	NM_008676	ENSMUSG00000017119	Nbr1	mKIAA0049	neighbor of Brca1 gene 1	protein-coding	0.05	0.472637		-77(CGATTGGC,+,0.00)
SX-M-VEH1_S9_peak_2339	chr12	51865896	51866096	+	0	NA	Intergenic	Intergenic	-36460	NM_144788	207304	Mm.249391	NM_144788	ENSMUSG00000035247	Hectd1	A630086P08Rik|AI844876|b2b327Clo|opm	HECT domain containing 1	protein-coding	0.005	0.447761
SX-M-VEH1_S9_peak_5405	chr2	13409906	13410106	+	0	NA	intron (NM_001081084, intron 27 of 66)	intron (NM_001081084, intron 27 of 66)	81870	NM_001081084	65969	Mm.313915	NM_001081084	ENSMUSG00000026726	Cubn	AA408369|AL022750|D2Wsu88e	cubilin (intrinsic factor-cobalamin receptor)	protein-coding	0.005	0.497512
SX-M-VEH1_S9_peak_1696	chr11	69123509	69123709	+	0	NA	TTS (NM_033041)	TTS (NM_033041)	-2768	NM_011786	23801	Mm.41989	NM_011786	ENSMUSG00000020892	Aloxe3	e-LOX-3|eLOX-3	arachidonate lipoxygenase 3	protein-coding	0.05	0.542289
SX-M-VEH1_S9_peak_4264	chr17	3557915	3558115	+	0	NA	promoter-TSS (NM_146074)	promoter-TSS (NM_146074)	191	NR_045302	68230	Mm.431352	NR_045302		1700102H20Rik	-	RIKEN cDNA 1700102H20 gene	ncRNA	0.035	0.502488		6(TGATTGGT,+,0.00)
SX-M-VEH1_S9_peak_2490	chr12	84451110	84451310	+	0	NA	promoter-TSS (NM_134042)	promoter-TSS (NM_134042)	-186	NM_134042	104776	Mm.247510	NM_134042	ENSMUSG00000021238	Aldh6a1	1110038I05Rik|Mmsdh	aldehyde dehydrogenase family 6, subfamily A1	protein-coding	0.04	0.522388		-88(TGATTGGT,+,0.00),47(CGATTGGC,+,0.00)
SX-M-VEH1_S9_peak_2292	chr12	25683024	25683224	+	0	NA	Intergenic	Tigger12c|DNA|TcMar-Tigger	527381	NR_131149	629481	Mm.390460	NR_131149		Gm29687	-	predicted gene, 29687	ncRNA	0.01	0.358209	-21(GGCACGTG,+,0.00),-19(CACGTGGT,-,0.00)
SX-M-VEH1_S9_peak_3526	chr15	31224123	31224323	+	0	NA	promoter-TSS (NM_146057)	promoter-TSS (NM_146057)	-162	NM_146057	223453	Mm.222867	NM_146057	ENSMUSG00000039168	Dap	4921531N22Rik|AI789753|AU040360	death-associated protein	protein-coding	0.09	0.651741	69(TACGTGGC,-,0.00)
SX-M-VEH1_S9_peak_8450	chr7	16343764	16343964	+	0	NA	intron (NM_001285892, intron 6 of 8)	intron (NM_001285892, intron 6 of 8)	34281	NM_133234	170770	Mm.7660	NM_133234	ENSMUSG00000002083	Bbc3	PUMA|PUMA/JFY1	BCL2 binding component 3	protein-coding	0	0.338308
SX-M-VEH1_S9_peak_4418	chr17	31208175	31208375	+	0	NA	intron (NM_177823, intron 1 of 13)	intron (NM_177823, intron 1 of 13)	209	NM_177823	328795	Mm.387930	NM_177823	ENSMUSG00000042345	Ubash3a	5830413C03Rik|C330001M22|Sts-2|TULA|TULA-1	ubiquitin associated and SH3 domain containing, A	protein-coding	0.02	0.60199	0(GACACGTG,+,0.00)
SX-M-VEH1_S9_peak_8530	chr7	28383019	28383219	+	0	NA	Intergenic	Intergenic	-3891	NM_011756	22695	Mm.389856	NM_011756	ENSMUSG00000044786	Zfp36	Gos24|Nup475|TIS11D|TISII|Tis11|Ttp|Zfp-36	zinc finger protein 36	protein-coding	0.04	0.587065
SX-M-VEH1_S9_peak_7040	chr4	133842923	133843123	+	0	NA	Intergenic	Intergenic	31708	NM_001285506	20111	Mm.301827	NM_009097	ENSMUSG00000003644	Rps6ka1	Mapkapk-1a|Rsk|Rsk-1|Rsk1|S6K-alpha-1|p90-Rsk1|p90Rsk1|p90S6K|p90rsk	ribosomal protein S6 kinase polypeptide 1	protein-coding	0.02	0.532338
SX-M-VEH1_S9_peak_101	chr1	52233371	52233571	+	0	NA	promoter-TSS (NM_001113383)	promoter-TSS (NM_001113383)	-239	NM_001113383	14660	Mm.398608	NM_001081081	ENSMUSG00000026103	Gls	6330442B14|AI314027|B230365M23Rik	glutaminase	protein-coding	0.08	0.681592	-49(GACGTGTG,-,0.00),70(AGCACGTC,+,0.00)
SX-M-VEH1_S9_peak_3687	chr15	76351040	76351240	+	0	NA	promoter-TSS (NM_026859)	promoter-TSS (NM_026859)	-30	NM_025340	106025	Mm.41463	NM_025340	ENSMUSG00000022552	Sharpin	0610041B22Rik|AW121341|RBCKL1|SIPL1|cpdm	SHANK-associated RH domain interacting protein	protein-coding	0.05	0.577114		5(ACCAATCA,-,0.00)
SX-M-VEH1_S9_peak_7314	chr5	34407420	34407620	+	0	NA	intron (NM_001243123, intron 1 of 20)	intron (NM_001243123, intron 1 of 20)	37587	NM_001243123	231128	Mm.286885	NM_001030306	ENSMUSG00000037210	Fam193a	-	family with sequence similarity 193, member A	protein-coding	0.015	0.457711	-87(GTCATGTC,+,0.00)
SX-M-VEH1_S9_peak_5491	chr2	30982032	30982232	+	0	NA	promoter-TSS (NM_028846)	promoter-TSS (NM_028846)	-147	NM_028846	74270	Mm.346654	NM_028846	ENSMUSG00000026854	Usp20	1700055M05Rik|AI467231|Vdu2	ubiquitin specific peptidase 20	protein-coding	0.105	0.666667
SX-M-VEH1_S9_peak_4145	chr16	57231417	57231617	+	0	NA	promoter-TSS (NM_026254)	promoter-TSS (NM_026254)	-51	NM_026254	67581	Mm.257819	NM_026254	ENSMUSG00000022749	Tbc1d23	4930451A13Rik|AU015720|AU043671|AU043778|D030022P07Rik|W51689	TBC1 domain family, member 23	protein-coding	0.06	0.542289	4(ACCACGTC,+,0.00),6(CACGTCTC,-,0.00)
SX-M-VEH1_S9_peak_2121	chr11	115277162	115277362	+	0	NA	promoter-TSS (NM_007997)	promoter-TSS (NM_007997)	-293	NM_007997	14149	Mm.4719	NM_007997	ENSMUSG00000018861	Fdxr	-	ferredoxin reductase	protein-coding	0.045	0.482587		73(GCCAATCA,-,0.00)
SX-M-VEH1_S9_peak_4151	chr16	58498510	58498710	+	0	NA	intron (NM_018784, intron 2 of 10)	intron (NM_018784, intron 2 of 10)	24702	NM_018784	54613	Mm.212742	NM_018784	ENSMUSG00000022747	St3gal6	1700023B24Rik|AI930218|AW552396|Siat10|St3galVI	ST3 beta-galactoside alpha-2,3-sialyltransferase 6	protein-coding	0.02	0.477612
SX-M-VEH1_S9_peak_7592	chr5	114921915	114922115	+	0	NA	Intergenic	Intergenic	-1225	NM_145209	231655	Mm.95479	NM_145209	ENSMUSG00000041827	Oasl1	7530414C13Rik|oasl9	2'-5' oligoadenylate synthetase-like 1	protein-coding	0.025	0.512438	40(CATGTGAC,-,0.00)
SX-M-VEH1_S9_peak_6769	chr4	57287864	57288064	+	0	NA	intron (NM_011207, intron 1 of 25)	intron (NM_011207, intron 1 of 25)	13873	NM_011207	545622	Mm.246552	NM_011207	ENSMUSG00000038764	Ptpn3	9530011I20Rik|PTP-H1|PTPCL	protein tyrosine phosphatase, non-receptor type 3	protein-coding	0.015	0.522388	71(CACACGTG,+,0.00),73(CACGTGGG,-,0.00)
SX-M-VEH1_S9_peak_4631	chr17	65819199	65819399	+	0	NA	intron (NR_104465, intron 10 of 18)	intron (NR_104465, intron 10 of 18)	35944	NM_001114131	70351	Mm.48686	NM_146081	ENSMUSG00000061950	Ppp4r1	3110001J10Rik|Pp4r1	protein phosphatase 4, regulatory subunit 1	protein-coding	0.005	0.432836
SX-M-VEH1_S9_peak_899	chr10	59879161	59879361	+	0	NA	promoter-TSS (NM_019965)	promoter-TSS (NM_019965)	-330	NM_019965	56709	Mm.103610	NM_019965	ENSMUSG00000020109	Dnajb12	Dj10|mDj10	DnaJ heat shock protein family (Hsp40) member B12	protein-coding	0.025	0.432836	72(GCCACATC,+,0.00)
SX-M-VEH1_S9_peak_1690	chr11	69070700	69070900	+	0	NA	promoter-TSS (NM_025838)	promoter-TSS (NM_025838)	-9	NM_025838	66910	Mm.33964	NM_025838	ENSMUSG00000020895	Tmem107	1110004B13Rik|2810049P21Rik	transmembrane protein 107	protein-coding	0.095	0.621891
SX-M-VEH1_S9_peak_7588	chr5	114773908	114774108	+	0	NA	promoter-TSS (NM_019834)	promoter-TSS (NM_019834)	-516	NM_001077359	26431	Mm.195632	NM_019834	ENSMUSG00000041890	Git2	1500036H07Rik|5830420E16Rik|6430510B20Rik|9630056M03Rik|B230104M05Rik|CAT2|mKIAA0148	G protein-coupled receptor kinase-interactor 2	protein-coding	0.035	0.507463		-6(GCCAATAA,-,0.00)
SX-M-VEH1_S9_peak_1072	chr10	82629623	82629823	+	0	NA	promoter-TSS (NR_037190)	promoter-TSS (NR_037190)	-115	NM_172552	21665	Mm.284252	NM_011561	ENSMUSG00000034674	Tdg	E130317C12Rik|JZA-3|Jza1	thymine DNA glycosylase	protein-coding	0.08	0.587065	-21(CTGACGTC,+,0.00),-19(GACGTCAG,-,0.00),85(ATCACGTG,+,0.00),87(CACGTGAT,-,0.00)	68(CCATTGGC,+,0.00)
SX-M-VEH1_S9_peak_5743	chr2	118659922	118660122	+	0	NA	Intergenic	Intergenic	-3555	NM_001033254	214230	Mm.241857	NM_001033254	ENSMUSG00000074923	Pak6	4732456M09	p21 protein (Cdc42/Rac)-activated kinase 6	protein-coding	0.01	0.482587	53(CACATGAC,-,0.00)	69(GCCAATCA,-,0.00)
SX-M-VEH1_S9_peak_7332	chr5	37158526	37158726	+	0	NA	Intergenic	Intergenic	73390	NM_001347348	76071	Mm.85280	NM_178394	ENSMUSG00000063646	Jakmip1	5830437M04Rik|C330021K24Rik|Gababrbp|Marlin-1	janus kinase and microtubule interacting protein 1	protein-coding	0.025	0.557214
SX-M-VEH1_S9_peak_5075	chr19	8984567	8984767	+	0	NA	Intergenic	Intergenic	-4617	NR_104460	66395	Mm.203866	NM_009643	ENSMUSG00000069833	Ahnak	DY6	AHNAK nucleoprotein (desmoyokin)	protein-coding	0.01	0.492537
SX-M-VEH1_S9_peak_7008	chr4	132269903	132270103	+	0	NA	TTS (NR_002865)	TTS (NR_002865)	183	NR_002865	353373	Mm.424675	NR_002865		Rnu11	MBII-407|Mirn801|mir-801|mmu-mir-801	U11 small nuclear RNA	snRNA	0.03	0.383085
SX-M-VEH1_S9_peak_6994	chr4	129793959	129794159	+	0	NA	Intergenic	Intergenic	-26420	NM_008974	19244	Mm.193688	NM_008974	ENSMUSG00000028788	Ptp4a2	Prl-2	protein tyrosine phosphatase 4a2	protein-coding	0.005	0.577114
SX-M-VEH1_S9_peak_9526	chr8	121907997	121908197	+	0	NA	promoter-TSS (NM_011404)	promoter-TSS (NM_011404)	264	NM_001033485	407789	Mm.436576	NM_001033485		BC048644	-	cDNA sequence BC048644	protein-coding	0.055	0.60199		-89(CGATTGGT,+,0.00)
SX-M-VEH1_S9_peak_1632	chr11	60935680	60935880	+	0	NA	intron (NM_008928, intron 1 of 11)	intron (NM_008928, intron 1 of 11)	3723	NM_008928	26397	Mm.18494	NM_008928	ENSMUSG00000018932	Map2k3	AW212142|MEK3|MKK3|Prkmk3|mMKK3b	mitogen-activated protein kinase kinase 3	protein-coding	0.01	0.542289
SX-M-VEH1_S9_peak_1037	chr10	80751483	80751683	+	0	NA	Intergenic	Intergenic	-3623	NM_199322	208266	Mm.152371	NM_199322	ENSMUSG00000061589	Dot1l	A630076O07|AW907654|Dot1|KMT4|mDot1	DOT1-like, histone H3 methyltransferase (S. cerevisiae)	protein-coding	0.03	0.497512	84(GATGTGAC,-,0.00)
SX-M-VEH1_S9_peak_5290	chr19	53434163	53434363	+	0	NA	Intergenic	Intergenic	30533	NR_028427	381232	Mm.248624	NR_028427	ENSMUSG00000097636	Mirt1	4833407H14Rik|5430437C04Rik|5830416P10Rik|ENSMUSG00000074788|Gm10758	myocardial infarction associated transcript 1	ncRNA	0.015	0.452736
SX-M-VEH1_S9_peak_4673	chr17	80167780	80167980	+	0	NA	intron (NM_176963, intron 4 of 6)	intron (NM_176963, intron 4 of 6)	39425	NM_001195486	225027	Mm.292016	NM_146083	ENSMUSG00000024097	Srsf7	35kDa|9430065L19Rik|9G8|NX-96|Sfrs7	serine/arginine-rich splicing factor 7	protein-coding	0.01	0.492537
SX-M-VEH1_S9_peak_9602	chr9	13894705	13894905	+	0	NA	Intergenic	Intergenic	67078	NM_176836	72826	Mm.246174	NM_176836	ENSMUSG00000037808	Fam76b	2810485I05Rik|C78303	family with sequence similarity 76, member B	protein-coding	0.01	0.402985
SX-M-VEH1_S9_peak_8060	chr6	85451383	85451583	+	0	NA	promoter-TSS (NM_001163427)	promoter-TSS (NM_001163427)	-22	NM_007638	12468	Mm.289900	NM_007638	ENSMUSG00000030007	Cct7	AA408524|AL022769|Ccth|Cctz	chaperonin containing Tcp1, subunit 7 (eta)	protein-coding	0.12	0.701493		-75(TGATTGGC,+,0.00)
SX-M-VEH1_S9_peak_6898	chr4	116651555	116651755	+	0	NA	promoter-TSS (NM_021473)	promoter-TSS (NM_021473)	19	NM_021473	58810	Mm.30085	NM_021473	ENSMUSG00000028692	Akr1a1	2610201A18Rik|Akr1a4	aldo-keto reductase family 1, member A1 (aldehyde reductase)	protein-coding	0.055	0.58209
SX-M-VEH1_S9_peak_5450	chr2	25534216	25534416	+	0	NA	intron (NM_009422, intron 4 of 10)	intron (NM_009422, intron 4 of 10)	12624	NM_001290413	22030	Mm.3399	NM_009422	ENSMUSG00000026942	Traf2	AI325259	TNF receptor-associated factor 2	protein-coding	0.005	0.507463	-6(CATGTGAC,-,0.00)
SX-M-VEH1_S9_peak_2020	chr11	101642173	101642373	+	0	NA	Intergenic	B1_Mus1|SINE|Alu	14324	NM_025654	66599	Mm.41449	NM_025654	ENSMUSG00000010362	Rdm1	2410008M22Rik|AW212028|Rad52b	RAD52 motif 1	protein-coding	0.025	0.422886
SX-M-VEH1_S9_peak_10044	chr9	107334669	107334869	+	0	NA	intron (NM_133984, intron 4 of 10)	intron (NM_133984, intron 4 of 10)	3581	NM_133984	69536	Mm.259467	NM_133984	ENSMUSG00000032579	Hemk1	2310008M14Rik|AW049265	HemK methyltransferase family member 1	protein-coding	0.005	0.557214
SX-M-VEH1_S9_peak_4210	chr16	91413317	91413517	+	0	NA	intron (NM_008349, intron 3 of 6)	intron (NM_008349, intron 3 of 6)	7182	NM_008349	16155	Mm.4154	NM_008349	ENSMUSG00000022969	Il10rb	6620401D04Rik|AI528744|CRF2-4|Crfb4|D16H21S58|D21S58h|IL-10R2|Il10r2	interleukin 10 receptor, beta	protein-coding	0.005	0.41791
SX-M-VEH1_S9_peak_8191	chr6	115480210	115480410	+	0	NA	intron (NM_001308352, intron 7 of 7)	intron (NM_001308352, intron 7 of 7)	58244	NM_011146	19016	Mm.3020	NM_011146	ENSMUSG00000000440	Pparg	Nr1c3|PPAR-gamma|PPAR-gamma2|PPARgamma|PPARgamma2	peroxisome proliferator activated receptor gamma	protein-coding	0.005	0.457711
SX-M-VEH1_S9_peak_3767	chr15	82016163	82016363	+	0	NA	promoter-TSS (NM_010247)	promoter-TSS (NM_010247)	-106	NM_010247	14375	Mm.288809	NM_010247	ENSMUSG00000022471	Xrcc6	70kDa|G22p1|Ku70	X-ray repair complementing defective repair in Chinese hamster cells 6	protein-coding	0.095	0.651741
SX-M-VEH1_S9_peak_9172	chr8	34108733	34108933	+	0	NA	promoter-TSS (NM_011722)	promoter-TSS (NM_011722)	-121	NM_011722	22428	Mm.150373	NM_011722	ENSMUSG00000031516	Dctn6	AU044699|WS-3|p27	dynactin 6	protein-coding	0.055	0.452736
SX-M-VEH1_S9_peak_2163	chr11	117327091	117327291	+	0	NA	intron (NM_001113487, intron 2 of 10)	intron (NM_001113487, intron 2 of 10)	-4524	NM_017380	53860	Mm.38450	NM_017380	ENSMUSG00000059248	2018-09-09	MSF1|Msf|PNUTL4|Sint1	septin 9	protein-coding	0.04	0.522388	-22(TACACGTG,+,0.00),-20(CACGTGGA,-,0.00)
SX-M-VEH1_S9_peak_5719	chr2	104172835	104173035	+	0	NA	intron (NM_001033347, intron 16 of 20)	intron (NM_001033347, intron 16 of 20)	50166	NM_026634	68243	Mm.158191	NM_026634	ENSMUSG00000032671	A930018P22Rik	-	RIKEN cDNA A930018P22 gene	protein-coding	0.015	0.432836	-34(GTGACGTG,+,0.00),-32(GACGTGTG,-,0.00)
SX-M-VEH1_S9_peak_739	chr10	8505937	8506137	+	0	NA	intron (NM_177387, intron 1 of 7)	intron (NM_177387, intron 1 of 7)	12788	NM_177387	338362	Mm.41163	NM_177387	ENSMUSG00000047712	Ust	D930010O20Rik|UA2OST	uronyl-2-sulfotransferase	protein-coding	0.025	0.402985	-41(GCCACGTG,+,0.00),-39(CACGTGTT,-,0.00)
SX-M-VEH1_S9_peak_3072	chr13	100730893	100731093	+	0	NA	promoter-TSS (NM_009874)	promoter-TSS (NM_009874)	-51	NM_009874	12572	Mm.259718	NM_009874	ENSMUSG00000069089	Cdk7	AI323415|AI528512|C230069N13|Cdkn7|Crk4	cyclin-dependent kinase 7	protein-coding	0.08	0.616915	42(GCCACGTG,+,0.00)
SX-M-VEH1_S9_peak_7356	chr5	53413927	53414127	+	0	NA	Intergenic	Intergenic	-141752	NM_001080928	19664	Mm.209292	NM_009035	ENSMUSG00000039191	Rbpj	AI843960|CBF1|Igkjrb|Igkrsbp|RBP-J|RBP-J kappa|RBP-Jkappa|RBPjk|Rbpsuh	recombination signal binding protein for immunoglobulin kappa J region	protein-coding	0.005	0.358209
SX-M-VEH1_S9_peak_1279	chr10	128613150	128613350	+	0	NA	Intergenic	PB1D7|SINE|Alu	13256	NM_013765	27370	Mm.32118	NM_013765	ENSMUSG00000025362	Rps26	-	ribosomal protein S26	protein-coding	0.03	0.477612	-58(CACACGTG,+,0.00),-56(CACGTGTA,-,0.00),-43(AGCACGTG,+,0.00),-41(CACGTGGG,-,0.00),56(ATGACGTG,+,0.00),58(GACGTGGG,-,0.00)
SX-M-VEH1_S9_peak_2021	chr11	101645440	101645640	+	0	NA	Intergenic	Intergenic	17591	NM_025654	66599	Mm.41449	NM_025654	ENSMUSG00000010362	Rdm1	2410008M22Rik|AW212028|Rad52b	RAD52 motif 1	protein-coding	0.035	0.472637	49(GACGTGGG,-,0.00)
SX-M-VEH1_S9_peak_9955	chr9	86625050	86625250	+	0	NA	intron (NM_008615, intron 6 of 13)	ID2|SINE|ID	53097	NM_027100	69519	Mm.272517	NM_027100	ENSMUSG00000032417	Rwdd2a	1700030C20Rik|AI848608|Rwdd2	RWD domain containing 2A	protein-coding	0.02	0.482587	-40(CTCACGTG,+,0.00),-38(CACGTGTT,-,0.00)
SX-M-VEH1_S9_peak_8305	chr6	134252100	134252300	+	0	NA	intron (NM_001303102, intron 6 of 8)	intron (NM_001303102, intron 6 of 8)	-144129	NM_025778	66813	Mm.474472	NM_025778	ENSMUSG00000030200	Bcl2l14	4930452K23Rik|4933405K19Rik|9030625M01Rik|AI429211|Bclg	BCL2-like 14 (apoptosis facilitator)	protein-coding	0.02	0.447761
SX-M-VEH1_S9_peak_2828	chr13	41485225	41485425	+	0	NA	intron (NM_001111324, intron 1 of 7)	intron (NM_001111324, intron 1 of 7)	2035	NM_001111324	18003	Mm.288980	NM_017464	ENSMUSG00000021365	Nedd9	Cas-L|CasL|HEF1|MEF1|Nedd-9|p105	neural precursor cell expressed, developmentally down-regulated gene 9	protein-coding	0.01	0.432836		-56(GCCAATCA,-,0.00)
SX-M-VEH1_S9_peak_1097	chr10	88826625	88826825	+	0	NA	promoter-TSS (NM_175158)	promoter-TSS (NM_175158)	89	NM_175158	70683	Mm.29631	NM_175158	ENSMUSG00000004356	Utp20	3830408P06Rik|AA617408|Drim|mDRIM|mDRIN	UTP20 small subunit processome component	protein-coding	0.085	0.621891	45(CTCACGTG,+,0.00),47(CACGTGTA,-,0.00)
SX-M-VEH1_S9_peak_7095	chr4	137609916	137610116	+	0	NA	intron (NM_001347227, intron 6 of 26)	intron (NM_001347227, intron 6 of 26)	15827	NM_001347227	170707	Mm.218478	NM_130879	ENSMUSG00000043411	Usp48	2810449C13Rik|AI115503|BC021769|D330022K21Rik|Usp31	ubiquitin specific peptidase 48	protein-coding	0.02	0.532338
SX-M-VEH1_S9_peak_6980	chr4	129033580	129033780	+	0	NA	Intergenic	Intergenic	-24591	NM_029219	75234	Mm.259672	NM_029219	ENSMUSG00000028793	Rnf19b	4930534K13Rik|4930555L03Rik|Ibrdc3	ring finger protein 19B	protein-coding	0.025	0.587065
SX-M-VEH1_S9_peak_10038	chr9	107295775	107295975	+	0	NA	promoter-TSS (NM_009895)	promoter-TSS (NM_009895)	-784	NM_009895	12700	Mm.4592	NM_009895	ENSMUSG00000032578	Cish	CIS-1|CIS1|Cis|F17|F23|SOCS	cytokine inducible SH2-containing protein	protein-coding	0.015	0.477612	-55(GTGACGTG,+,0.00),-53(GACGTGTG,-,0.00)
SX-M-VEH1_S9_peak_9417	chr8	104591202	104591402	+	0	NA	promoter-TSS (NM_001024606)	promoter-TSS (NM_001024606)	-166	NM_001024606	382051	Mm.290750	NM_001024606	ENSMUSG00000048371	Pdp2	4833426J09Rik|Gm1705|mKIAA1348	pyruvate dehyrogenase phosphatase catalytic subunit 2	protein-coding	0.045	0.626866	-51(CCCACGTG,+,0.00),-49(CACGTGAC,-,0.00)
SX-M-VEH1_S9_peak_380	chr1	128245390	128245590	+	0	NA	intron (NM_026390, intron 1 of 12)	intron (NM_026390, intron 1 of 12)	1309	NM_026390	67812	Mm.293321	NM_026390	ENSMUSG00000026353	Ubxn4	1300013G12Rik|Ubxd2|mKIAA0242	UBX domain protein 4	protein-coding	0.005	0.358209
SX-M-VEH1_S9_peak_2772	chr13	30628345	30628545	+	0	NA	Intergenic	Intergenic	13402	NR_045975	75090	Mm.292232	NR_045975	ENSMUSG00000086263	4930519D14Rik	-	RIKEN cDNA 4930519D14 gene	ncRNA	0.005	0.38806	-53(GACGTGTC,-,0.00)	-90(TGATTGGC,+,0.00)
SX-M-VEH1_S9_peak_8433	chr7	15946126	15946326	+	0	NA	promoter-TSS (NM_133831)	promoter-TSS (NM_133831)	-118	NM_133831	68077	Mm.277634	NM_133831	ENSMUSG00000041560	Gltscr2	5330430H08Rik|9430097C02Rik|AU041936|AW536441|PICT-1|R74911	glioma tumor suppressor candidate region gene 2	protein-coding	0.06	0.467662
SX-M-VEH1_S9_peak_2320	chr12	33040873	33041073	+	0	NA	intron (NM_001024478, intron 15 of 19)	intron (NM_001024478, intron 15 of 19)	51902	NM_001024478	68764	Mm.60083	NM_001024478	ENSMUSG00000035860	Cdhr3	1110049B09Rik|BB172694|Cdh28	cadherin-related family member 3	protein-coding	0.01	0.343284
SX-M-VEH1_S9_peak_6771	chr4	57731245	57731445	+	0	NA	intron (NM_001304544, intron 5 of 8)	intron (NM_001304544, intron 5 of 8)	-113903	NM_001035532	11641	Mm.467752	NM_009649	ENSMUSG00000038729	Akap2	AA959716|AI649048|Akap-2|Akap-kl|B230340M18Rik|Prka2	A kinase (PRKA) anchor protein 2	protein-coding	0.02	0.452736	69(GACACGTG,+,0.00),71(CACGTGTC,-,0.00)
SX-M-VEH1_S9_peak_8063	chr6	85966184	85966384	+	0	NA	Intergenic	Intergenic	-4617	NM_028099	72102	Mm.24007	NM_028099	ENSMUSG00000030002	Dusp11	2010300F21Rik|AI481497	dual specificity phosphatase 11 (RNA/RNP complex 1-interacting)	protein-coding	0.015	0.427861		-15(TCATTGGC,+,0.00)
SX-M-VEH1_S9_peak_5239	chr19	44295585	44295785	+	0	NA	intron (NM_009128, intron 2 of 5)	intron (NM_009128, intron 2 of 5)	2009	NM_009128	20250	Mm.487021	NM_009128	ENSMUSG00000025203	Scd2	Mir5114|Scd-2|mir-5114|swty	stearoyl-Coenzyme A desaturase 2	protein-coding	0.01	0.447761
SX-M-VEH1_S9_peak_3709	chr15	78983919	78984119	+	0	NA	intron (NM_001024716, intron 1 of 13)	(TG)n|Simple_repeat|Simple_repeat	963	NM_001024716	110253	Mm.123714	NM_138579	ENSMUSG00000033088	Triobp	AI428493|EST478828|Tara|mKIAA1662	TRIO and F-actin binding protein	protein-coding	0.01	0.606965
SX-M-VEH1_S9_peak_2680	chr13	9354012	9354212	+	0	NA	intron (NM_001081426, intron 1 of 36)	intron (NM_001081426, intron 1 of 36)	77587	NM_001081426	208440	Mm.217326	NM_172459	ENSMUSG00000048264	Dip2c	2900024P20Rik|9630044M06|mKIAA0934	disco interacting protein 2 homolog C	protein-coding	0.005	0.373134
SX-M-VEH1_S9_peak_1638	chr11	61267144	61267344	+	0	NA	promoter-TSS (NM_007437)	promoter-TSS (NM_007437)	-58	NM_001331114	11671	Mm.398221	NM_007437	ENSMUSG00000010025	Aldh3a2	AI194803|Ahd-3|Ahd-3r|Ahd3|Ahd3-r|Aldh4|Aldh4-r|FALDH	aldehyde dehydrogenase family 3, subfamily A2	protein-coding	0.07	0.597015	-33(CACGTGAC,-,0.00)	-51(TCATTGGC,+,0.00)
SX-M-VEH1_S9_peak_9593	chr9	13247409	13247609	+	0	NA	intron (NM_025534, intron 1 of 8)	intron (NM_025534, intron 1 of 8)	553	NM_025534	66396	Mm.290620	NM_025534	ENSMUSG00000079084	Ccdc82	2310043N13Rik	coiled-coil domain containing 82	protein-coding	0.01	0.492537
SX-M-VEH1_S9_peak_5132	chr19	21737915	21738115	+	0	NA	Intergenic	B3A|SINE|B2	-40325	NM_031997	83921	Mm.329776	NM_031997	ENSMUSG00000024754	Tmem2	-	transmembrane protein 2	protein-coding	0.02	0.482587
SX-M-VEH1_S9_peak_453	chr1	138142205	138142405	+	0	NA	intron (NM_001111316, intron 1 of 31)	intron (NM_001111316, intron 1 of 31)	32821	NM_001111316	19264	Mm.391573	NM_011210	ENSMUSG00000026395	Ptprc	B220|CD45R|Cd45|L-CA|Ly-5|Lyt-4|T200|loc	protein tyrosine phosphatase, receptor type, C	protein-coding	0.005	0.462687
SX-M-VEH1_S9_peak_6736	chr4	44065636	44065836	+	0	NA	intron (NM_015828, intron 2 of 11)	intron (NM_015828, intron 2 of 11)	6937	NM_001190414	50798	Mm.256718	NM_015828	ENSMUSG00000028479	Gne	2310066H07Rik|DMRV|GLCNE|IBM2|NM|Uae1	glucosamine (UDP-N-acetyl)-2-epimerase/N-acetylmannosamine kinase	protein-coding	0.025	0.512438	53(GACACGTG,+,0.00),55(CACGTGGA,-,0.00)	-64(ACCAATCA,-,0.00)
SX-M-VEH1_S9_peak_2219	chr11	120633559	120633759	+	0	NA	promoter-TSS (NM_010756)	promoter-TSS (NM_010756)	-112	NM_010756	17134	Mm.268010	NM_010756	ENSMUSG00000051510	Mafg	AA545192|C630022N07Rik	v-maf musculoaponeurotic fibrosarcoma oncogene family, protein G (avian)	protein-coding	0.135	0.686567	-96(GACGTCAC,-,0.00),-93(GTCACATG,+,0.00),-78(GTCACGTG,+,0.00),-76(CACGTGGG,-,0.00)
SX-M-VEH1_S9_peak_2634	chr12	112517137	112517337	+	0	NA	Intergenic	RMER15-int|LTR|ERVL	-6077	NM_178915	104885	Mm.37751	NM_178915	ENSMUSG00000054013	Tmem179	AI839735	transmembrane protein 179	protein-coding	0.04	0.517413	53(GACACGTG,+,0.00),55(CACGTGGG,-,0.00)
SX-M-VEH1_S9_peak_2810	chr13	37010826	37011026	+	0	NA	intron (NM_001166391, intron 3 of 14)	intron (NM_001166391, intron 3 of 14)	38287	NM_028784	74145	Mm.235105	NM_028784	ENSMUSG00000039109	F13a1	1200014I03Rik|AI462306|F13a	coagulation factor XIII, A1 subunit	protein-coding	0.01	0.457711
SX-M-VEH1_S9_peak_5395	chr2	11647275	11647475	+	0	NA	intron (NM_008367, intron 1 of 7)	intron (NM_008367, intron 1 of 7)	4583	NM_008367	16184	Mm.915	NM_008367	ENSMUSG00000026770	Il2ra	CD25|Il2r|Ly-43	interleukin 2 receptor, alpha chain	protein-coding	0.025	0.502488
SX-M-VEH1_S9_peak_8298	chr6	134074113	134074313	+	0	NA	intron (NM_001303102, intron 2 of 8)	intron (NM_001303102, intron 2 of 8)	38513	NM_001303102	14011	Mm.269995	NM_007961	ENSMUSG00000030199	Etv6	AW123102|AW557856|Tel	ets variant 6	protein-coding	0.005	0.412935
SX-M-VEH1_S9_peak_6537	chr3	135604223	135604423	+	0	NA	intron (NM_008689, intron 15 of 24)	MER58C|DNA|hAT-Charlie	87224	NM_008689	18033	Mm.256765	NM_008689	ENSMUSG00000028163	Nfkb1	NF-KB1|NF-kappaB|NF-kappaB1|p105|p50|p50/p105	nuclear factor of kappa light polypeptide gene enhancer in B cells 1, p105	protein-coding	0	0.39801
SX-M-VEH1_S9_peak_9988	chr9	96696191	96696391	+	0	NA	intron (NM_175537, intron 2 of 2)	intron (NM_175537, intron 2 of 2)	35384	NM_175537	245007	Mm.485954	NM_175537	ENSMUSG00000040433	Zbtb38	A930014K01Rik|CIBZ	zinc finger and BTB domain containing 38	protein-coding	0.025	0.507463
SX-M-VEH1_S9_peak_6648	chr4	21847810	21848010	+	0	NA	non-coding (NR_028384, exon 1 of 1)	non-coding (NR_028384, exon 1 of 1)	327	NM_025669	66625	Mm.100117	NM_025669	ENSMUSG00000028248	Pnisr	5730406M06Rik|AA673174|Pinsr|Sfrs18|Srsf18	PNN interacting serine/arginine-rich	protein-coding	0.065	0.527363
SX-M-VEH1_S9_peak_612	chr1	170867810	170868010	+	0	NA	promoter-TSS (NM_001081304)	promoter-TSS (NM_001081304)	-139	NM_001081304	226641	Mm.377046	NM_001081304	ENSMUSG00000026663	Atf6	9130025P16Rik|9630036G24|AA789574|Atf6alpha|ESTM49	activating transcription factor 6	protein-coding	0.05	0.502488	-29(GAGACGTC,+,0.00),-27(GACGTCAG,-,0.00)
SX-M-VEH1_S9_peak_4244	chr16	94526722	94526922	+	0	NA	promoter-TSS (NM_007834)	promoter-TSS (NM_007834)	-193	NM_007834	13185	Mm.7472	NM_007834	ENSMUSG00000022898	Dscr3	AW538125|Dcra	Down syndrome critical region gene 3	protein-coding	0.11	0.666667
SX-M-VEH1_S9_peak_3921	chr16	11176420	11176620	+	0	NA	promoter-TSS (NR_027502)	promoter-TSS (NR_027502)	-127	NM_145931	106205	Mm.226860	NM_145931	ENSMUSG00000037965	Zc3h7a	A430104C18Rik|AI447294|AW556219|HSPC055|Zc3h7|Zc3hdc7	zinc finger CCCH type containing 7 A	protein-coding	0.075	0.656716	-71(GCCACGTC,+,0.00)
SX-M-VEH1_S9_peak_9337	chr8	83714953	83715153	+	0	NA	promoter-TSS (NM_197982)	promoter-TSS (NM_197982)	-124	NM_197982	68278	Mm.28222	NM_197982	ENSMUSG00000005481	Ddx39	2610307C23Rik|BAT1|DDXL|Ddx39a|URH49	DEAD (Asp-Glu-Ala-Asp) box polypeptide 39	protein-coding	0.055	0.552239	-1(CTCACGTG,+,0.00),1(CACGTGAC,-,0.00)
SX-M-VEH1_S9_peak_517	chr1	153085248	153085448	+	0	NA	intron (NM_175460, intron 4 of 10)	intron (NM_175460, intron 4 of 10)	101099	NM_008485	16782	Mm.329272	NM_008485	ENSMUSG00000026479	Lamc2	AA589349	laminin, gamma 2	protein-coding	0	0.522388
SX-M-VEH1_S9_peak_8871	chr7	101905563	101905763	+	0	NA	promoter-TSS (NM_025605)	promoter-TSS (NM_025605)	-174	NM_025605	66508	Mm.30003	NM_025605	ENSMUSG00000030842	Lamtor1	2400001E08Rik|Pdro|p18	late endosomal/lysosomal adaptor, MAPK and MTOR activator 1	protein-coding	0.04	0.522388	-10(CATGTGAC,-,0.00),77(CATGTGAC,-,0.00)
SX-M-VEH1_S9_peak_1972	chr11	98057595	98057795	+	0	NA	Intergenic	Intergenic	-4233	NM_146028	217154	Mm.181008	NM_146028	ENSMUSG00000017400	Stac2	24b2|24b2/STAC2|AW240854	SH3 and cysteine rich domain 2	protein-coding	0.035	0.606965	-75(CACACGTC,+,0.00),-30(GACGTGGG,-,0.00)
SX-M-VEH1_S9_peak_704	chr1	185203915	185204115	+	0	NA	promoter-TSS (NM_001163754)	promoter-TSS (NM_001163754)	-153	NM_001163754	98732	Mm.275841	NM_172649	ENSMUSG00000039318	Rab3gap2	1110059F07Rik|2010002H18Rik|5830469C09|AI851069|AW743433|RAB3-GAP150|mKIAA0839	RAB3 GTPase activating protein subunit 2	protein-coding	0.115	0.671642	-47(TCCACGTC,+,0.00),-15(GTCACGTG,+,0.00),-13(CACGTGTC,-,0.00)
SX-M-VEH1_S9_peak_8523	chr7	28049916	28050116	+	0	NA	promoter-TSS (NM_011874)	promoter-TSS (NM_011874)	76	NM_011874	23996	Mm.29582	NM_011874	ENSMUSG00000030603	Psmc4	CIP21|MIP224	proteasome (prosome, macropain) 26S subunit, ATPase, 4	protein-coding	0.04	0.552239
SX-M-VEH1_S9_peak_8028	chr6	72512480	72512680	+	0	NA	Intergenic	Intergenic	-31811	NM_007599	12332	Mm.18626	NM_007599	ENSMUSG00000056737	Capg	gCap39|mbh1	capping protein (actin filament), gelsolin-like	protein-coding	0.065	0.61194	66(CCCACGTG,+,0.00),68(CACGTGGC,-,0.00)
SX-M-VEH1_S9_peak_8185	chr6	114904916	114905116	+	0	NA	intron (NM_177683, intron 1 of 4)	intron (NM_177683, intron 1 of 4)	16736	NM_177683	232334	Mm.268357	NM_177683	ENSMUSG00000030315	Vgll4	BC048841|VGL-4	vestigial like family member 4	protein-coding	0.005	0.412935
SX-M-VEH1_S9_peak_7808	chr6	6577537	6577737	+	0	NA	intron (NM_009169, intron 1 of 2)	intron (NM_009169, intron 1 of 2)	1021	NM_009169	20422	Mm.2469	NM_009169	ENSMUSG00000042541	Shfm1	DSS1|Shfdg1|Shfg	split hand/foot malformation (ectrodactyly) type 1	protein-coding	0.005	0.343284		-17(GCCAATAA,-,0.00)
SX-M-VEH1_S9_peak_7310	chr5	34187824	34188024	+	0	NA	promoter-TSS (NM_010753)	promoter-TSS (NM_010753)	-214	NM_010753	17122	Mm.259260	NM_010753	ENSMUSG00000037235	Mxd4	2810410A03Rik|Mad4|bHLHc12	Max dimerization protein 4	protein-coding	0.05	0.547264	-2(AGCACGTG,+,0.00),0(CACGTGGT,-,0.00)
SX-M-VEH1_S9_peak_1099	chr10	89443677	89443877	+	0	NA	intron (NM_001079876, intron 1 of 10)	intron (NM_001079876, intron 1 of 10)	190	NM_001079876	237436	Mm.11982	NM_001033331	ENSMUSG00000074802	Gas2l3	8430435B07Rik|Gm240	growth arrest-specific 2 like 3	protein-coding	0.045	0.587065		-100(GCCAATCG,-,0.00)
SX-M-VEH1_S9_peak_10268	chrX	134601071	134601271	+	0	NA	promoter-TSS (NM_001313716)	promoter-TSS (NM_001313716)	-8	NM_001313717	56258	Mm.315909	NM_019868	ENSMUSG00000045427	Hnrnph2	DXHXS1271E|Ftp-3|Ftp3|H'|HNRNP|Hnrph2	heterogeneous nuclear ribonucleoprotein H2	protein-coding	0.07	0.512438	21(CTCACGTG,+,0.00),23(CACGTGAC,-,0.00),39(CACATGAC,-,0.00),54(CTCACGTG,+,0.00),56(CACGTGAT,-,0.00)	-99(ACCAATGA,-,0.00)
SX-M-VEH1_S9_peak_1994	chr11	99204160	99204360	+	0	NA	Intergenic	B3A|SINE|B2	26757	NM_020618	57376	Mm.379086	NM_020618	ENSMUSG00000037935	Smarce1	2810417B20Rik|5830412H02Rik|9030408N19Rik|Baf27	SWI/SNF related, matrix associated, actin dependent regulator of chromatin, subfamily e, member 1	protein-coding	0.005	0.492537
SX-M-VEH1_S9_peak_4681	chr17	80563799	80563999	+	0	NA	promoter-TSS (NM_001033443)	promoter-TSS (NM_001033443)	-65	NM_001033443	381113	Mm.329216	NM_001033443	ENSMUSG00000033966	Cdkl4	AU067824|Gm942	cyclin-dependent kinase-like 4	protein-coding	0.035	0.587065	14(GAGACGTG,+,0.00),16(GACGTGCC,-,0.00),63(GTGACGTG,+,0.00),65(GACGTGGC,-,0.00)	34(TGATTGGC,+,0.00)
SX-M-VEH1_S9_peak_6222	chr3	63975943	63976143	+	0	NA	promoter-TSS (NM_001033300)	promoter-TSS (NM_001033300)	-100	NM_001033300	229363	Mm.331051	NM_001033300	ENSMUSG00000027823	Gmps	670032|AA591640|AI047208|Gm9479	guanine monophosphate synthetase	protein-coding	0.045	0.562189	-61(ATCACATC,+,0.00)
SX-M-VEH1_S9_peak_9707	chr9	36767763	36767963	+	0	NA	promoter-TSS (NM_008408)	promoter-TSS (NM_008408)	-285	NM_008408	16430	Mm.2863	NM_008408	ENSMUSG00000032116	Stt3a	AA408947|BB081708|Itm1	STT3, subunit of the oligosaccharyltransferase complex, homolog A (S. cerevisiae)	protein-coding	0.085	0.587065	25(GTGACGTG,+,0.00),27(GACGTGTC,-,0.00),88(GTCACATG,+,0.00)
SX-M-VEH1_S9_peak_5859	chr2	132846315	132846515	+	0	NA	promoter-TSS (NM_001024385)	promoter-TSS (NM_001024385)	-251	NM_001024385	66586	Mm.357342	NM_025646	ENSMUSG00000027357	Crls1	0610009I22Rik|4930557M15Rik|5730490M08Rik	cardiolipin synthase 1	protein-coding	0.015	0.492537	46(GCCACGTG,+,0.00),48(CACGTGGC,-,0.00)
SX-M-VEH1_S9_peak_3085	chr13	104228912	104229112	+	0	NA	promoter-TSS (NM_021790)	promoter-TSS (NM_021790)	-168	NM_172807	238831	Mm.98910	NM_172807	ENSMUSG00000021713	Ppwd1	4632422M10Rik|A330090G21Rik	peptidylprolyl isomerase domain and WD repeat containing 1	protein-coding	0.08	0.621891
SX-M-VEH1_S9_peak_7431	chr5	74531787	74531987	+	0	NA	promoter-TSS (NM_178672)	promoter-TSS (NM_178672)	-145	NM_001114660	212986	Mm.134147	NM_178672	ENSMUSG00000062110	Scfd2	E430013M20Rik|STXBP1L1	Sec1 family domain containing 2	protein-coding	0.045	0.497512
SX-M-VEH1_S9_peak_9474	chr8	113635220	113635420	+	0	NA	promoter-TSS (NM_001048143)	promoter-TSS (NM_001048143)	-266	NM_001048143	270096	Mm.74689	NM_173015	ENSMUSG00000078908	Mon1b	5031407H10|5033413H12Rik	MON1 homolog B, secretory traffciking associated	protein-coding	0.065	0.522388		27(TCATTGGT,+,0.00)
SX-M-VEH1_S9_peak_181	chr1	60908898	60909098	+	0	NA	promoter-TSS (NM_009843)	promoter-TSS (NM_009843)	-27	NM_009843	12477	Mm.390	NM_009843	ENSMUSG00000026011	Ctla4	Cd152|Ctla-4|Ly-56	cytotoxic T-lymphocyte-associated protein 4	protein-coding	0.035	0.427861
SX-M-VEH1_S9_peak_2886	chr13	48516073	48516273	+	0	NA	Intergenic	Intergenic	-2737	NM_001164576	67911	Mm.251375	NM_026450	ENSMUSG00000050954	Zfp169	1700025J14Rik|4930429A13Rik|BE688704	zinc finger protein 169	protein-coding	0.01	0.402985
SX-M-VEH1_S9_peak_8046	chr6	82956577	82956777	+	0	NA	exon (NM_033079, exon 2 of 10)	exon (NM_033079, exon 2 of 10)	9755	NM_033079	110958	Mm.100652	NM_033079	ENSMUSG00000030041	M1ap	D6Mm5e	meiosis 1 associated protein	protein-coding	0.01	0.477612
SX-M-VEH1_S9_peak_4469	chr17	35051370	35051570	+	0	NA	intron (NM_033444, intron 1 of 5)	intron (NM_033444, intron 1 of 5)	1227	NM_033444	114584	Mm.29524	NM_033444	ENSMUSG00000007041	Clic1	Clcp|G6	chloride intracellular channel 1	protein-coding	0.055	0.616915
SX-M-VEH1_S9_peak_4405	chr17	29393397	29393597	+	0	NA	Intergenic	Intergenic	32583	NM_001159538	26382	Mm.279187	NM_013710	ENSMUSG00000024013	Fgd2	Tcd-2|Tcd2|ZFYVE4|tcs-2|tcs2	FYVE, RhoGEF and PH domain containing 2	protein-coding	0.03	0.502488	-34(CTCACGTG,+,0.00),-32(CACGTGAC,-,0.00)	70(GCCAATCA,-,0.00)
SX-M-VEH1_S9_peak_7441	chr5	77217897	77218097	+	0	NA	Intergenic	MLTR11B|LTR|ERVK	-6526	NM_183284	69982	Mm.46106	NM_183284	ENSMUSG00000053030	Spink2	1700007F22Rik|AV038945|HUSI-II	serine peptidase inhibitor, Kazal type 2	protein-coding	0.01	0.492537
SX-M-VEH1_S9_peak_3491	chr15	9574690	9574890	+	0	NA	Intergenic	Intergenic	-44914	NM_008372	16197	Mm.389	NM_008372	ENSMUSG00000003882	Il7r	CD127|IL-7Ralpha	interleukin 7 receptor	protein-coding	0.015	0.452736
SX-M-VEH1_S9_peak_1827	chr11	83272056	83272256	+	0	NA	Intergenic	Intergenic	14570	NM_001166028	237890	Mm.297670	NM_001166028	ENSMUSG00000082101	Slfn14	Gm20|Slfn14-ps	schlafen 14	protein-coding	0.005	0.363184
SX-M-VEH1_S9_peak_2549	chr12	100747262	100747462	+	0	NA	Intergenic	Intergenic	-22242	NM_001330702	73086	Mm.220417	NM_153587	ENSMUSG00000021180	Rps6ka5	3110005L17Rik|6330404E13Rik|AI854034|MSK1|MSPK1|RLPK|RLSK|S6K-alpha-5	ribosomal protein S6 kinase, polypeptide 5	protein-coding	0.01	0.497512	72(GCCACGTC,+,0.00),74(CACGTCTC,-,0.00)
SX-M-VEH1_S9_peak_9106	chr8	10500180	10500380	+	0	NA	intron (NM_001319151, intron 24 of 34)	intron (NM_001319151, intron 24 of 34)	346369	NM_001319151	244281	Mm.422761	NM_001081397	ENSMUSG00000039057	Myo16	BM140241|C230040D10Rik|Gm1105|NYAP3|mKIAA0865	myosin XVI	protein-coding	0.015	0.412935
SX-M-VEH1_S9_peak_7220	chr5	3512753	3512953	+	0	NA	intron (NM_009873, intron 5 of 7)	intron (NM_009873, intron 5 of 7)	-30980	NM_001042501	68152	Mm.240265	NM_026583	ENSMUSG00000058503	Fam133b	2900022K02Rik|5830415L20Rik	family with sequence similarity 133, member B	protein-coding	0.01	0.447761
SX-M-VEH1_S9_peak_8079	chr6	87042572	87042772	+	0	NA	promoter-TSS (NM_013528)	promoter-TSS (NM_013528)	-174	NM_013528	14583	Mm.19893	NM_013528	ENSMUSG00000029992	Gfpt1	2810423A18Rik|AI324119|AI449986|GFA|GFAT|GFAT1|GFAT1m|Gfpt	glutamine fructose-6-phosphate transaminase 1	protein-coding	0.08	0.626866	50(GCCACGTC,+,0.00),52(CACGTCGC,-,0.00)
SX-M-VEH1_S9_peak_6310	chr3	89872296	89872496	+	0	NA	intron (NM_001310676, intron 9 of 9)	intron (NM_001310676, intron 9 of 9)	40800	NM_010559	16194	Mm.2856	NM_010559	ENSMUSG00000027947	Il6ra	CD126|IL-6R|IL-6R-alpha|IL-6RA|Il6r	interleukin 6 receptor, alpha	protein-coding	0.03	0.61194	-35(GGCACGTG,+,0.00),-33(CACGTGTT,-,0.00)
SX-M-VEH1_S9_peak_1345	chr11	6701622	6701822	+	0	NA	Intergenic	Intergenic	18315	NR_046025	626419	Mm.390334	NR_046025	ENSMUSG00000086808	Gm11981	OTTMUSG00000005129	predicted gene 11981	ncRNA	0	0.462687
SX-M-VEH1_S9_peak_5855	chr2	132512281	132512481	+	0	NA	intron (NR_028286, intron 2 of 3)	L1M3|LINE|L1	21653	NR_028286	70371	Mm.394667	NR_028286	ENSMUSG00000086379	1700026D11Rik	-	RIKEN cDNA 1700026D11 gene	ncRNA	0.005	0.412935
SX-M-VEH1_S9_peak_3508	chr15	12322763	12322963	+	0	NA	intron (NM_025673, intron 1 of 3)	intron (NM_025673, intron 1 of 3)	1367	NM_025673	66629	Mm.157655	NM_025673	ENSMUSG00000022200	Golph3	4733401N08Rik|5730410D03Rik|AW413496	golgi phosphoprotein 3	protein-coding	0.01	0.353234
SX-M-VEH1_S9_peak_8532	chr7	28436952	28437152	+	0	NA	promoter-TSS (NM_022024)	promoter-TSS (NM_022024)	-395	NM_022024	63986	Mm.194536	NM_022024	ENSMUSG00000060791	Gmfg	0610039G16Rik|2310057N07Rik|AI324845	glia maturation factor, gamma	protein-coding	0.04	0.537313
SX-M-VEH1_S9_peak_1504	chr11	46461941	46462141	+	0	NA	intron (NM_134250, intron 3 of 6)	intron (NM_134250, intron 3 of 6)	7110	NM_134250	171285	Mm.72168	NM_134250	ENSMUSG00000020399	Havcr2	TIM-3|Tim3|Timd3	hepatitis A virus cellular receptor 2	protein-coding	0.015	0.512438
SX-M-VEH1_S9_peak_3394	chr14	75834708	75834908	+	0	NA	Intergenic	Intergenic	10156	NR_045294	100043189	Mm.426329	NR_045294		Gm4285	-	predicted gene 4285	ncRNA	0.03	0.522388
SX-M-VEH1_S9_peak_5923	chr2	153740915	153741115	+	0	NA	promoter-TSS (NM_007896)	promoter-TSS (NM_007896)	-272	NM_007896	13589	Mm.143877	NM_007896	ENSMUSG00000027479	Mapre1	5530600P05Rik|AI462499|AI504412|AW260097|BIM1p|D2Ertd459e|Eb1	microtubule-associated protein, RP/EB family, member 1	protein-coding	0.02	0.482587
SX-M-VEH1_S9_peak_848	chr10	43783349	43783549	+	0	NA	Intergenic	Intergenic	37291	NR_040581	69443	Mm.484042	NR_040581	ENSMUSG00000111422	1700027J07Rik	-	RIKEN cDNA 1700027J07 gene	ncRNA	0.005	0.39801
SX-M-VEH1_S9_peak_3399	chr14	77871543	77871743	+	0	NA	intron (NM_025384, intron 1 of 5)	intron (NM_025384, intron 1 of 5)	3274	NM_025384	66148	Mm.248046	NM_025384	ENSMUSG00000022013	Dnajc15	1110003P16Rik|Dnajd1	DnaJ heat shock protein family (Hsp40) member C15	protein-coding	0.015	0.482587
SX-M-VEH1_S9_peak_4924	chr18	74780084	74780284	+	0	NA	intron (NM_177470, intron 1 of 9)	intron (NM_177470, intron 1 of 9)	972	NM_177470	52538	Mm.245724	NM_177470	ENSMUSG00000036880	Acaa2	0610011L04Rik|AI255831|AI265397|D18Ertd240e	acetyl-Coenzyme A acyltransferase 2 (mitochondrial 3-oxoacyl-Coenzyme A thiolase)	protein-coding	0.04	0.447761	-75(GTCACATG,+,0.00),-73(CACATGAC,-,0.00),57(ATCACGTA,+,0.00),69(GACGTGCC,-,0.00)
SX-M-VEH1_S9_peak_9368	chr8	85034892	85035092	+	0	NA	Intergenic	Intergenic	-1923	NM_145390	212999	Mm.220357	NM_145390	ENSMUSG00000031691	Tnpo2	1110034O24Rik|AA414969|AI464345|AI852433|IPO3|Knpb2b|Kpnb2b|TRN2	transportin 2 (importin 3, karyopherin beta 2b)	protein-coding	0.02	0.447761		21(GCCAATGG,-,0.00)
SX-M-VEH1_S9_peak_9778	chr9	48217609	48217809	+	0	NA	Intergenic	(TAGG)n|Simple_repeat|Simple_repeat	123189	NM_030069	78252	Mm.31626	NM_030069	ENSMUSG00000032028	Nxpe2	4432416J03Rik|AI323362|Fam55b	neurexophilin and PC-esterase domain family, member 2	protein-coding	0	0.39801
SX-M-VEH1_S9_peak_3762	chr15	81730172	81730372	+	0	NA	promoter-TSS (NM_011241)	promoter-TSS (NM_011241)	-353	NM_011241	19387	Mm.270975	NM_011241	ENSMUSG00000022391	Rangap1	C79654|Fug1|mKIAA1835	RAN GTPase activating protein 1	protein-coding	0.03	0.383085
SX-M-VEH1_S9_peak_8730	chr7	75795178	75795378	+	0	NA	Intergenic	ORR1F|LTR|ERVL-MaLR	-53060	NM_001122780	207952	Mm.206223	NM_029652	ENSMUSG00000055652	Klhl25	2810402K13Rik|BC027373|Enc-1	kelch-like 25	protein-coding	0.025	0.557214
SX-M-VEH1_S9_peak_6037	chr2	170129526	170129726	+	0	NA	intron (NM_001159683, intron 2 of 6)	intron (NM_001159683, intron 2 of 6)	1594	NM_001033299	228913	Mm.22858	NM_001033299	ENSMUSG00000052056	Zfp217	4933431C08Rik|AW987152|Gm562|ZABC1|Znf217	zinc finger protein 217	protein-coding	0.005	0.393035
SX-M-VEH1_S9_peak_7221	chr5	3596125	3596325	+	0	NA	5' UTR (NM_172991, exon 1 of 5)	5' UTR (NM_172991, exon 1 of 5)	159	NM_027777	71382	Mm.379196	NM_027777	ENSMUSG00000005907	Pex1	5430414H02Rik|E330005K07Rik|ZWS1	peroxisomal biogenesis factor 1	protein-coding	0.095	0.631841	2(GCGACGTG,+,0.00),4(GACGTGCC,-,0.00)
SX-M-VEH1_S9_peak_9492	chr8	115845830	115846030	+	0	NA	Intergenic	Intergenic	-139036	NM_001025577	17132	Mm.275549	NM_001025577	ENSMUSG00000055435	Maf	2810401A20Rik|A230108G15Rik|AW047063|c-maf	avian musculoaponeurotic fibrosarcoma oncogene homolog	protein-coding	0	0.38806
SX-M-VEH1_S9_peak_7576	chr5	112324657	112324857	+	0	NA	Intergenic	Intergenic	-1612	NM_018783	54723	Mm.172947	NM_018783	ENSMUSG00000029345	Tfip11	2810002G02Rik|AF097181|AW046167|Srr1|TIP33|Tip39	tuftelin interacting protein 11	protein-coding	0.04	0.512438	-31(AGCACGTG,+,0.00),-29(CACGTGTG,-,0.00)
SX-M-VEH1_S9_peak_7798	chr5	150600979	150601179	+	0	NA	Intergenic	Intergenic	-6554	NM_133898	100637	Mm.279932	NM_133898	ENSMUSG00000041132	N4bp2l1	2410024N18Rik|AI428195|B230342M21Rik	NEDD4 binding protein 2-like 1	protein-coding	0.045	0.497512
SX-M-VEH1_S9_peak_9698	chr9	33036391	33036591	+	0	NA	Intergenic	MLT1H|LTR|ERVL-MaLR	-107525	NR_131058	330917	Mm.488283	NR_131058		Gm27162	A430016B06	predicted gene 27162	ncRNA	0.01	0.437811	-23(TCCACGTG,+,0.00),-21(CACGTGGC,-,0.00)
SX-M-VEH1_S9_peak_5318	chr19	61140781	61140981	+	0	NA	promoter-TSS (NM_001309216)	promoter-TSS (NM_001309216)	-41	NR_131956	414758	Mm.100056	NM_001001737	ENSMUSG00000074733	Zfp950	5830428H23Rik|AU016073|BC055757|Gm34518|Zfp826|mszf84	zinc finger protein 950	protein-coding	0.03	0.537313		-15(TGATTGGC,+,0.00)
SX-M-VEH1_S9_peak_127	chr1	54871047	54871247	+	0	NA	intron (NM_001081433, intron 1 of 27)	intron (NM_001081433, intron 1 of 27)	55240	NM_001081433	329154	Mm.397910	NM_001081433	ENSMUSG00000052331	Ankrd44	4930444A19Rik|A130096K20|E130014H08Rik|PP6-ARS-B	ankyrin repeat domain 44	protein-coding	0.005	0.447761
SX-M-VEH1_S9_peak_3809	chr15	96638316	96638516	+	0	NA	intron (NM_001166458, intron 1 of 15)	intron (NM_001166458, intron 1 of 15)	3546	NM_134086	105727	Mm.103568	NM_134086	ENSMUSG00000023169	Slc38a1	AA408026|AA409865|AL022800|AU015942|NAT2	solute carrier family 38, member 1	protein-coding	0.03	0.522388	91(CTCACGTG,+,0.00),93(CACGTGGC,-,0.00)
SX-M-VEH1_S9_peak_1844	chr11	85126728	85126928	+	0	NA	intron (NM_001029934, intron 1 of 33)	Tigger6b|DNA|TcMar-Tigger	13127	NM_001029934	237898	Mm.178524	NM_001029934	ENSMUSG00000000804	Usp32	2900074J03Rik|6430526O11Rik|AW045245	ubiquitin specific peptidase 32	protein-coding	0	0.378109
SX-M-VEH1_S9_peak_2296	chr12	25989817	25990017	+	0	NA	Intergenic	Intergenic	220588	NR_131149	629481	Mm.390460	NR_131149		Gm29687	-	predicted gene, 29687	ncRNA	0	0.41791
SX-M-VEH1_S9_peak_7027	chr4	133264698	133264898	+	0	NA	Intergenic	B3|SINE|B2	-1711	NM_031393	269589	Mm.25660	NM_031393	ENSMUSG00000028860	Sytl1	9030417L18|PSGL-1|Slp1	synaptotagmin-like 1	protein-coding	0.005	0.542289
SX-M-VEH1_S9_peak_3510	chr15	12588621	12588821	+	0	NA	intron (NM_001081064, intron 1 of 23)	intron (NM_001081064, intron 1 of 23)	3835	NM_001081064	68070	Mm.423205	NM_001081064	ENSMUSG00000022197	Pdzd2	4930537L06Rik|A930022H17Rik|Gm21706|Gm82|Pdzk3|mKIAA0300	PDZ domain containing 2	protein-coding	0.01	0.492537
SX-M-VEH1_S9_peak_7849	chr6	29347895	29348095	+	0	NA	promoter-TSS (NM_184053)	promoter-TSS (NM_184053)	-111	NM_007594	12321	Mm.392075	NM_007594	ENSMUSG00000029767	Calu	9530075H20Rik	calumenin	protein-coding	0.105	0.646766	-16(GACGTGGC,-,0.00)
SX-M-VEH1_S9_peak_2078	chr11	106716761	106716961	+	0	NA	Intergenic	Intergenic	-1580	NM_001305158	18613	Mm.343951	NM_008816	ENSMUSG00000020717	Pecam1	C85791|Cd31|PECAM-1|Pecam	platelet/endothelial cell adhesion molecule 1	protein-coding	0.01	0.472637		64(TGATTGGT,+,0.00)
SX-M-VEH1_S9_peak_5555	chr2	43738676	43738876	+	0	NA	Intergenic	Intergenic	-10048	NM_001301832	76117	Mm.217350	NM_153820	ENSMUSG00000049744	Arhgap15	5830480G12Rik	Rho GTPase activating protein 15	protein-coding	0.02	0.492537	29(GCCACGTC,+,0.00)
SX-M-VEH1_S9_peak_580	chr1	161876004	161876204	+	0	NA	intron (NM_172645, intron 1 of 23)	intron (NM_172645, intron 1 of 23)	557	NM_172645	226551	Mm.170002	NM_172645	ENSMUSG00000040297	Suco	4732491B11|AI848100|AU016931|Opt	SUN domain containing ossification factor	protein-coding	0.02	0.502488
SX-M-VEH1_S9_peak_9421	chr8	105254578	105254778	+	0	NA	exon (NM_178879, exon 2 of 2)	exon (NM_178879, exon 2 of 2)	475	NM_178879	97440	Mm.489600	NM_178879	ENSMUSG00000069920	B3gnt9	3-Gn-T9|B3gnt9-ps|BGnT-9|C76565|C76566|beta-1|beta3Gn-T9	UDP-GlcNAc:betaGal beta-1,3-N-acetylglucosaminyltransferase 9	protein-coding	0.11	0.716418	-24(GCCACGTC,+,0.00),-22(CACGTCGC,-,0.00)
SX-M-VEH1_S9_peak_2977	chr13	64432303	64432503	+	0	NA	promoter-TSS (NM_053180)	promoter-TSS (NM_053180)	-150	NM_053180	105278	Mm.74982	NM_053180	ENSMUSG00000021483	Cdk20	4932702G04Rik|AU019450|AW558027|CDCH|Ccrk|PNQLARE|p42	cyclin-dependent kinase 20	protein-coding	0.055	0.562189	-38(GTCACGTG,+,0.00),-36(CACGTGGT,-,0.00),-22(GCCACGTC,+,0.00),87(GTCACGTG,+,0.00),89(CACGTGCT,-,0.00)
SX-M-VEH1_S9_peak_2055	chr11	104630382	104630582	+	0	NA	intron (NM_016780, intron 2 of 14)	intron (NM_016780, intron 2 of 14)	22482	NM_016780	16416	Mm.87150	NM_016780	ENSMUSG00000020689	Itgb3	CD61|GP3A|INGRB3	integrin beta 3	protein-coding	0.01	0.477612	-89(GTCACGTG,+,0.00),-87(CACGTGGC,-,0.00),-8(CATGTGAC,-,0.00),34(TACGTGTC,-,0.00)
SX-M-VEH1_S9_peak_4580	chr17	52064690	52064890	+	0	NA	Intergenic	Intergenic	182063	NR_045095	100504169	Mm.417731	NR_045095		Gm20098	-	predicted gene, 20098	ncRNA	0.01	0.41791
SX-M-VEH1_S9_peak_1668	chr11	63914516	63914716	+	0	NA	intron (NM_018805, intron 1 of 1)	intron (NM_018805, intron 1 of 1)	7668	NM_018805	54710	Mm.274426	NM_018805	ENSMUSG00000070407	Hs3st3b1	3-OST-3B|3OST3B1|3Ost3b|AU041882|AW536289|Hs3st3b|m3-OST-3B	heparan sulfate (glucosamine) 3-O-sulfotransferase 3B1	protein-coding	0.06	0.61194		-93(ACCAATCA,-,0.00)
SX-M-VEH1_S9_peak_4337	chr17	23802823	23803023	+	0	NA	promoter-TSS (NM_175229)	promoter-TSS (NM_175229)	-264	NM_175229	75956	Mm.5222	NM_175229	ENSMUSG00000039218	Srrm2	5033413A03Rik|AA410130|SRm300|mKIAA0324	serine/arginine repetitive matrix 2	protein-coding	0.085	0.59204
SX-M-VEH1_S9_peak_3153	chr14	20478698	20478898	+	0	NA	intron (NM_001110794, intron 1 of 12)	intron (NM_001110794, intron 1 of 12)	1335	NM_001110794	11750	Mm.280231	NM_009674	ENSMUSG00000021814	Anxa7	AI265384|AI316497|Anx7|synexin	annexin A7	protein-coding	0	0.40796
SX-M-VEH1_S9_peak_7616	chr5	118477539	118477739	+	0	NA	Intergenic	Intergenic	-83080	NM_172424	76199	Mm.206238	NM_172424	ENSMUSG00000018076	Med13l	2210413I17Rik|6330591G05Rik|9030618F05Rik|Thrap2|Trap240L|mKIAA1025	mediator complex subunit 13-like	protein-coding	0.035	0.507463
SX-M-VEH1_S9_peak_8892	chr7	105640378	105640578	+	0	NA	promoter-TSS (NM_019502)	promoter-TSS (NM_019502)	-62	NM_029802	76932	Mm.41637	NM_029802	ENSMUSG00000030881	Arfip2	2310002N04Rik|POR|Por1	ADP-ribosylation factor interacting protein 2	protein-coding	0.075	0.646766	-97(GCCACGTC,+,0.00),-95(CACGTCGC,-,0.00)
SX-M-VEH1_S9_peak_3290	chr14	55560235	55560435	+	0	NA	promoter-TSS (NM_001199009)	promoter-TSS (NM_001199009)	306	NR_037572	28199	Mm.11535	NM_133734	ENSMUSG00000022214	Dcaf11	0710008A13Rik|C76035|D14Ucla1|Dacf11|GLO14|Wdr23	DDB1 and CUL4 associated factor 11	protein-coding	0.055	0.522388
SX-M-VEH1_S9_peak_7772	chr5	146829605	146829805	+	0	NA	Intergenic	Intergenic	-3185	NM_019647	19933	Mm.316592	NM_019647	ENSMUSG00000041453	Rpl21	8430440E03Rik|L21	ribosomal protein L21	protein-coding	0.015	0.487562		21(TGATTGGC,+,0.00)
SX-M-VEH1_S9_peak_4559	chr17	51802508	51802708	+	0	NA	intron (NM_009122, intron 5 of 10)	intron (NM_009122, intron 5 of 10)	9446	NM_001163630	20230	Mm.311655	NM_009122	ENSMUSG00000023927	Satb1	2610306G12Rik|AW413156	special AT-rich sequence binding protein 1	protein-coding	0.015	0.38806
SX-M-VEH1_S9_peak_1771	chr11	77078472	77078672	+	0	NA	promoter-TSS (NR_030756)	promoter-TSS (NR_030756)	-135	NM_001012309	237859	Mm.156195	NM_001012309	ENSMUSG00000037958	Nsrp1	8030451K07|AI851076|AL022898|Ccdc55|NSpr70|NSrp70	nuclear speckle regulatory protein 1	protein-coding	0.095	0.606965	74(GTCACGTC,+,0.00)
SX-M-VEH1_S9_peak_3913	chr16	10754509	10754709	+	0	NA	Intergenic	Intergenic	30927	NM_001271603	12703	Mm.130	NM_009896	ENSMUSG00000038037	Socs1	Cish1|Cish7|JAB|SOCS-1|SSI-1	suppressor of cytokine signaling 1	protein-coding	0.005	0.532338
SX-M-VEH1_S9_peak_4715	chr17	86880606	86880806	+	0	NA	Intergenic	Intergenic	-36642	NM_001277980	78469	Mm.67234	NM_030104	ENSMUSG00000037689	Tmem247	1700090G07Rik	transmembrane protein 247	protein-coding	0.015	0.412935	-17(ACCACGTC,+,0.00),-15(CACGTCAC,-,0.00)
SX-M-VEH1_S9_peak_4455	chr17	34122370	34122570	+	0	NA	promoter-TSS (NM_010238)	promoter-TSS (NM_010238)	137	NM_001204973	14312	Mm.3444	NM_010238	ENSMUSG00000024335	Brd2	AW228947|D17H6S113E|Frg-1|Fsrg-1|Fsrg1|Nat|Ring3|Rnf3|mKIAA4005	bromodomain containing 2	protein-coding	0.09	0.706468	-92(GTCACGTG,+,0.00),-90(CACGTGTC,-,0.00)
SX-M-VEH1_S9_peak_5501	chr2	31303319	31303519	+	0	NA	Intergenic	Intergenic	57496	NM_019681	14299	Mm.249318	NM_019681	ENSMUSG00000062661	Ncs1	9430075O15Rik|A730032G13Rik|AI836659|Freq|Mfreq|NCS-1	neuronal calcium sensor 1	protein-coding	0.02	0.487562	-87(ATGACGTC,+,0.00),-85(GACGTCTC,-,0.00)
SX-M-VEH1_S9_peak_9528	chr8	122433072	122433272	+	0	NA	promoter-TSS (NM_007806)	promoter-TSS (NM_007806)	-232	NM_007806	13057	Mm.271671	NM_007806	ENSMUSG00000006519	Cyba	b558|nmf333|p22-phox|p22phox	cytochrome b-245, alpha polypeptide	protein-coding	0.025	0.562189	58(GTCACGTG,+,0.00),60(CACGTGAC,-,0.00)
SX-M-VEH1_S9_peak_6009	chr2	167505346	167505546	+	0	NA	intron (NM_030743, intron 3 of 7)	intron (NM_030743, intron 3 of 7)	-12572	NM_170756	263876	Mm.34342	NM_170756	ENSMUSG00000047030	Spata2	AI504642|mKIAA0757	spermatogenesis associated 2	protein-coding	0.01	0.447761
SX-M-VEH1_S9_peak_684	chr1	181447353	181447553	+	0	NA	intron (NM_028408, intron 3 of 5)	MLT1I|LTR|ERVL-MaLR	63998	NM_207280	403180	Mm.220754	NM_207280	ENSMUSG00000050625	Ccdc121	6530421E24Rik|Gm755	coiled-coil domain containing 121	protein-coding	0.025	0.527363	-30(CATGTGAC,-,0.00)
SX-M-VEH1_S9_peak_1556	chr11	53617190	53617390	+	0	NA	promoter-TSS (NR_027491)	promoter-TSS (NR_027491)	48	NR_027491	16189	Mm.276360	NM_021283	ENSMUSG00000000869	Il4	BSF-1|Il-4	interleukin 4	protein-coding	0	0.477612
SX-M-VEH1_S9_peak_5770	chr2	121413656	121413856	+	0	NA	promoter-TSS (NM_007952)	promoter-TSS (NM_007952)	36	NM_153075	212670	Mm.384318	NM_153075	ENSMUSG00000033486	Catsper2	-	cation channel, sperm associated 2	protein-coding	0.14	0.761194		66(GCCAATCG,-,0.00)
SX-M-VEH1_S9_peak_7980	chr6	52825538	52825738	+	0	NA	intron (NM_173406, intron 2 of 4)	intron (NM_173406, intron 2 of 4)	83982	NM_001168277	231986	Mm.386865	NM_173406	ENSMUSG00000063568	Jazf1	AI591476|C820002C15|Jaz1|Tip27	JAZF zinc finger 1	protein-coding	0.015	0.467662
SX-M-VEH1_S9_peak_2118	chr11	115128503	115128703	+	0	NA	intron (NM_001347648, intron 1 of 5)	intron (NM_001347648, intron 1 of 5)	5389	NM_145634	246746	Mm.277387	NM_145634	ENSMUSG00000047798	Cd300lf	CLIM1|CLM-1|CLM1|Digr2|F730004D16Rik|IREM1|IgSF13|LMIR3|Pigr3	CD300 molecule like family member F	protein-coding	0.01	0.432836
SX-M-VEH1_S9_peak_3474	chr15	6603819	6604019	+	0	NA	intron (NM_011815, intron 1 of 17)	(CA)n|Simple_repeat|Simple_repeat	24072	NM_001278269	23880	Mm.170905	NM_011815	ENSMUSG00000022148	Fyb	ADAP|B630013F22Rik|FYB-120/130|Slap130|p120/130|p120/p130	FYN binding protein	protein-coding	0.015	0.383085	-13(GTCACATC,+,0.00),2(TACACGTG,+,0.00),4(CACGTGTG,-,0.00)
SX-M-VEH1_S9_peak_5373	chr2	11142802	11143002	+	0	NA	Intergenic	Intergenic	-29480	NM_008859	18761	Mm.329993	NM_008859	ENSMUSG00000026778	Prkcq	A130035A12Rik|AW494342|PKC-0|PKC-theta|PKCtheta|Pkcq	protein kinase C, theta	protein-coding	0.005	0.437811
SX-M-VEH1_S9_peak_912	chr10	61695326	61695526	+	0	NA	promoter-TSS (NM_027912)	promoter-TSS (NM_027912)	-88	NM_001272092	71767	Mm.71514	NM_027912	ENSMUSG00000020087	Tysnd1	1300019N10Rik	trypsin domain containing 1	protein-coding	0.055	0.58209		2(GCCAATCA,-,0.00),57(GCCAATCG,-,0.00)
SX-M-VEH1_S9_peak_3181	chr14	25861881	25862081	+	0	NA	intron (NM_013469, intron 1 of 14)	intron (NM_013469, intron 1 of 14)	19826	NM_013469	11744	Mm.294083	NM_013469	ENSMUSG00000021866	Anxa11	A830099O17Rik|Anx11	annexin A11	protein-coding	0.035	0.497512
SX-M-VEH1_S9_peak_1103	chr10	89732182	89732382	+	0	NA	promoter-TSS (NM_025914)	promoter-TSS (NM_025914)	13	NM_025914	67019	Mm.335292	NM_025914	ENSMUSG00000019948	Actr6	2010200J04Rik|AU044443|Arp6|ArpX|CDA12	ARP6 actin-related protein 6	protein-coding	0.08	0.557214
SX-M-VEH1_S9_peak_10114	chr9	120074588	120074788	+	0	NA	Intergenic	Intergenic	-6392	NM_009987	13051	Mm.44065	NM_009987	ENSMUSG00000052336	Cx3cr1	-	chemokine (C-X3-C motif) receptor 1	protein-coding	0.025	0.432836	-100(CATGTGAC,-,0.00),-87(GTCATGTG,+,0.00),16(CCCACGTC,+,0.00),18(CACGTCAT,-,0.00)
SX-M-VEH1_S9_peak_3908	chr16	8829829	8830029	+	0	NA	promoter-TSS (NM_001081400)	promoter-TSS (NM_001081400)	-171	NM_001081400	69053	Mm.390868	NM_001081400	ENSMUSG00000022507	1810013L24Rik	1110017P05Rik|3010002C02Rik|AA792997|AW124177|Gm19906|R74903	RIKEN cDNA 1810013L24 gene	protein-coding	0.08	0.641791		-6(GCCAATCA,-,0.00),46(GCCAATGG,-,0.00)
SX-M-VEH1_S9_peak_4461	chr17	34603651	34603851	+	0	NA	promoter-TSS (NM_019403)	promoter-TSS (NM_019403)	-190	NM_019403	54197	Mm.274542	NM_019403	ENSMUSG00000015478	Rnf5	2410131O05Rik|AA407576|NG2	ring finger protein 5	protein-coding	0.025	0.492537		-96(GCCAATCA,-,0.00),-7(TGATTGGC,+,0.00)
SX-M-VEH1_S9_peak_9929	chr9	77750488	77750688	+	0	NA	Intergenic	Intergenic	-3947	NM_010295	14629	Mm.89888	NM_010295	ENSMUSG00000032350	Gclc	D9Wsu168e|GLCL-H|Ggcs-hs|Glclc	glutamate-cysteine ligase, catalytic subunit	protein-coding	0.08	0.59204
SX-M-VEH1_S9_peak_3769	chr15	82146852	82147052	+	0	NA	promoter-TSS (NM_033218)	promoter-TSS (NM_033218)	-317	NM_033218	20788	Mm.9002	NM_033218	ENSMUSG00000022463	Srebf2	AI608257|SREBP-2|SREBP2|SREBP2gc|bHLHd2|lop13|nuc	sterol regulatory element binding factor 2	protein-coding	0.075	0.58209
SX-M-VEH1_S9_peak_5600	chr2	61309272	61309472	+	0	NA	Intergenic	MLT1K|LTR|ERVL-MaLR	-269214	NM_011529	21353	Mm.244393	NM_011529	ENSMUSG00000064289	Tank	C86182|E430026L09Rik|I-TRAF	TRAF family member-associated Nf-kappa B activator	protein-coding	0.01	0.462687
SX-M-VEH1_S9_peak_5034	chr19	6276520	6276720	+	0	NA	promoter-TSS (NM_010119)	promoter-TSS (NM_010119)	-276	NM_010119	13660	Mm.30169	NM_010119	ENSMUSG00000024772	Ehd1	AA409636|Past1|RME-1	EH-domain containing 1	protein-coding	0.095	0.661692	30(GACGTGGC,-,0.00)
SX-M-VEH1_S9_peak_3520	chr15	27696017	27696217	+	0	NA	Intergenic	RMER6A|LTR|ERVK	-14575	NM_001242423	223433	Mm.266485	NM_198301	ENSMUSG00000056069	Fam105a	9830126M18	family with sequence similarity 105, member A	protein-coding	0	0.41791	72(GCCACATC,+,0.00)
SX-M-VEH1_S9_peak_7932	chr6	47788409	47788609	+	0	NA	Intergenic	Intergenic	15143	NR_030485	735289		NR_030485	ENSMUSG00000076060	Mir704	Mirn704|mir-704|mmu-mir-704	microRNA 704	ncRNA	0.055	0.537313	88(CCCACGTG,+,0.00),90(CACGTGGG,-,0.00)
SX-M-VEH1_S9_peak_3990	chr16	24910581	24910781	+	0	NA	intron (NM_001145954, intron 5 of 7)	intron (NM_001145954, intron 5 of 7)	-148958	NR_040374	319487	Mm.137341	NR_040374	ENSMUSG00000096960	A230028O05Rik	-	RIKEN cDNA A230028O05 gene	ncRNA	0.01	0.39801
SX-M-VEH1_S9_peak_3210	chr14	31496338	31496538	+	0	NA	intron (NM_028932, intron 1 of 5)	intron (NM_028932, intron 1 of 5)	1359	NM_028932	74427	Mm.491208	NM_028932	ENSMUSG00000021890	Eaf1	4933403C17Rik|AI666536	ELL associated factor 1	protein-coding	0.01	0.477612	-86(GATGTGAC,-,0.00)
SX-M-VEH1_S9_peak_3401	chr14	78474196	78474396	+	0	NA	Intergenic	L1MA6|LINE|L1	48406	NM_001346784	219181	Mm.89413	NM_001164503	ENSMUSG00000022016	Akap11	6330501D17Rik|AKAP220|Gm80|PRKA11|mKIAA0629	A kinase (PRKA) anchor protein 11	protein-coding	0.015	0.40796
SX-M-VEH1_S9_peak_5046	chr19	6992507	6992707	+	0	NA	promoter-TSS (NM_020566)	promoter-TSS (NM_020566)	-335	NM_020566	57431	Mm.10721	NM_020566	ENSMUSG00000024963	Dnajc4	2010301J22Rik|Hspf2|Mcg18	DnaJ heat shock protein family (Hsp40) member C4	protein-coding	0.055	0.641791		76(TCATTGGC,+,0.00)
SX-M-VEH1_S9_peak_9311	chr8	81015092	81015292	+	0	NA	promoter-TSS (NM_027554)	promoter-TSS (NM_027554)	-286	NM_027554	74841	Mm.246018	NM_027554	ENSMUSG00000038250	Usp38	4631402N15Rik|4833420O05Rik|AA536967|AU044701|AW544820|mKIAA1891	ubiquitin specific peptidase 38	protein-coding	0.095	0.626866	-57(CTCACGTC,+,0.00),-55(CACGTCAC,-,0.00),37(GACGTGGA,-,0.00)
SX-M-VEH1_S9_peak_6873	chr4	107720031	107720231	+	0	NA	Intergenic	Intergenic	-35969	NM_019872	56296	Mm.141324	NM_019872	ENSMUSG00000028610	Dmrtb1	Dmrt6|Prp13	DMRT-like family B with proline-rich C-terminal, 1	protein-coding	0.015	0.437811	-63(GACGTGGC,-,0.00)
SX-M-VEH1_S9_peak_5963	chr2	158719640	158719840	+	0	NA	intron (NM_153089, intron 2 of 10)	ID_B1|SINE|B4	-48359	NM_027975	71878	Mm.85162	NM_027975	ENSMUSG00000027654	Fam83d	2310007D09Rik|BB104611	family with sequence similarity 83, member D	protein-coding	0.01	0.477612
SX-M-VEH1_S9_peak_5463	chr2	27028030	27028230	+	0	NA	promoter-TSS (NM_172659)	promoter-TSS (NM_172659)	-132	NM_172659	227659	Mm.41203	NM_172659	ENSMUSG00000036067	Slc2a6	A330096C23|F630103L12Rik|Glut6|Glut9	solute carrier family 2 (facilitated glucose transporter), member 6	protein-coding	0.085	0.656716
SX-M-VEH1_S9_peak_3994	chr16	25048856	25049056	+	0	NA	Intergenic	Intergenic	-10683	NR_040374	319487	Mm.137341	NR_040374	ENSMUSG00000096960	A230028O05Rik	-	RIKEN cDNA A230028O05 gene	ncRNA	0.01	0.467662
SX-M-VEH1_S9_peak_1941	chr11	96318576	96318776	+	0	NA	5' UTR (NM_010459, exon 1 of 2)	5' UTR (NM_010459, exon 1 of 2)	409	NM_010459	15412	Mm.3546	NM_010459	ENSMUSG00000038692	Hoxb4	Hox-2.6	homeobox B4	protein-coding	0.045	0.497512	-26(ATCACGTG,+,0.00),-24(CACGTGGG,-,0.00)	-41(CCATTGGC,+,0.00)
SX-M-VEH1_S9_peak_781	chr10	19171903	19172103	+	0	NA	intron (NR_038022, intron 1 of 1)	intron (NR_038022, intron 1 of 1)	4765	NR_038022	100504265	Mm.383417	NR_038021		Gm20139	-	predicted gene, 20139	ncRNA	0.005	0.422886	-22(ACCACGTC,+,0.00),-20(CACGTCAT,-,0.00)
SX-M-VEH1_S9_peak_2309	chr12	28751739	28751939	+	0	NA	promoter-TSS (NM_201357)	promoter-TSS (NM_201357)	11	NM_201357	380752	Mm.273724	NM_201357	ENSMUSG00000036613	Tssc1	D12Ertd604e|Eipr1	tumor suppressing subtransferable candidate 1	protein-coding	0.065	0.577114		-58(CCATTGGC,+,0.00)
SX-M-VEH1_S9_peak_1742	chr11	72842895	72843095	+	0	NA	intron (NM_001045536, intron 9 of 54)	intron (NM_001045536, intron 9 of 54)	46769	NM_001045536	195018	Mm.272030	NM_001045536	ENSMUSG00000055670	Zzef1	8430405D05Rik|BC051585|C130099L13Rik|C85424|NSPA|mKIAA0399	zinc finger, ZZ-type with EF hand domain 1	protein-coding	0.01	0.41791
SX-M-VEH1_S9_peak_982	chr10	76306822	76307022	+	0	NA	intron (NM_001081419, intron 7 of 37)	intron (NM_001081419, intron 7 of 37)	38369	NM_001081419	64451	Mm.33183	NM_001081419	ENSMUSG00000020231	Dip2a	4931420H10Rik|AI426328|Dip2|Kiaa0184-hp|mKIAA0184	disco interacting protein 2 homolog A	protein-coding	0.035	0.522388	30(CACGTGGT,-,0.00)
SX-M-VEH1_S9_peak_2482	chr12	83631951	83632151	+	0	NA	promoter-TSS (NM_027349)	promoter-TSS (NM_027349)	-183	NM_027349	67039	Mm.46005	NM_027349	ENSMUSG00000010608	Rbm25	2600011C06Rik|2610015J01Rik|A130095G20Rik|AI159652|AL023075|AU043498|RNPC7	RNA binding motif protein 25	protein-coding	0.04	0.487562
SX-M-VEH1_S9_peak_9577	chr9	3000447	3000647	+	0	NA	Intergenic	GSAT_MM|Satellite|Satellite	38196	NR_039546	100628572		NR_039546	ENSMUSG00000106183	Mir101c	mir-101c|mmu-mir-101c	microRNA 101c	ncRNA	0.035	0.368159	-82(TTCACGTC,+,0.00),-80(CACGTCGT,-,0.00),36(TTCACGTC,+,0.00)
SX-M-VEH1_S9_peak_4565	chr17	51814135	51814335	+	0	NA	intron (NM_001163632, intron 1 of 10)	intron (NM_001163632, intron 1 of 10)	-2181	NM_001163630	20230	Mm.311655	NM_009122	ENSMUSG00000023927	Satb1	2610306G12Rik|AW413156	special AT-rich sequence binding protein 1	protein-coding	0.01	0.333333
SX-M-VEH1_S9_peak_303	chr1	90676713	90676913	+	0	NA	Intergenic	Intergenic	73388	NM_133805	108679	Mm.119177	NM_133805	ENSMUSG00000034432	Cops8	9430009J09Rik|AA408242|Csn8|Sgn8	COP9 signalosome subunit 8	protein-coding	0.01	0.58209
SX-M-VEH1_S9_peak_806	chr10	24823839	24824039	+	0	NA	intron (NM_134005, intron 4 of 24)	intron (NM_134005, intron 4 of 24)	12256	NM_134005	209558	Mm.338425	NM_134005	ENSMUSG00000019989	Enpp3	AI876438|CD203c	ectonucleotide pyrophosphatase/phosphodiesterase 3	protein-coding	0.015	0.38806
SX-M-VEH1_S9_peak_9507	chr8	119784026	119784226	+	0	NA	Intergenic	Intergenic	-5710	NM_028883	74347	Mm.358759	NM_028883	ENSMUSG00000034105	Tldc1	4632415K11Rik|Kiaa1609	TBC/LysM associated domain containing 1	protein-coding	0.01	0.60199	26(CATGTGAC,-,0.00)
SX-M-VEH1_S9_peak_4475	chr17	35210163	35210363	+	0	NA	Intergenic	Intergenic	-4912	NM_010735	16992	Mm.87787	NM_010735	ENSMUSG00000024402	Lta	LT|LT-[a]|LT-alpha|LT[a]|LTalpha|Ltx|TNF-beta|TNFSF1|Tnfb|Tnfsf1b|Tnlg1e|hlb382	lymphotoxin A	protein-coding	0.02	0.527363
SX-M-VEH1_S9_peak_4287	chr17	7925864	7926064	+	0	NA	promoter-TSS (NM_145968)	promoter-TSS (NM_145968)	-36	NM_145968	72536	Mm.119680	NM_145968	ENSMUSG00000033450	Tagap	2610315E15Rik	T cell activation Rho GTPase activating protein	protein-coding	0.025	0.562189
SX-M-VEH1_S9_peak_9230	chr8	57427787	57427987	+	0	NA	Intergenic	L1MB2|LINE|L1	-28036	NM_009136	20284	Mm.12886	NM_009136	ENSMUSG00000031610	Scrg1	AW124307	scrapie responsive gene 1	protein-coding	0.015	0.437811
SX-M-VEH1_S9_peak_1034	chr10	80700410	80700610	+	0	NA	intron (NM_172457, intron 1 of 3)	B2_Mm2|SINE|B2	1310	NM_172457	208228	Mm.49309	NM_172457	ENSMUSG00000003348	Mob3a	5330417K06Rik|A630029F06|AV218468|Mobkl2a	MOB kinase activator 3A	protein-coding	0.005	0.462687
SX-M-VEH1_S9_peak_7782	chr5	148501226	148501426	+	0	NA	Intergenic	RLTR14|LTR|ERV1	51462	NM_011908	24109	Mm.21846	NM_011908	ENSMUSG00000001687	Ubl3	AW108023|HCG	ubiquitin-like 3	protein-coding	0.02	0.472637
SX-M-VEH1_S9_peak_5399	chr2	11655077	11655277	+	0	NA	intron (NM_008367, intron 1 of 7)	intron (NM_008367, intron 1 of 7)	12385	NM_008367	16184	Mm.915	NM_008367	ENSMUSG00000026770	Il2ra	CD25|Il2r|Ly-43	interleukin 2 receptor, alpha chain	protein-coding	0.01	0.467662
SX-M-VEH1_S9_peak_4543	chr17	47611297	47611497	+	0	NA	promoter-TSS (NM_020048)	promoter-TSS (NM_020048)	95	NM_016859	53414	Mm.472101	NM_016859	ENSMUSG00000023988	Bysl	Bys|Enp1	bystin-like	protein-coding	0.045	0.517413
SX-M-VEH1_S9_peak_334	chr1	95657143	95657343	+	0	NA	intron (NM_009183, intron 2 of 4)	intron (NM_009183, intron 2 of 4)	10351	NM_009183	20452	Mm.306228	NM_009183	ENSMUSG00000040710	St8sia4	PST|PST-1|SIAT8-D|ST8SiaIV|Siat8d	ST8 alpha-N-acetyl-neuraminide alpha-2,8-sialyltransferase 4	protein-coding	0.01	0.323383
SX-M-VEH1_S9_peak_1616	chr11	60219699	60219899	+	0	NA	intron (NM_001313979, intron 1 of 18)	intron (NM_001313979, intron 1 of 18)	828	NM_011480	20787	Mm.278701	NM_011480	ENSMUSG00000020538	Srebf1	ADD1|SREBP-1a|SREBP1|SREBP1c|bHLHd1	sterol regulatory element binding transcription factor 1	protein-coding	0.025	0.452736
SX-M-VEH1_S9_peak_9989	chr9	96705868	96706068	+	0	NA	intron (NM_175537, intron 2 of 2)	intron (NM_175537, intron 2 of 2)	25707	NM_175537	245007	Mm.485954	NM_175537	ENSMUSG00000040433	Zbtb38	A930014K01Rik|CIBZ	zinc finger and BTB domain containing 38	protein-coding	0.015	0.39801
SX-M-VEH1_S9_peak_187	chr1	61026767	61026967	+	0	NA	Intergenic	Intergenic	48953	NM_017480	54167	Mm.42044	NM_017480	ENSMUSG00000026009	Icos	AILIM|CCLP|CRP-1|H4|Ly115	inducible T cell co-stimulator	protein-coding	0.015	0.427861	-76(GACGTGGA,-,0.00)
SX-M-VEH1_S9_peak_4739	chr18	6136282	6136482	+	0	NA	promoter-TSS (NM_001039692)	promoter-TSS (NM_001039692)	-284	NM_029277	75415	Mm.239675	NM_029277	ENSMUSG00000041225	Arhgap12	2810011M08Rik	Rho GTPase activating protein 12	protein-coding	0.06	0.577114
SX-M-VEH1_S9_peak_7697	chr5	135537841	135538041	+	0	NA	intron (NM_146001, intron 1 of 30)	MTEa|LTR|ERVL-MaLR	7181	NM_146001	215114	Mm.280805	NM_146001	ENSMUSG00000039959	Hip1	2610109B09Rik|A930014B11Rik|E130315I21Rik|mKIAA4113	huntingtin interacting protein 1	protein-coding	0.025	0.60199	-15(GCCACGTG,+,0.00),-13(CACGTGAC,-,0.00),-3(GCCACGTG,+,0.00),-1(CACGTGAC,-,0.00)
SX-M-VEH1_S9_peak_6424	chr3	103683853	103684053	+	0	NA	Intergenic	Intergenic	-37885	NM_174875	666468	Mm.102230	NM_174875	ENSMUSG00000079418	Atg4a	AI627006|AV169859|Apg4a|Atg4al|Autl2	autophagy related 4A, cysteine peptidase	protein-coding	0	0.492537
SX-M-VEH1_S9_peak_9235	chr8	60983227	60983427	+	0	NA	promoter-TSS (NM_173873)	promoter-TSS (NM_173873)	-16	NM_173874	12725	Mm.25263	NM_007711	ENSMUSG00000004319	Clcn3	Clc3	chloride channel, voltage-sensitive 3	protein-coding	0.125	0.681592	-34(GTGACGTC,+,0.00),-32(GACGTCAG,-,0.00),-20(TTGACGTG,+,0.00),-18(GACGTGAA,-,0.00)
SX-M-VEH1_S9_peak_3380	chr14	75069808	75070008	+	0	NA	intron (NR_030568, intron 2 of 3)	intron (NR_030568, intron 2 of 3)	53881	NM_198642	271221	Mm.320280	NM_198642	ENSMUSG00000034959	Rubcnl	5031414D18Rik|Gm744|Gm911|Kiaa0226l	RUN and cysteine rich domain containing beclin 1 interacting protein like	protein-coding	0.005	0.527363
SX-M-VEH1_S9_peak_7575	chr5	112298528	112298728	+	0	NA	intron (NM_001326590, intron 1 of 5)	intron (NM_001326590, intron 1 of 5)	21937	NM_001326590	22022	Mm.250631	NM_009419	ENSMUSG00000029344	Tpst2	AI448750|D5Ucla3|Tango13b|grm|grt	protein-tyrosine sulfotransferase 2	protein-coding	0.01	0.527363	-13(AGCACGTG,+,0.00),-11(CACGTGTG,-,0.00)
SX-M-VEH1_S9_peak_3754	chr15	80886799	80886999	+	0	NA	intron (NM_144812, intron 10 of 24)	intron (NM_144812, intron 10 of 24)	-53140	NR_039573	100628612		NR_039573	ENSMUSG00000092868	Mir5113	mir-5113|mmu-mir-5113|mu-mir-5113	microRNA 5113	ncRNA	0	0.412935	39(GTCATGTG,+,0.00)
SX-M-VEH1_S9_peak_6513	chr3	130730463	130730663	+	0	NA	promoter-TSS (NM_001287581)	promoter-TSS (NM_001287581)	-165	NM_001005859	68436	Mm.140568	NM_026724	ENSMUSG00000062006	Rpl34	1100001I22Rik	ribosomal protein L34	protein-coding	0.075	0.572139	-17(GTCACGTG,+,0.00),-15(CACGTGAG,-,0.00)
SX-M-VEH1_S9_peak_3065	chr13	99353219	99353419	+	0	NA	intron (NM_173757, intron 2 of 10)	intron (NM_173757, intron 2 of 10)	8533	NM_173757	218506	Mm.30208	NM_173757	ENSMUSG00000041632	Mrps27	2610028H14Rik	mitochondrial ribosomal protein S27	protein-coding	0.065	0.60199
SX-M-VEH1_S9_peak_8971	chr7	126200533	126200733	+	0	NA	promoter-TSS (NM_028816)	promoter-TSS (NM_028816)	-134	NM_001311143	74204	Mm.235663	NM_028816	ENSMUSG00000000131	Xpo6	2610005L19Rik|AL022631|C230091E20Rik|R75304|Ranbp20|mKIAA0370	exportin 6	protein-coding	0.08	0.58209	-63(ACCACGTC,+,0.00)
SX-M-VEH1_S9_peak_3045	chr13	95987357	95987557	+	0	NA	intron (NM_029210, intron 6 of 12)	intron (NM_029210, intron 6 of 12)	-95535	NM_027711	544963	Mm.38878	NM_027711	ENSMUSG00000021676	Iqgap2	4933417J23Rik|A630053O10|AI788777	IQ motif containing GTPase activating protein 2	protein-coding	0.005	0.507463
SX-M-VEH1_S9_peak_557	chr1	157232516	157232716	+	0	NA	intron (NM_177644, intron 3 of 17)	intron (NM_177644, intron 3 of 17)	-123936	NM_001305062	73435	Mm.116705	NM_028540	ENSMUSG00000026592	Tex35	1700057K13Rik	testis expressed 35	protein-coding	0.01	0.452736
SX-M-VEH1_S9_peak_4311	chr17	17838255	17838455	+	0	NA	exon (NM_001162909, exon 8 of 9)	exon (NM_001162909, exon 8 of 9)	7380	NM_001162909	75202	Mm.227456	NM_029205	ENSMUSG00000080316	Spaca6	4930546H06Rik|9530079D04Rik|B230206P06Rik|Ncrna00085|SPACA6A|let-7e|mir-125a|mir-99b	sperm acrosome associated 6	protein-coding	0.065	0.631841
SX-M-VEH1_S9_peak_4643	chr17	70987252	70987452	+	0	NA	intron (NM_023402, intron 1 of 3)	intron (NM_023402, intron 1 of 3)	3164	NM_023402	67938	Mm.261329	NM_023402	ENSMUSG00000034868	Myl12b	1500001M02Rik|C77744|Mylc2b|RLC-B	myosin, light chain 12B, regulatory	protein-coding	0.005	0.393035
SX-M-VEH1_S9_peak_1244	chr10	124138590	124138790	+	0	NA	Intergenic	Intergenic	-330384	NR_028310	75030	Mm.159403	NR_028310		4930503E24Rik	-	eukaryotic translation initiation factor 3, subunit I pseudogene	pseudo	0	0.447761	54(ATCACATC,+,0.00)
SX-M-VEH1_S9_peak_7532	chr5	107450476	107450676	+	0	NA	intron (NM_001255991, intron 2 of 8)	MER74A|LTR|ERVL	12579	NM_001255991	100503185	Mm.366650	NM_001255991	ENSMUSG00000111375	Btbd8	EG627196|Gm16115|OTTMUSG00000030610	BTB (POZ) domain containing 8	protein-coding	0.01	0.537313
SX-M-VEH1_S9_peak_2165	chr11	117654514	117654714	+	0	NA	5' UTR (NM_198022, exon 1 of 22)	5' UTR (NM_198022, exon 1 of 22)	325	NM_198022	217351	Mm.40272	NM_198022	ENSMUSG00000025571	Tnrc6c	9930033H14Rik|mKIAA1582	trinucleotide repeat containing 6C	protein-coding	0.115	0.671642	92(GTCACGTG,+,0.00)	51(TGATTGGC,+,0.00)
SX-M-VEH1_S9_peak_6167	chr3	52048177	52048377	+	0	NA	intron (NM_001004176, intron 1 of 4)	intron (NM_001004176, intron 1 of 4)	56729	NM_001004176	433586	Mm.234972	NM_001004176	ENSMUSG00000061143	Maml3	AV234550|BC049812|Mam-2|mKIAA1816	mastermind like 3 (Drosophila)	protein-coding	0.02	0.422886	-24(ATGACGTC,+,0.00),-22(GACGTCAA,-,0.00)
SX-M-VEH1_S9_peak_10278	chrX	159678022	159678222	+	0	NA	intron (NM_001135727, intron 1 of 17)	RSINE1|SINE|B4	-30479	NM_021389	58194	Mm.286495	NM_021389	ENSMUSG00000040990	Sh3kbp1	1200007H22Rik|1700125L08Rik|5830464D22Rik|AI447724|Cin85|IN85|Ruk|Seta	SH3-domain kinase binding protein 1	protein-coding	0	0.427861
SX-M-VEH1_S9_peak_5677	chr2	91265011	91265211	+	0	NA	promoter-TSS (NM_001166024)	promoter-TSS (NM_001166024)	-4	NM_001166024	77038	Mm.43636	NM_023854	ENSMUSG00000027255	Arfgap2	2310032E02Rik|Zfp289	ADP-ribosylation factor GTPase activating protein 2	protein-coding	0.11	0.656716		77(TCATTGGC,+,0.00)
SX-M-VEH1_S9_peak_1389	chr11	20202370	20202570	+	0	NA	intron (NM_008996, intron 1 of 5)	intron (NM_008996, intron 1 of 5)	868	NM_008996	19324	Mm.271944	NM_008996	ENSMUSG00000020149	Rab1a	Gtbp|Rab-1|Rab1|Ypt1|mKIAA3012	RAB1A, member RAS oncogene family	protein-coding	0.005	0.38806	21(ATGACGTG,+,0.00),23(GACGTGTC,-,0.00),84(GATGTGAC,-,0.00)
SX-M-VEH1_S9_peak_1932	chr11	95330779	95330979	+	0	NA	Intergenic	B2_Mm2|SINE|B2	-6139	NM_172543	215512	Mm.262113	NM_172543	ENSMUSG00000038893	Fam117a	5730593F17Rik|AW548096	family with sequence similarity 117, member A	protein-coding	0	0.412935
SX-M-VEH1_S9_peak_555	chr1	156956266	156956466	+	0	NA	Intergenic	Intergenic	-16740	NM_001159968	78255	Mm.28376	NM_023884	ENSMUSG00000026594	Ralgps2	1810020P17Rik|2210408F11Rik|4921528G01Rik|9130014M22Rik|AU043409|AW046161	Ral GEF with PH domain and SH3 binding motif 2	protein-coding	0.005	0.457711		55(ACCAATCA,-,0.00)
SX-M-VEH1_S9_peak_4362	chr17	26138147	26138347	+	0	NA	promoter-TSS (NM_009733)	promoter-TSS (NM_009733)	-439	NM_009733	12005	Mm.23684	NM_009733	ENSMUSG00000024182	Axin1	AI316800|Axin|Fu|Kb|Ki|fused|kinky|knobbly	axin 1	protein-coding	0.015	0.472637
SX-M-VEH1_S9_peak_1478	chr11	40755253	40755453	+	0	NA	promoter-TSS (NM_009831)	promoter-TSS (NM_009831)	-67	NM_009831	12450	Mm.2103	NM_009831	ENSMUSG00000020326	Ccng1	AI314029	cyclin G1	protein-coding	0.06	0.542289		-74(TGATTGGT,+,0.00),-30(GCCAATCA,-,0.00)
SX-M-VEH1_S9_peak_3342	chr14	68034528	68034728	+	0	NA	Intergenic	Intergenic	-49256	NM_010910	18039	Mm.1956	NM_010910	ENSMUSG00000022055	Nefl	AI847934|CMT2E|NF-L|NF68|Nfl	neurofilament, light polypeptide	protein-coding	0.02	0.482587	-42(AGCACGTG,+,0.00),-40(CACGTGGG,-,0.00)
SX-M-VEH1_S9_peak_4849	chr18	46997995	46998195	+	0	NA	intron (NM_178377, intron 5 of 6)	intron (NM_178377, intron 5 of 6)	39219	NM_178377	69456	Mm.210734	NM_178377	ENSMUSG00000042705	Commd10	2310003A05Rik|AU019438|DRWMS2	COMM domain containing 10	protein-coding	0	0.393035	-75(GTCACATG,+,0.00),-42(GTCACATG,+,0.00),-11(GTCACATG,+,0.00),22(GTCACATG,+,0.00),55(GTCACATG,+,0.00),88(GTCACATG,+,0.00)
SX-M-VEH1_S9_peak_2445	chr12	75669735	75669935	+	0	NA	promoter-TSS (NM_028203)	promoter-TSS (NM_028203)	-298	NM_028203	72338	Mm.341719	NM_028203	ENSMUSG00000045690	Wdr89	2600001A11Rik	WD repeat domain 89	protein-coding	0.06	0.542289	-57(GACGTGTG,-,0.00),-5(GATGTGGC,-,0.00)	-49(GCCAATAA,-,0.00)
SX-M-VEH1_S9_peak_6505	chr3	129536319	129536519	+	0	NA	intron (NM_130450, intron 2 of 4)	intron (NM_130450, intron 2 of 4)	4033	NM_130450	170439	Mm.314113	NM_130450	ENSMUSG00000041220	Elovl6	C77826|FAE|LCE	ELOVL family member 6, elongation of long chain fatty acids (yeast)	protein-coding	0.02	0.512438	23(GTGACGTC,+,0.00),25(GACGTCAT,-,0.00)	-73(GCCAATGA,-,0.00)
SX-M-VEH1_S9_peak_10227	chrX	74270497	74270697	+	0	NA	promoter-TSS (NM_052835)	promoter-TSS (NM_052835)	-219	NM_052835	110954	Mm.100113	NM_052835	ENSMUSG00000008682	Rpl10	D0HXS648|DXHXS648|DXHXS648E|QM|QM16	ribosomal protein L10	protein-coding	0.04	0.487562
SX-M-VEH1_S9_peak_8283	chr6	129234436	129234636	+	0	NA	intron (NR_040265, intron 1 of 2)	intron (NR_040265, intron 1 of 2)	3509	NR_040265	76432	Mm.261738	NR_040265	ENSMUSG00000097354	2310001H17Rik	AI646108	RIKEN cDNA 2310001H17 gene	ncRNA	0.035	0.502488	-45(CACGTGTG,-,0.00)
SX-M-VEH1_S9_peak_1617	chr11	60220290	60220490	+	0	NA	intron (NM_001313979, intron 1 of 18)	CpG	237	NM_011480	20787	Mm.278701	NM_011480	ENSMUSG00000020538	Srebf1	ADD1|SREBP-1a|SREBP1|SREBP1c|bHLHd1	sterol regulatory element binding transcription factor 1	protein-coding	0.12	0.651741
SX-M-VEH1_S9_peak_7533	chr5	107524466	107524666	+	0	NA	Intergenic	Intergenic	-10145	NM_182745	76421	Mm.67037	NM_175241	ENSMUSG00000089798	1700028K03Rik	-	RIKEN cDNA 1700028K03 gene	protein-coding	0.04	0.487562
SX-M-VEH1_S9_peak_9333	chr8	82774138	82774338	+	0	NA	promoter-TSS (NM_145600)	promoter-TSS (NM_145600)	-112	NM_145600	30932	Mm.269248	NM_145600	ENSMUSG00000031711	Zfp330	BC008086|Noa36|Znf330	zinc finger protein 330	protein-coding	0.05	0.557214	-64(AACACGTC,+,0.00),-62(CACGTCAA,-,0.00)
SX-M-VEH1_S9_peak_6385	chr3	96576640	96576840	+	0	NA	Intergenic	Intergenic	-9939	NR_040409	100038464	Mm.475126	NR_040409	ENSMUSG00000074398	Gm15441	ENSMUSG00000074398|OTTMUSG00000021867	predicted gene 15441	ncRNA	0.05	0.497512
SX-M-VEH1_S9_peak_8077	chr6	87010308	87010508	+	0	NA	intron (NM_001170591, intron 1 of 7)	PB1D10|SINE|Alu	572	NM_001170591	56748	Mm.23809	NM_020045	ENSMUSG00000029993	Nfu1	0610006G17Rik|CGI-33|Hirip5	NFU1 iron-sulfur cluster scaffold	protein-coding	0.005	0.432836
SX-M-VEH1_S9_peak_1423	chr11	22900253	22900453	+	0	NA	intron (NM_144514, intron 2 of 2)	ORR1C2|LTR|ERVL-MaLR	-40017	NM_001169114	53625	Mm.395495	NM_016888	ENSMUSG00000051650	B3gnt2	AA408337|AA409404|AW260308|B3Galt6|B3gnt1|BGnT-1|BGnT-2|BGnT1|BGnT2|Beta3gnt	UDP-GlcNAc:betaGal beta-1,3-N-acetylglucosaminyltransferase 2	protein-coding	0.01	0.487562
SX-M-VEH1_S9_peak_2944	chr13	55330236	55330436	+	0	NA	promoter-TSS (NM_016662)	promoter-TSS (NM_016662)	-606	NM_016662	17121	Mm.20350	NM_016662	ENSMUSG00000021485	Mxd3	4631412E13Rik|Mad3|bHLHc13	Max dimerization protein 3	protein-coding	0.065	0.577114		-80(TCATTGGT,+,0.00)
SX-M-VEH1_S9_peak_875	chr10	53598653	53598853	+	0	NA	intron (NM_025541, intron 1 of 3)	intron (NM_025541, intron 1 of 3)	1792	NM_025541	66403	Mm.272989	NM_025541	ENSMUSG00000019857	Asf1a	2310079C17Rik|C79052	anti-silencing function 1A histone chaperone	protein-coding	0.005	0.353234
SX-M-VEH1_S9_peak_1985	chr11	98809648	98809848	+	0	NA	promoter-TSS (NM_138660)	promoter-TSS (NM_138660)	-60	NM_138660	192160	Mm.40120	NM_138660	ENSMUSG00000078676	Casc3	Btz|Mln51	cancer susceptibility candidate 3	protein-coding	0.11	0.666667	-62(GACGTCAT,-,0.00),14(GACGTGAA,-,0.00)
SX-M-VEH1_S9_peak_4011	chr16	32130349	32130549	+	0	NA	Intergenic	Intergenic	30647	NM_025892	66994	Mm.22990	NM_025892	ENSMUSG00000035790	Cep19	1500031L02Rik|AI428934|AL022620	centrosomal protein 19	protein-coding	0.035	0.59204	11(GCCACGTA,+,0.00)
SX-M-VEH1_S9_peak_8637	chr7	45873322	45873522	+	0	NA	intron (NM_133950, intron 1 of 4)	intron (NM_133950, intron 1 of 4)	582	NM_133950	68137	Mm.298433	NM_133950	ENSMUSG00000002778	Kdelr1	8030486F04Rik|AW215843|Erd2.1	KDEL (Lys-Asp-Glu-Leu) endoplasmic reticulum protein retention receptor 1	protein-coding	0.025	0.636816	-30(GTGACGTG,+,0.00),-28(GACGTGGA,-,0.00)
SX-M-VEH1_S9_peak_2959	chr13	59769869	59770069	+	0	NA	promoter-TSS (NR_015349)	promoter-TSS (NR_015349)	3	NR_015349	13996	Mm.490435	NR_015349	ENSMUSG00000089875	Etohd2	AW491659	ethanol decreased 2	ncRNA	0.08	0.61194		-92(CGATTGGC,+,0.00)
SX-M-VEH1_S9_peak_8847	chr7	99858928	99859128	+	0	NA	promoter-TSS (NM_001164258)	promoter-TSS (NM_001164258)	-145	NM_025668	66624	Mm.30043	NM_025668	ENSMUSG00000035227	Spcs2	5730406I15Rik|AA408713|mKIAA0102	signal peptidase complex subunit 2 homolog (S. cerevisiae)	protein-coding	0.075	0.616915	42(GCCACATC,+,0.00)
SX-M-VEH1_S9_peak_2072	chr11	106564491	106564691	+	0	NA	intron (NM_198292, intron 2 of 11)	intron (NM_198292, intron 2 of 11)	48339	NM_198292	21763	Mm.102407	NM_198292	ENSMUSG00000040548	Tex2	4930568E07Rik|AI553404|Def-5|Taz4	testis expressed gene 2	protein-coding	0.03	0.537313	-55(CACACGTG,+,0.00),-53(CACGTGAG,-,0.00),51(GACGTGGA,-,0.00)
SX-M-VEH1_S9_peak_5383	chr2	11192462	11192662	+	0	NA	intron (NM_008859, intron 1 of 17)	intron (NM_008859, intron 1 of 17)	20180	NM_008859	18761	Mm.329993	NM_008859	ENSMUSG00000026778	Prkcq	A130035A12Rik|AW494342|PKC-0|PKC-theta|PKCtheta|Pkcq	protein kinase C, theta	protein-coding	0.015	0.452736
SX-M-VEH1_S9_peak_4763	chr18	23803790	23803990	+	0	NA	promoter-TSS (NM_153058)	promoter-TSS (NM_153058)	-80	NM_153058	212307	Mm.132237	NM_153058	ENSMUSG00000024277	Mapre2	AI314113|C820009F03Rik|D18Abb1e|EB1|EB2|RP1	microtubule-associated protein, RP/EB family, member 2	protein-coding	0.08	0.681592	12(GCCACGTG,+,0.00),14(CACGTGAC,-,0.00),50(GACGTGGG,-,0.00)
SX-M-VEH1_S9_peak_2002	chr11	100626830	100627030	+	0	NA	3' UTR (NM_177790, exon 8 of 8)	3' UTR (NM_177790, exon 8 of 8)	3975	NM_028024	71966	Mm.274734	NM_028024	ENSMUSG00000017837	Nkiras2	2410003M04Rik|4930527H08Rik|D630018G21Rik|KBRAS2	NFKB inhibitor interacting Ras-like protein 2	protein-coding	0.02	0.537313	-58(GTCACATG,+,0.00)	-94(TTATTGGC,+,0.00)
SX-M-VEH1_S9_peak_765	chr10	17772350	17772550	+	0	NA	Intergenic	Intergenic	-23769	NM_138628	378431	Mm.283493	NM_138628	ENSMUSG00000039891	Txlnb	2310001N14Rik|Mdp77	taxilin beta	protein-coding	0.02	0.467662
SX-M-VEH1_S9_peak_2355	chr12	54835058	54835258	+	0	NA	Intergenic	Intergenic	27719	NM_007688	12632	Mm.276826	NM_007688	ENSMUSG00000062929	Cfl2	-	cofilin 2, muscle	protein-coding	0.04	0.522388	45(CACACGTC,+,0.00),47(CACGTCTC,-,0.00)
SX-M-VEH1_S9_peak_2329	chr12	38904607	38904807	+	0	NA	Intergenic	Intergenic	120996	NM_001163154	14009	Mm.4866	NM_007960	ENSMUSG00000004151	Etv1	ER81|Etsrp81	ets variant 1	protein-coding	0.005	0.41791	-92(GACACGTA,+,0.00)
SX-M-VEH1_S9_peak_2975	chr13	64153336	64153536	+	0	NA	promoter-TSS (NM_175494)	promoter-TSS (NM_175494)	-237	NM_175494	238673	Mm.300065	NM_175494	ENSMUSG00000044934	Zfp367	8030486J21Rik|ZFF29a|ZFF29b|Znf367	zinc finger protein 367	protein-coding	0.08	0.626866	-82(GCCACGTC,+,0.00),-80(CACGTCAT,-,0.00)	-76(TCATTGGC,+,0.00)
SX-M-VEH1_S9_peak_117	chr1	53797864	53798064	+	0	NA	Intergenic	Intergenic	-12749	NM_133810	98267	Mm.25559	NM_133810	ENSMUSG00000026094	Stk17b	3110009A03Rik|AI120141|Drak2	serine/threonine kinase 17b (apoptosis-inducing)	protein-coding	0.01	0.497512	16(GACACGTC,+,0.00)
SX-M-VEH1_S9_peak_9098	chr8	4165331	4165531	+	0	NA	Intergenic	Intergenic	-1136	NM_001039578	213027	Mm.437106	NM_153536	ENSMUSG00000011832	Evi5l	1700084G18Rik|2310039H16Rik|3110007G05Rik|B130050I23Rik	ecotropic viral integration site 5 like	protein-coding	0	0.472637
SX-M-VEH1_S9_peak_9775	chr9	46176821	46177021	+	0	NA	intron (NM_027498, intron 4 of 24)	RMER6A|LTR|ERVK	-51709	NM_009692	11806	Mm.26743	NM_009692	ENSMUSG00000032083	Apoa1	Alp-1|Apoa-1|Brp-14|Ltw-1|Lvtw-1|Sep-1|Sep-2|Sep2|apo-AI|apoA-I	apolipoprotein A-I	protein-coding	0	0.412935
SX-M-VEH1_S9_peak_7905	chr6	38789293	38789493	+	0	NA	intron (NM_001294144, intron 2 of 14)	intron (NM_001294144, intron 2 of 14)	47918	NM_001136065	15258	Mm.23790	NM_010433	ENSMUSG00000061436	Hipk2	1110014O20Rik|B230339E18Rik|Stank	homeodomain interacting protein kinase 2	protein-coding	0	0.522388
SX-M-VEH1_S9_peak_99	chr1	52228334	52228534	+	0	NA	intron (NM_001081081, intron 1 of 17)	B3A|SINE|B2	4798	NM_001081081	14660	Mm.398608	NM_001081081	ENSMUSG00000026103	Gls	6330442B14|AI314027|B230365M23Rik	glutaminase	protein-coding	0.01	0.457711
SX-M-VEH1_S9_peak_6263	chr3	84771771	84771971	+	0	NA	Intergenic	B1_Mur2|SINE|Alu	-43706	NM_001177773	50754	Mm.196475	NM_080428	ENSMUSG00000028086	Fbxw7	1110001A17Rik|AGO|Cdc4|Fbw7|Fbwd6|Fbx30|Fbxo30|Fbxw6|SEL-10	F-box and WD-40 domain protein 7	protein-coding	0.01	0.442786	-90(GTCATGTG,+,0.00),-88(CATGTGAC,-,0.00)
SX-M-VEH1_S9_peak_7690	chr5	134676232	134676432	+	0	NA	intron (NM_010717, intron 2 of 15)	intron (NM_010717, intron 2 of 15)	1916	NR_131247	16885	Mm.15409	NM_010717	ENSMUSG00000029674	Limk1	KIZ-1|LIMK-1|Limk	LIM-domain containing, protein kinase	protein-coding	0.02	0.557214	-76(ATGACGTC,+,0.00),-74(GACGTCAT,-,0.00)
SX-M-VEH1_S9_peak_1084	chr10	85184931	85185131	+	0	NA	promoter-TSS (NM_007771)	promoter-TSS (NM_007771)	23	NM_007771	12952	Mm.26237	NM_007771	ENSMUSG00000020038	Cry1	AU020726|AU021000|Phll1	cryptochrome 1 (photolyase-like)	protein-coding	0.15	0.766169	76(CCCACGTG,+,0.00),78(CACGTGAC,-,0.00)
SX-M-VEH1_S9_peak_5764	chr2	120933108	120933308	+	0	NA	intron (NM_009461, intron 14 of 46)	intron (NM_009461, intron 14 of 46)	37507	NM_009461	22222	Mm.389330	NM_009461	ENSMUSG00000027272	Ubr1	AI504731	ubiquitin protein ligase E3 component n-recognin 1	protein-coding	0.005	0.393035
SX-M-VEH1_S9_peak_8310	chr6	134364357	134364557	+	0	NA	Intergenic	Intergenic	-31872	NM_025778	66813	Mm.474472	NM_025778	ENSMUSG00000030200	Bcl2l14	4930452K23Rik|4933405K19Rik|9030625M01Rik|AI429211|Bclg	BCL2-like 14 (apoptosis facilitator)	protein-coding	0.015	0.547264
SX-M-VEH1_S9_peak_4618	chr17	57011389	57011589	+	0	NA	promoter-TSS (NM_133801)	promoter-TSS (NM_133801)	-201	NM_133801	98053	Mm.24632	NM_133801	ENSMUSG00000002658	Gtf2f1	2810405L04Rik|C76800|RAP74	general transcription factor IIF, polypeptide 1	protein-coding	0.1	0.567164	-51(GTCACGTG,+,0.00),-49(CACGTGTA,-,0.00),-29(GTGACGTC,+,0.00),-27(GACGTCAC,-,0.00)
SX-M-VEH1_S9_peak_3328	chr14	64950078	64950278	+	0	NA	promoter-TSS (NM_001347626)	promoter-TSS (NM_001347626)	133	NM_153414	210925	Mm.71332	NM_153414	ENSMUSG00000021975	Ints9	BC028953|D14Ertd231e	integrator complex subunit 9	protein-coding	0.045	0.497512
SX-M-VEH1_S9_peak_8116	chr6	91955838	91956038	+	0	NA	Intergenic	L1M5|LINE|L1	-23027	NM_172731	232237	Mm.295740	NM_172731	ENSMUSG00000034037	Fgd5	C330025N11Rik|ZFYVE23|mFLJ00274	FYVE, RhoGEF and PH domain containing 5	protein-coding	0.01	0.38806
SX-M-VEH1_S9_peak_7485	chr5	99499704	99499904	+	0	NA	intron (NR_030692, intron 2 of 3)	intron (NR_030692, intron 2 of 3)	229256	NR_030692	319818	Mm.295233	NR_030692	ENSMUSG00000089809	A930011G23Rik	-	RIKEN cDNA A930011G23 gene	ncRNA	0.005	0.507463
SX-M-VEH1_S9_peak_3958	chr16	20672600	20672800	+	0	NA	promoter-TSS (NM_145941)	promoter-TSS (NM_145941)	-27	NM_001304432	208643	Mm.260256	NM_145941	ENSMUSG00000045983	Eif4g1	E030015G23Rik|eIF-4-gamma 1|eIF-4G 1|eIF-4G1|eIF4GI	eukaryotic translation initiation factor 4, gamma 1	protein-coding	0.105	0.721393	-29(GTCACGTG,+,0.00),-27(CACGTGAT,-,0.00),40(GTCACGTG,+,0.00),42(CACGTGGG,-,0.00)
SX-M-VEH1_S9_peak_3060	chr13	98124282	98124482	+	0	NA	intron (NM_012026, intron 2 of 35)	intron (NM_012026, intron 2 of 35)	81783	NM_012026	110596	Mm.252718	NM_012026	ENSMUSG00000021662	Arhgef28	9230110L08Rik|AI323540|D13Bwg1089e|RIP2|Rgnef|RhoGEF|Rhoip2|p190RhoGEF	Rho guanine nucleotide exchange factor (GEF) 28	protein-coding	0.02	0.467662
SX-M-VEH1_S9_peak_9968	chr9	89704929	89705129	+	0	NA	promoter-TSS (NM_025360)	promoter-TSS (NM_025360)	14	NM_025360	66111	Mm.27606	NM_025360	ENSMUSG00000032353	Tmed3	1200002G13Rik|AW546672|P24b	transmembrane p24 trafficking protein 3	protein-coding	0.1	0.706468	-24(GAGACGTG,+,0.00),-22(GACGTGGC,-,0.00)
SX-M-VEH1_S9_peak_8152	chr6	108328356	108328556	+	0	NA	intron (NM_010585, intron 4 of 61)	intron (NM_010585, intron 4 of 61)	115360	NM_010585	16438	Mm.227912	NM_010585	ENSMUSG00000030102	Itpr1	D6Pas2|ENSMUSG00000072853|Gm10429|IP3R 1|IP3R1|InsP3R|Ip3r|Itpr-1|P400|Pcp-1|Pcp1|insP3R1|opt|wblo	inositol 1,4,5-trisphosphate receptor 1	protein-coding	0.025	0.472637
SX-M-VEH1_S9_peak_3241	chr14	47361606	47361806	+	0	NA	Intergenic	ORR1B1|LTR|ERVL-MaLR	-12154	NM_001145953	16854	Mm.248615	NM_010705	ENSMUSG00000050335	Lgals3	GBP|L-34|Mac-2|gal3	lectin, galactose binding, soluble 3	protein-coding	0	0.477612
SX-M-VEH1_S9_peak_8580	chr7	34322163	34322363	+	0	NA	Intergenic	RSINE1|SINE|B4	-36654	NM_172741	233103	Mm.491097	NM_172741	ENSMUSG00000066571	4931406P16Rik	AA553327|mKIAA0355	RIKEN cDNA 4931406P16 gene	protein-coding	0.02	0.477612
SX-M-VEH1_S9_peak_8935	chr7	118104818	118105018	+	0	NA	3' UTR (NM_170669, exon 5 of 5)	3' UTR (NM_170669, exon 5 of 5)	11229	NM_170669	267019	Mm.288212	NM_170669	ENSMUSG00000008683	Rps15a	A630031B11Rik	ribosomal protein S15A	protein-coding	0	0.442786
SX-M-VEH1_S9_peak_8140	chr6	99274603	99274803	+	0	NA	intron (NM_001347345, intron 3 of 19)	intron (NM_001347345, intron 3 of 19)	-8188	NM_001197321	108655	Mm.234965	NM_053202	ENSMUSG00000030067	Foxp1	3110052D19Rik|4932443N09Rik|AI461938|AW494214	forkhead box P1	protein-coding	0.02	0.442786
SX-M-VEH1_S9_peak_8878	chr7	102266545	102266745	+	0	NA	Intergenic	Intergenic	-1179	NM_009287	20866	Mm.645	NM_009287	ENSMUSG00000030987	Stim1	SIM	stromal interaction molecule 1	protein-coding	0.025	0.527363
SX-M-VEH1_S9_peak_8711	chr7	74495174	74495374	+	0	NA	intron (NM_001038643, intron 2 of 10)	intron (NM_001038643, intron 2 of 10)	59506	NM_023908	108116	Mm.425467	NM_023908	ENSMUSG00000025790	Slco3a1	5830414C08Rik|Anr1|MJAM|OATP-D|R75096|Slc21a11	solute carrier organic anion transporter family, member 3a1	protein-coding	0.015	0.422886
SX-M-VEH1_S9_peak_4394	chr17	28701282	28701482	+	0	NA	intron (NM_001168514, intron 2 of 12)	intron (NM_001168514, intron 2 of 12)	8814	NM_001168513	26416	Mm.311337	NM_011951	ENSMUSG00000053436	Mapk14	CSBP2|Crk1|Csbp1|Mxi2|PRKM14|PRKM15|p38|p38-alpha|p38MAPK|p38a|p38alpha	mitogen-activated protein kinase 14	protein-coding	0.01	0.39801
SX-M-VEH1_S9_peak_5594	chr2	60370291	60370491	+	0	NA	intron (NM_013825, intron 2 of 34)	intron (NM_013825, intron 2 of 34)	12840	NM_013825	17076	Mm.2074	NM_013825	ENSMUSG00000026980	Ly75	CD205|DEC-205|DEC205	lymphocyte antigen 75	protein-coding	0.01	0.447761	39(CACATGAC,-,0.00)
SX-M-VEH1_S9_peak_119	chr1	53838491	53838691	+	0	NA	intron (NM_001001883, intron 23 of 28)	intron (NM_001001883, intron 23 of 28)	-10833	NR_106149	102465783		NR_106149	ENSMUSG00000098443	Mir7681	Gm27806|mmu-mir-7681	microRNA 7681	ncRNA	0.015	0.402985
SX-M-VEH1_S9_peak_5414	chr2	15048686	15048886	+	0	NA	intron (NM_001165943, intron 1 of 10)	intron (NM_001165943, intron 1 of 10)	526	NM_001165942	74455	Mm.478923	NM_028950	ENSMUSG00000026707	Nsun6	4933403D21Rik|4933414E04Rik|NOPD1	NOL1/NOP2/Sun domain family member 6	protein-coding	0.01	0.363184	-64(GACACGTA,+,0.00)
SX-M-VEH1_S9_peak_7323	chr5	36465052	36465252	+	0	NA	promoter-TSS (NM_024478)	promoter-TSS (NM_024478)	-33	NM_024478	17713	Mm.21535	NM_024478	ENSMUSG00000029198	Grpel1	AA408748|mt-GrpE#1|mt-Grpel1	GrpE-like 1, mitochondrial	protein-coding	0.085	0.597015
SX-M-VEH1_S9_peak_7219	chr5	3509612	3509812	+	0	NA	intron (NM_009873, intron 5 of 7)	intron (NM_009873, intron 5 of 7)	-34121	NM_001042501	68152	Mm.240265	NM_026583	ENSMUSG00000058503	Fam133b	2900022K02Rik|5830415L20Rik	family with sequence similarity 133, member B	protein-coding	0	0.442786	-42(GTCATGTG,+,0.00)
SX-M-VEH1_S9_peak_845	chr10	42839156	42839356	+	0	NA	Intergenic	L1MB3|LINE|L1	-21256	NM_172938	268297	Mm.98731	NM_172938	ENSMUSG00000044770	Scml4	9330161D17|mFLJ00197	sex comb on midleg-like 4 (Drosophila)	protein-coding	0.01	0.422886
SX-M-VEH1_S9_peak_7890	chr6	37442378	37442578	+	0	NA	promoter-TSS (NM_178661)	promoter-TSS (NM_178661)	-330	NM_178661	208647	Mm.169929	NM_178661	ENSMUSG00000038648	Creb3l2	BBF2H7|C530025K05Rik|SCIRR69	cAMP responsive element binding protein 3-like 2	protein-coding	0.045	0.472637		-24(ACCAATCA,-,0.00)
SX-M-VEH1_S9_peak_1365	chr11	11726077	11726277	+	0	NA	intron (NM_001301866, intron 3 of 5)	intron (NM_001301866, intron 3 of 5)	36000	NM_001301866	22778	Mm.103545	NM_009578	ENSMUSG00000018654	Ikzf1	5832432G11Rik|Ikaros|LyF-1|Zfpn1a1|Znfn1a1|hlk-1|mKIAA4227	IKAROS family zinc finger 1	protein-coding	0	0.40796
SX-M-VEH1_S9_peak_9349	chr8	84270548	84270748	+	0	NA	promoter-TSS (NM_001294281)	promoter-TSS (NM_001294281)	-246	NM_001294281	67736	Mm.30095	NM_026350	ENSMUSG00000004994	Ccdc130	4930527D15Rik|C77430	coiled-coil domain containing 130	protein-coding	0.045	0.472637
SX-M-VEH1_S9_peak_4205	chr16	91044603	91044803	+	0	NA	promoter-TSS (NM_026110)	promoter-TSS (NM_026110)	-324	NM_026110	67367	Mm.347	NM_026110	ENSMUSG00000022974	Paxbp1	1810007M14Rik|C21orf66|Gcfc|Gcfc1|Pax3/7bp	PAX3 and PAX7 binding protein 1	protein-coding	0.075	0.587065
SX-M-VEH1_S9_peak_2556	chr12	100895565	100895765	+	0	NA	intron (NM_001177673, intron 1 of 2)	intron (NM_001177673, intron 1 of 2)	3859	NM_001177674	238377	Mm.32160	NM_175493	ENSMUSG00000047415	Gpr68	BB131428|Ogr1	G protein-coupled receptor 68	protein-coding	0.005	0.502488
SX-M-VEH1_S9_peak_5961	chr2	158707189	158707389	+	0	NA	intron (NM_153089, intron 2 of 10)	intron (NM_153089, intron 2 of 10)	40154	NM_001159662	228852	Mm.150540	NM_153089	ENSMUSG00000037754	Ppp1r16b	ANKRD4|C130078N17Rik|TIMAP|Wdt4	protein phosphatase 1, regulatory (inhibitor) subunit 16B	protein-coding	0.03	0.462687	66(GCCACGTG,+,0.00),68(CACGTGGA,-,0.00)
SX-M-VEH1_S9_peak_8757	chr7	80232795	80232995	+	0	NA	promoter-TSS (NM_178752)	promoter-TSS (NM_178752)	2	NM_178752	269952	Mm.187733	NM_178752	ENSMUSG00000050973	Gdpgp1	D330012F22Rik	GDP-D-glucose phosphorylase 1	protein-coding	0.095	0.661692	-33(CACGTGAT,-,0.00)
SX-M-VEH1_S9_peak_9826	chr9	57972150	57972350	+	0	NA	Intergenic	Intergenic	-25774	NM_001346787	13070	Mm.302865	NM_019779	ENSMUSG00000032323	Cyp11a1	Cyp11a|Cypxia1|D9Ertd411e|P450scc|Scc|cscc	cytochrome P450, family 11, subfamily a, polypeptide 1	protein-coding	0.02	0.547264
SX-M-VEH1_S9_peak_4597	chr17	56183928	56184128	+	0	NA	promoter-TSS (NM_080837)	promoter-TSS (NM_080837)	-108	NM_080837	28106	Mm.294870	NM_080837	ENSMUSG00000019579	Mydgf	D17Wsu104e|Il25|Ly6elg	myeloid derived growth factor	protein-coding	0.105	0.631841	-83(GACACGTC,+,0.00),-10(GGCACGTG,+,0.00),-8(CACGTGAT,-,0.00)
SX-M-VEH1_S9_peak_3747	chr15	80742950	80743150	+	0	NA	intron (NM_144812, intron 1 of 24)	ORR1C1|LTR|ERVL-MaLR	31737	NM_144812	213988	Mm.131328	NM_144812	ENSMUSG00000047888	Tnrc6b	2700090M07Rik|A730065C02Rik|AI848765|D230019K20Rik	trinucleotide repeat containing 6b	protein-coding	0.015	0.497512	-91(GACGTGGT,-,0.00)
SX-M-VEH1_S9_peak_4443	chr17	33685421	33685621	+	0	NA	promoter-TSS (NM_001109913)	promoter-TSS (NM_001109913)	-63	NM_029804	76936	Mm.311439	NM_029804	ENSMUSG00000059208	Hnrnpm	2610023M21Rik|AA409009|Hnrpm|mKIAA4193	heterogeneous nuclear ribonucleoprotein M	protein-coding	0.1	0.661692	-83(CTCACGTG,+,0.00),-81(CACGTGAC,-,0.00),1(GACGTCAG,-,0.00)
SX-M-VEH1_S9_peak_6271	chr3	87846623	87846823	+	0	NA	promoter-TSS (NM_021309)	promoter-TSS (NM_021309)	-32	NM_001025571	27371	Mm.86361	NM_021309	ENSMUSG00000028071	Sh2d2a	Lad|Ribp|Tsad	SH2 domain containing 2A	protein-coding	0.015	0.432836
SX-M-VEH1_S9_peak_1212	chr10	117897756	117897956	+	0	NA	Intergenic	Intergenic	-27603	NR_045342	71067	Mm.410793	NR_045342		4933411E08Rik	-	RIKEN cDNA 4933411E08 gene	ncRNA	0.005	0.422886
SX-M-VEH1_S9_peak_1341	chr11	6528640	6528840	+	0	NA	promoter-TSS (NR_045893)	promoter-TSS (NR_045893)	20	NR_045893	100041286	Mm.459507	NR_045893	ENSMUSG00000085156	Snhg15	Gm11974|OTTMUSG00000005115	small nucleolar RNA host gene 15	ncRNA	0.1	0.646766	2(CTCACGTG,+,0.00),4(CACGTGTG,-,0.00)
SX-M-VEH1_S9_peak_8118	chr6	97178101	97178301	+	0	NA	intron (NM_001081111, intron 1 of 16)	intron (NM_001081111, intron 1 of 16)	923	NM_001081111	232286	Mm.30893	NM_001081111	ENSMUSG00000030059	Tmf1	7030402D04Rik|Gm153|Tmf1`	TATA element modulatory factor 1	protein-coding	0.02	0.38806
SX-M-VEH1_S9_peak_6945	chr4	122961322	122961522	+	0	NA	promoter-TSS (NM_029662)	promoter-TSS (NM_029662)	-234	NM_029662	76574	Mm.331842	NM_029662	ENSMUSG00000028655	Mfsd2a	1700018O18Rik|Mfsd2|NLS1	major facilitator superfamily domain containing 2A	protein-coding	0.02	0.547264
SX-M-VEH1_S9_peak_9932	chr9	77921589	77921789	+	0	NA	intron (NM_134255, intron 1 of 7)	intron (NM_134255, intron 1 of 7)	4324	NM_134255	68801	Mm.430736	NM_134255	ENSMUSG00000032349	Elovl5	1110059L23Rik|AI747313|AU043003|HELO1	ELOVL family member 5, elongation of long chain fatty acids (yeast)	protein-coding	0.035	0.477612	-99(CATGTGAC,-,0.00),-48(CACACGTG,+,0.00),-46(CACGTGTA,-,0.00)
SX-M-VEH1_S9_peak_9051	chr7	140208033	140208233	+	0	NA	Intergenic	Intergenic	-5365	NM_001011814	258055	Mm.377339	NM_001011814	ENSMUSG00000050366	Olfr524	MOR103-14P	olfactory receptor 524	protein-coding	0.03	0.432836
SX-M-VEH1_S9_peak_8894	chr7	105752163	105752363	+	0	NA	promoter-TSS (NM_009906)	promoter-TSS (NM_009906)	-28	NM_009906	12751	Mm.20837	NM_009906	ENSMUSG00000030894	Tpp1	Cln2|LPIC|TPP-1|TPP-I	tripeptidyl peptidase I	protein-coding	0.01	0.502488	-52(GTCATGTG,+,0.00),-40(GTCACATG,+,0.00)
SX-M-VEH1_S9_peak_965	chr10	72655315	72655515	+	0	NA	intron (NM_001293683, intron 1 of 7)	intron (NM_001293683, intron 1 of 7)	569	NM_001293684	52696	Mm.62876	NM_025635	ENSMUSG00000019923	Zwint	2010007E07Rik|2600001N01Rik|D10Ertd749e|Zwint-1	ZW10 interactor	protein-coding	0.025	0.497512
SX-M-VEH1_S9_peak_698	chr1	183305170	183305370	+	0	NA	intron (NM_181732, intron 2 of 9)	intron (NM_181732, intron 2 of 9)	8210	NM_181732	108909	Mm.290502	NM_145626	ENSMUSG00000042901	Aida	2610208M17Rik|BC004835	axin interactor, dorsalization associated	protein-coding	0.005	0.40796		-41(GCCAATGG,-,0.00)
SX-M-VEH1_S9_peak_491	chr1	144241479	144241679	+	0	NA	Intergenic	Intergenic	7525	NM_015811	50778	Mm.103701	NM_015811	ENSMUSG00000026358	Rgs1	BL34	regulator of G-protein signaling 1	protein-coding	0.005	0.338308
SX-M-VEH1_S9_peak_9117	chr8	11550078	11550278	+	0	NA	intron (NM_024248, intron 2 of 14)	intron (NM_024248, intron 2 of 14)	593	NM_024248	71941	Mm.196576	NM_024248	ENSMUSG00000056228	Cars2	2310051N18Rik|2410044A07Rik|D530030H10Rik	cysteinyl-tRNA synthetase 2 (mitochondrial)(putative)	protein-coding	0.005	0.402985
SX-M-VEH1_S9_peak_1305	chr11	4220097	4220297	+	0	NA	exon (NM_028022, exon 3 of 9)	exon (NM_028022, exon 3 of 9)	1946	NM_028022	71962	Mm.7852	NM_028022	ENSMUSG00000020424	Gatsl3	2410008K03Rik	GATS protein-like 3	protein-coding	0.025	0.572139
SX-M-VEH1_S9_peak_242	chr1	80665229	80665429	+	0	NA	promoter-TSS (NM_001285927)	promoter-TSS (NM_001285927)	23	NM_001285927	210293	Mm.133473	NM_175291	ENSMUSG00000038608	Dock10	9330153B10Rik|A630054M16Rik|Jr4|Jr5|R75174|ZIZ3|Zizimin3|mKIAA0694	dedicator of cytokinesis 10	protein-coding	0.01	0.482587
SX-M-VEH1_S9_peak_5299	chr19	53599934	53600134	+	0	NA	promoter-TSS (NM_007790)	promoter-TSS (NM_007790)	-362	NM_007790	13006	Mm.14910	NM_007790	ENSMUSG00000024974	Smc3	Bamacan|Cspg6|HCAP|Mmip1|SMC-3|SmcD	structural maintenance of chromosomes 3	protein-coding	0.095	0.626866	-9(GCCACGTC,+,0.00),18(ACCACGTG,+,0.00),20(CACGTGAC,-,0.00)	43(CGATTGGC,+,0.00)
SX-M-VEH1_S9_peak_1830	chr11	83550383	83550583	+	0	NA	Intergenic	L1MEa|LINE|L1	-19965	NM_013653	20304	Mm.284248	NM_013653	ENSMUSG00000035042	Ccl5	MuRantes|RANTES|SISd|Scya5|TCP228	chemokine (C-C motif) ligand 5	protein-coding	0.02	0.462687
SX-M-VEH1_S9_peak_6361	chr3	95928994	95929194	+	0	NA	promoter-TSS (NM_001253757)	promoter-TSS (NM_001253757)	-163	NM_023210	66471	Mm.218657	NM_023210	ENSMUSG00000015749	Anp32e	2810018A15Rik|AI047746|AI326868|CPD1|LANP-L|LANPL|mLANP-L	acidic (leucine-rich) nuclear phosphoprotein 32 family, member E	protein-coding	0.05	0.527363		-69(GCCAATCA,-,0.00),36(GCCAATAG,-,0.00)
SX-M-VEH1_S9_peak_2282	chr12	25268436	25268636	+	0	NA	Intergenic	Intergenic	139362	NR_045844	432641	Mm.112955	NR_045844		Gm17746	-	predicted gene, 17746	ncRNA	0.025	0.507463
SX-M-VEH1_S9_peak_9491	chr8	115742705	115742905	+	0	NA	Intergenic	Intergenic	-35911	NM_001025577	17132	Mm.275549	NM_001025577	ENSMUSG00000055435	Maf	2810401A20Rik|A230108G15Rik|AW047063|c-maf	avian musculoaponeurotic fibrosarcoma oncogene homolog	protein-coding	0.015	0.482587
SX-M-VEH1_S9_peak_5492	chr2	31062499	31062699	+	0	NA	intron (NM_001038700, intron 6 of 14)	intron (NM_001038700, intron 6 of 14)	33901	NM_001177650	14269	Mm.52297	NM_019406	ENSMUSG00000075415	Fnbp1	1110057E06Rik|2210010H06Rik|FBP1|Fbp17	formin binding protein 1	protein-coding	0.015	0.432836
SX-M-VEH1_S9_peak_8097	chr6	88518584	88518784	+	0	NA	intron (NM_016906, intron 1 of 11)	CpG	116	NM_016906	53421	Mm.28375	NM_016906	ENSMUSG00000030082	Sec61a1	AA408394|AA410007|Sec61a	Sec61 alpha 1 subunit (S. cerevisiae)	protein-coding	0.135	0.716418
SX-M-VEH1_S9_peak_4270	chr17	6008150	6008350	+	0	NA	intron (NM_001113352, intron 8 of 25)	intron (NM_001113352, intron 8 of 25)	670	NM_001290698	20975	Mm.236068	NM_011523	ENSMUSG00000023805	Synj2	AI481647|SJ2|mKIAA0348	synaptojanin 2	protein-coding	0.005	0.457711
SX-M-VEH1_S9_peak_9119	chr8	11558002	11558202	+	0	NA	promoter-TSS (NM_001302459)	promoter-TSS (NM_001302459)	-308	NM_001302459	26356	Mm.25709	NM_011919	ENSMUSG00000045969	Ing1	2610028J21Rik|AA407184|AI875420|mING1h|p33Ing1|p37Ing1b	inhibitor of growth family, member 1	protein-coding	0.065	0.542289		-29(TGATTGGT,+,0.00)
SX-M-VEH1_S9_peak_379	chr1	128244047	128244247	+	0	NA	promoter-TSS (NM_026390)	promoter-TSS (NM_026390)	-34	NM_026390	67812	Mm.293321	NM_026390	ENSMUSG00000026353	Ubxn4	1300013G12Rik|Ubxd2|mKIAA0242	UBX domain protein 4	protein-coding	0.1	0.606965	-48(GCGACGTC,+,0.00),-46(GACGTCAA,-,0.00)
SX-M-VEH1_S9_peak_1529	chr11	50292677	50292877	+	0	NA	promoter-TSS (NM_175334)	promoter-TSS (NM_175334)	-441	NM_175334	103806	Mm.51116	NM_175334	ENSMUSG00000050567	Maml1	AI644666|AW743257|D930008C07Rik|Mam-1|Mam1|mKIAA0200	mastermind like 1 (Drosophila)	protein-coding	0.02	0.447761	-42(GCCACGTA,+,0.00)
SX-M-VEH1_S9_peak_8671	chr7	63815651	63815851	+	0	NA	Intergenic	Tigger5b|DNA|TcMar-Tigger	-101106	NM_001256311	381994	Mm.425466	NM_001256311	ENSMUSG00000095061	E030018B13Rik	Gm1697	RIKEN cDNA E030018B13 gene	protein-coding	0.01	0.437811
SX-M-VEH1_S9_peak_8193	chr6	115544340	115544540	+	0	NA	promoter-TSS (NM_199033)	promoter-TSS (NM_199033)	-264	NM_199033	381802	Mm.291208	NM_199033	ENSMUSG00000042389	Tsen2	AU067695	tRNA splicing endonuclease subunit 2	protein-coding	0.005	0.462687
SX-M-VEH1_S9_peak_8554	chr7	30094642	30094842	+	0	NA	promoter-TSS (NM_011981)	promoter-TSS (NM_011981)	-334	NM_011981	26466	Mm.195092	NM_011981	ENSMUSG00000049421	Zfp260	AI480997|Ozrf1|PEX1|Zfp63|Znf260	zinc finger protein 260	protein-coding	0.03	0.507463
SX-M-VEH1_S9_peak_8211	chr6	118469572	118469772	+	0	NA	intron (NM_011763, intron 2 of 5)	ORR1F|LTR|ERVL-MaLR	9601	NM_011763	22750	Mm.106970	NM_011763	ENSMUSG00000072623	Zfp9	1810048F22Rik|AU016736|Krox-4|Zfp-9|mszf79-2	zinc finger protein 9	protein-coding	0.005	0.462687
SX-M-VEH1_S9_peak_5774	chr2	121448958	121449158	+	0	NA	promoter-TSS (NR_110986)	promoter-TSS (NR_110986)	-140	NM_011354	378702	Mm.262252	NM_011354	ENSMUSG00000074884	Serf2	C80083|Msmac1l|m4F5rel	small EDRK-rich factor 2	protein-coding	0.1	0.671642	33(GTCACGTG,+,0.00),35(CACGTGCC,-,0.00),58(GCCACATC,+,0.00),91(GCCACGTG,+,0.00),93(CACGTGAC,-,0.00)
SX-M-VEH1_S9_peak_7598	chr5	115490011	115490211	+	0	NA	Intergenic	CpG	-5627	NM_133760	75387	Mm.332616	NM_133760	ENSMUSG00000029524	Sirt4	4930596O17Rik	sirtuin 4	protein-coding	0.105	0.58209	52(GTCACGTG,+,0.00),54(CACGTGGA,-,0.00)
SX-M-VEH1_S9_peak_7894	chr6	37821520	37821720	+	0	NA	Intergenic	RLTR14|LTR|ERV1	-49191	NM_001272064	21848	Mm.41063	NM_145076	ENSMUSG00000029833	Trim24	A130082H20Rik|AI447469|D430004I05Rik|TIF1|TIF1-alpha|TIF1alpha|Tif1a	tripartite motif-containing 24	protein-coding	0.015	0.437811	-15(CTCACGTG,+,0.00),-13(CACGTGGG,-,0.00)
SX-M-VEH1_S9_peak_7945	chr6	48732759	48732959	+	0	NA	Intergenic	Intergenic	-6188	NM_008376	16205	Mm.252599	NM_008376	ENSMUSG00000090019	Gimap1	IAP38|Imap38|imap	GTPase, IMAP family member 1	protein-coding	0.03	0.502488	72(CACACGTG,+,0.00),74(CACGTGGC,-,0.00)
SX-M-VEH1_S9_peak_364	chr1	125434704	125434904	+	0	NA	intron (NM_001205385, intron 2 of 12)	intron (NM_001205385, intron 2 of 12)	923	NM_001205386	74117	Mm.183102	NM_023735	ENSMUSG00000026341	Actr3	1200003A09Rik|Arp3	ARP3 actin-related protein 3	protein-coding	0.06	0.577114
SX-M-VEH1_S9_peak_6326	chr3	93572197	93572397	+	0	NA	Intergenic	Intergenic	17180	NM_009112	20194	Mm.1	NM_009112	ENSMUSG00000041959	S100a10	42C|AA409961|AL024248|CAL12|CLP11|Cal1l|p10|p11	S100 calcium binding protein A10 (calpactin)	protein-coding	0.015	0.502488
SX-M-VEH1_S9_peak_6545	chr3	135722147	135722347	+	0	NA	Intergenic	Intergenic	-30700	NM_008689	18033	Mm.256765	NM_008689	ENSMUSG00000028163	Nfkb1	NF-KB1|NF-kappaB|NF-kappaB1|p105|p50|p50/p105	nuclear factor of kappa light polypeptide gene enhancer in B cells 1, p105	protein-coding	0	0.378109
SX-M-VEH1_S9_peak_4540	chr17	47515937	47516137	+	0	NA	intron (NM_001081635, intron 1 of 6)	intron (NM_001081635, intron 1 of 6)	10986	NM_001081636	12445	Mm.27291	NM_007632	ENSMUSG00000034165	Ccnd3	9230106B05Rik|AA682053|AL024085|AW146355|C78795	cyclin D3	protein-coding	0.005	0.412935
SX-M-VEH1_S9_peak_903	chr10	60162854	60163054	+	0	NA	Intergenic	Intergenic	36178	NR_105871	102465546		NR_105871	ENSMUSG00000105468	Mir6906	mmu-mir-6906	microRNA 6906	ncRNA	0.01	0.447761
SX-M-VEH1_S9_peak_9404	chr8	94703962	94704162	+	0	NA	Intergenic	tRNA-Leu-CTG|tRNA|tRNA	-7820	NM_026385	67801	Mm.279977	NM_026385	ENSMUSG00000031775	Pllp	0610010I06Rik|AV001002|Plapi|Tm4sf11	plasma membrane proteolipid	protein-coding	0.05	0.492537
SX-M-VEH1_S9_peak_295	chr1	88587632	88587832	+	0	NA	Intergenic	Intergenic	36215	NR_037971	100503197	Mm.99352	NR_037971	ENSMUSG00000100798	Gm19589	-	predicted gene, 19589	ncRNA	0.03	0.487562
SX-M-VEH1_S9_peak_5987	chr2	165023859	165024059	+	0	NA	intron (NM_144892, intron 1 of 7)	intron (NM_144892, intron 1 of 7)	10820	NM_144892	228869	Mm.233080	NM_144892	ENSMUSG00000039804	Ncoa5	CIA	nuclear receptor coactivator 5	protein-coding	0.005	0.41791	-60(GACACGTA,+,0.00)	1(GCCAATGA,-,0.00)
SX-M-VEH1_S9_peak_9144	chr8	22405860	22406060	+	0	NA	Intergenic	MER3|DNA|hAT-Charlie	-5380	NM_020560	57312	Mm.289402	NM_020560	ENSMUSG00000031533	Mrps31	1500002D03Rik|AA960481|Imogen38|Imogen44	mitochondrial ribosomal protein S31	protein-coding	0.015	0.452736
SX-M-VEH1_S9_peak_10077	chr9	111271549	111271749	+	0	NA	promoter-TSS (NM_026810)	promoter-TSS (NM_026810)	-41	NM_026810	17350	Mm.486383	NM_026810	ENSMUSG00000032498	Mlh1	1110035C23Rik|AI317206|AI325952|AI561766	mutL homolog 1	protein-coding	0.08	0.587065	19(TACACGTC,+,0.00)
SX-M-VEH1_S9_peak_59	chr1	37997311	37997511	+	0	NA	promoter-TSS (NM_172054)	promoter-TSS (NM_172054)	-203	NM_172054	98258	Mm.28438	NM_172054	ENSMUSG00000058407	Txndc9	AI098020|APACD	thioredoxin domain containing 9	protein-coding	0.07	0.577114	-53(TTCACGTG,+,0.00),-51(CACGTGGG,-,0.00)
SX-M-VEH1_S9_peak_7039	chr4	133837509	133837709	+	0	NA	Intergenic	L1M5|LINE|L1	37122	NM_001285506	20111	Mm.301827	NM_009097	ENSMUSG00000003644	Rps6ka1	Mapkapk-1a|Rsk|Rsk-1|Rsk1|S6K-alpha-1|p90-Rsk1|p90Rsk1|p90S6K|p90rsk	ribosomal protein S6 kinase polypeptide 1	protein-coding	0.01	0.422886	73(TACACGTG,+,0.00),75(CACGTGTG,-,0.00)
SX-M-VEH1_S9_peak_8606	chr7	44986707	44986907	+	0	NA	promoter-TSS (NR_045266)	promoter-TSS (NR_045266)	-93	NR_045266	100502630	Mm.490013	NR_045266	ENSMUSG00000087138	Gm15545	OTTMUSG00000023473	predicted gene 15545	ncRNA	0.03	0.517413		12(CCATTGGC,+,0.00)
SX-M-VEH1_S9_peak_4899	chr18	67280581	67280781	+	0	NA	Intergenic	Intergenic	-8542	NM_053261	114663	Mm.34079	NM_053261	ENSMUSG00000024525	Impa2	2210415D20Rik|AI326924|AW259601	inositol (myo)-1(or 4)-monophosphatase 2	protein-coding	0.015	0.492537
SX-M-VEH1_S9_peak_428	chr1	133661371	133661571	+	0	NA	promoter-TSS (NM_001166552)	promoter-TSS (NM_001166552)	-72	NM_001276767	70579	Mm.245357	NM_144530	ENSMUSG00000102976	Zc3h11a	1110003F06Rik|5730454B08Rik|G630041M05Rik|Zc3hdc11a|Zc3hh11a|mKIAA0663	zinc finger CCCH type containing 11A	protein-coding	0.06	0.567164	40(GTCACGTG,+,0.00),42(CACGTGTC,-,0.00)
SX-M-VEH1_S9_peak_7099	chr4	138304586	138304786	+	0	NA	promoter-TSS (NM_007838)	promoter-TSS (NM_007838)	-52	NM_007838	13200	Mm.7236	NM_007838	ENSMUSG00000028757	Ddost	-	dolichyl-di-phosphooligosaccharide-protein glycotransferase	protein-coding	0.085	0.651741		-89(TGATTGGC,+,0.00),-11(GCCAATAA,-,0.00)
SX-M-VEH1_S9_peak_9065	chr7	141167988	141168188	+	0	NA	intron (NM_001172100, intron 1 of 9)	intron (NM_001172100, intron 1 of 9)	598	NM_001172101	107702	Mm.197493	NM_145135	ENSMUSG00000038650	Rnh1	AW546468|C80305|RNH	ribonuclease/angiogenin inhibitor 1	protein-coding	0.005	0.527363
SX-M-VEH1_S9_peak_3657	chr15	67410201	67410401	+	0	NA	Intergenic	Intergenic	183532	NR_045140	69334	Mm.63770	NR_045140	ENSMUSG00000102069	1700012I11Rik	-	RIKEN cDNA 1700012I11 gene	ncRNA	0	0.447761
SX-M-VEH1_S9_peak_651	chr1	178187377	178187577	+	0	NA	promoter-TSS (NM_024282)	promoter-TSS (NM_024282)	60	NM_024282	78825	Mm.440132	NM_024282	ENSMUSG00000026502	Desi2	5830417C01Rik|DeSI-2|Fam152a|Pppde1	desumoylating isopeptidase 2	protein-coding	0.055	0.567164
SX-M-VEH1_S9_peak_3975	chr16	23175091	23175291	+	0	NA	Intergenic	Intergenic	28655	NM_009605	11450	Mm.3969	NM_009605	ENSMUSG00000022878	Adipoq	30kDa|APN|Acdc|Acrp30|Ad|GBP28|adipo|apM1	adiponectin, C1Q and collagen domain containing	protein-coding	0.015	0.412935
SX-M-VEH1_S9_peak_5060	chr19	8723304	8723504	+	0	NA	promoter-TSS (NR_002896)	promoter-TSS (NR_002896)	-35	NM_001161413	17254	Mm.4114	NM_008577	ENSMUSG00000010095	Slc3a2	4F2|4F2HC|AI314110|Cd98|Ly-10|Ly-m10|Ly10|Mdu1|Mgp-2hc|NACAE	solute carrier family 3 (activators of dibasic and neutral amino acid transport), member 2	protein-coding	0.08	0.562189
SX-M-VEH1_S9_peak_1087	chr10	86727844	86728044	+	0	NA	intron (NM_153595, intron 3 of 4)	intron (NM_153595, intron 3 of 4)	15179	NM_153595	103220	Mm.440762	NM_153595	ENSMUSG00000044937	Ttc41	AI449705|AU041509|Gnn	tetratricopeptide repeat domain 41	protein-coding	0.01	0.512438	-75(CACACGTG,+,0.00),-73(CACGTGAC,-,0.00)
SX-M-VEH1_S9_peak_65	chr1	39842395	39842595	+	0	NA	TTS (NR_040465)	TTS (NR_040465)	4835	NR_040465	73426	Mm.396239	NR_040465	ENSMUSG00000101634	1700066B17Rik	-	RIKEN cDNA 1700066B17 gene	ncRNA	0.035	0.442786		18(CCATTGGC,+,0.00)
SX-M-VEH1_S9_peak_4037	chr16	36252673	36252873	+	0	NA	intron (NM_029733, intron 2 of 4)	intron (NM_029733, intron 2 of 4)	-24375	NM_001082543	20861	Mm.327618	NM_001082543	ENSMUSG00000071562	Stfa1	Stefin-3|Stf-3|Stf1|Stf3|Stfa3	stefin A1	protein-coding	0.01	0.358209	1(TACGTGTC,-,0.00)
SX-M-VEH1_S9_peak_847	chr10	43580665	43580865	+	0	NA	intron (NM_009846, intron 1 of 1)	intron (NM_009846, intron 1 of 1)	1596	NM_009846	12484	Mm.29742	NM_009846	ENSMUSG00000047139	Cd24a	Cd24|HSA|Ly-52|nectadrin	CD24a antigen	protein-coding	0.035	0.482587	59(GCCACGTC,+,0.00),61(CACGTCGC,-,0.00)
SX-M-VEH1_S9_peak_9439	chr8	107291291	107291491	+	0	NA	intron (NR_039557, intron 2 of 3).3	intron (NR_039557, intron 2 of 3).3	-2079	NM_001286260	54446	Mm.390057	NM_018823	ENSMUSG00000003847	Nfat5	AI225870|B130038B15Rik|CAG-8|CAG80|NFATL1|OREBP|TonEBP|mKIAA0827|nfatz	nuclear factor of activated T cells 5	protein-coding	0.005	0.412935
SX-M-VEH1_S9_peak_17	chr1	13659797	13659997	+	0	NA	intron (NM_145381, intron 1 of 6)	intron (NM_145381, intron 1 of 6)	612	NM_145381	212442	Mm.89572	NM_145381	ENSMUSG00000025937	Lactb2	Cgi-83|E430032H21Rik	lactamase, beta 2	protein-coding	0.02	0.38806
SX-M-VEH1_S9_peak_1146	chr10	96605330	96605530	+	0	NA	Intergenic	Intergenic	-11571	NM_007569	12226	Mm.23811	NM_007569	ENSMUSG00000036478	Btg1	AI426953|AW546738	B cell translocation gene 1, anti-proliferative	protein-coding	0.005	0.41791
SX-M-VEH1_S9_peak_6046	chr2	172392480	172392680	+	0	NA	Intergenic	Intergenic	-1214	NM_001276423	320664	Mm.210195	NM_001033538	ENSMUSG00000074570	Cass4	F730031O20Rik	Cas scaffolding protein family member 4	protein-coding	0.015	0.437811
SX-M-VEH1_S9_peak_7372	chr5	53588634	53588834	+	0	NA	intron (NM_001080928, intron 1 of 10)	intron (NM_001080928, intron 1 of 10)	-1612	NM_009035	19664	Mm.209292	NM_009035	ENSMUSG00000039191	Rbpj	AI843960|CBF1|Igkjrb|Igkrsbp|RBP-J|RBP-J kappa|RBP-Jkappa|RBPjk|Rbpsuh	recombination signal binding protein for immunoglobulin kappa J region	protein-coding	0.04	0.462687
SX-M-VEH1_S9_peak_3826	chr15	98066862	98067062	+	0	NA	intron (NM_144851, intron 6 of 17)	intron (NM_144851, intron 6 of 17)	-25627	NM_001163488	18642	Mm.272582	NM_021514	ENSMUSG00000033065	Pfkm	AI131669|ATP-PFK|PFK-A|PFK-M|Pfk-4|Pfk4|Pfka|Pfkx	phosphofructokinase, muscle	protein-coding	0.015	0.447761
SX-M-VEH1_S9_peak_8813	chr7	90355591	90355791	+	0	NA	intron (NR_110348, intron 2 of 8)	intron (NR_110348, intron 2 of 8)	-31290	NM_001040088	83671	Mm.26751	NM_031394	ENSMUSG00000030616	Sytl2	AI266830|Slp2|mKIAA1597	synaptotagmin-like 2	protein-coding	0.005	0.447761
SX-M-VEH1_S9_peak_1783	chr11	78550753	78550953	+	0	NA	promoter-TSS (NM_133706)	promoter-TSS (NM_133706)	-118	NM_133706	69071	Mm.29431	NM_133706	ENSMUSG00000037278	Tmem97	1810014L12Rik|AI115531|AL022956|D11Bhm182e	transmembrane protein 97	protein-coding	0.08	0.621891	70(TCCACGTC,+,0.00)	23(CCATTGGC,+,0.00)
SX-M-VEH1_S9_peak_2235	chr12	3426252	3426452	+	0	NA	promoter-TSS (NM_172421)	promoter-TSS (NM_172421)	395	NR_030694	100043040	Mm.415417	NR_030694	ENSMUSG00000071456	1110002L01Rik	-	RIKEN cDNA 1110002L01 gene	ncRNA	0.025	0.358209
SX-M-VEH1_S9_peak_5930	chr2	155079644	155079844	+	0	NA	Intergenic	L1MD|LINE|L1	-5247	NM_016661	269378	Mm.330692	NM_016661	ENSMUSG00000027597	Ahcy	AA987153|AL024110|CuBP|SAHH	S-adenosylhomocysteine hydrolase	protein-coding	0.01	0.412935
SX-M-VEH1_S9_peak_2183	chr11	118443347	118443547	+	0	NA	promoter-TSS (NM_001204130)	promoter-TSS (NM_001204130)	-87	NM_001204130	56745	Mm.23845	NM_019959	ENSMUSG00000017446	C1qtnf1	1600017K21Rik|CTRP1|Zsig37	C1q and tumor necrosis factor related protein 1	protein-coding	0.02	0.547264
SX-M-VEH1_S9_peak_8446	chr7	16286802	16287002	+	0	NA	promoter-TSS (NM_001136471)	promoter-TSS (NM_001136471)	-107	NM_001136471	243846	Mm.482401	NM_172297	ENSMUSG00000041375	Ccdc9	2600011L02Rik	coiled-coil domain containing 9	protein-coding	0.025	0.522388
SX-M-VEH1_S9_peak_2267	chr12	17266174	17266374	+	0	NA	promoter-TSS (NM_027959)	promoter-TSS (NM_027959)	-321	NM_027959	71853	Mm.222825	NM_027959	ENSMUSG00000020571	Pdia6	1700015E05Rik|AL023058|C77895|CaBP5|P5|Txndc7	protein disulfide isomerase associated 6	protein-coding	0.03	0.532338
SX-M-VEH1_S9_peak_9384	chr8	88298121	88298321	+	0	NA	intron (NM_001037723, intron 3 of 27)	intron (NM_001037723, intron 3 of 27)	4017	NM_001037724	11513	Mm.288206	NM_007406	ENSMUSG00000031659	Adcy7	AA407758	adenylate cyclase 7	protein-coding	0.025	0.537313		-72(GCCAATGA,-,0.00)
SX-M-VEH1_S9_peak_817	chr10	34117846	34118046	+	0	NA	Intergenic	Intergenic	10026	NM_175449	215900	Mm.34479	NM_175449	ENSMUSG00000046031	Fam26f	A630077B13Rik	family with sequence similarity 26, member F	protein-coding	0	0.412935
SX-M-VEH1_S9_peak_8088	chr6	87672247	87672447	+	0	NA	promoter-TSS (NM_001170489)	promoter-TSS (NM_001170489)	-179	NM_024251	72103	Mm.31770	NM_024251	ENSMUSG00000030051	Aplf	2010301N04Rik|AI452191	aprataxin and PNKP like factor	protein-coding	0.035	0.552239	13(CTGACGTC,+,0.00),15(GACGTCAA,-,0.00)
SX-M-VEH1_S9_peak_7548	chr5	107960850	107961050	+	0	NA	intron (NM_026062, intron 1 of 4)	ORR1D2|LTR|ERVL-MaLR	26127	NM_026062	67266	Mm.277897	NM_026062	ENSMUSG00000029270	Fam69a	2900024C23Rik|AI315274	family with sequence similarity 69, member A	protein-coding	0.025	0.547264
SX-M-VEH1_S9_peak_1762	chr11	75531738	75531938	+	0	NA	promoter-TSS (NM_001199283)	promoter-TSS (NM_001199283)	144	NM_173388	215113	Mm.11186	NM_173388	ENSMUSG00000038178	Slc43a2	7630402D21Rik|BC042513|Lat4	solute carrier family 43, member 2	protein-coding	0.08	0.626866
SX-M-VEH1_S9_peak_8838	chr7	98815573	98815773	+	0	NA	Intergenic	Intergenic	-19439	NM_001285794	22411	Mm.22182	NM_009519	ENSMUSG00000015957	Wnt11	-	wingless-type MMTV integration site family, member 11	protein-coding	0.05	0.442786
SX-M-VEH1_S9_peak_5078	chr19	9055885	9056085	+	0	NA	intron (NM_001286518, intron 6 of 6)	intron (NM_001286518, intron 6 of 6)	31971	NM_011681	22287	Mm.2258	NM_011681	ENSMUSG00000024653	Scgb1a1	CC10|CC16|CCSP|PCB-BP|UG|UGB|Utg	secretoglobin, family 1A, member 1 (uteroglobin)	protein-coding	0.01	0.442786		-34(GCCAATCA,-,0.00)
SX-M-VEH1_S9_peak_1068	chr10	81612797	81612997	+	0	NA	Intergenic	Intergenic	6589	NR_030677	268319	Mm.131825	NM_001033363	ENSMUSG00000074862	BC025920	-	zinc finger protein pseudogene	pseudo	0.005	0.532338	80(CACATGAC,-,0.00)
SX-M-VEH1_S9_peak_496	chr1	144264087	144264287	+	0	NA	Intergenic	L2a|LINE|L2	-15083	NM_015811	50778	Mm.103701	NM_015811	ENSMUSG00000026358	Rgs1	BL34	regulator of G-protein signaling 1	protein-coding	0.005	0.462687
SX-M-VEH1_S9_peak_949	chr10	67646706	67646906	+	0	NA	Intergenic	Intergenic	-97851	NM_001005419	211488	Mm.297250	NM_001005419	ENSMUSG00000057134	Ado	Gm237	2-aminoethanethiol (cysteamine) dioxygenase	protein-coding	0.015	0.472637
SX-M-VEH1_S9_peak_9386	chr8	88692034	88692234	+	0	NA	Intergenic	Intergenic	-4894	NM_001276279	74256	Mm.490395	NM_173369	ENSMUSG00000036712	Cyld	2010013M14Rik|2900009M21Rik|C130039D01Rik|CDMT|CYLD1|EAC|mKIAA0849	CYLD lysine 63 deubiquitinase	protein-coding	0.015	0.532338
SX-M-VEH1_S9_peak_1894	chr11	87743279	87743479	+	0	NA	3' UTR (NM_009296, exon 5 of 5)	3' UTR (NM_009296, exon 5 of 5)	5814	NM_009296	20922	Mm.622	NM_009296	ENSMUSG00000020485	Supt4a	AL022777|Supt4h|Supt4h1|Supt4h1a	suppressor of Ty 4A	protein-coding	0.025	0.497512
SX-M-VEH1_S9_peak_8455	chr7	16399488	16399688	+	0	NA	Intergenic	Intergenic	-1608	NM_198631	330474	Mm.333594	NM_198631	ENSMUSG00000059273	Zc3h4	Bwq1|Gm768|Kiaa1064-hp|mKIAA1064	zinc finger CCCH-type containing 4	protein-coding	0.07	0.572139	2(GTGACGTC,+,0.00),4(GACGTCAT,-,0.00)
SX-M-VEH1_S9_peak_1917	chr11	93885842	93886042	+	0	NA	promoter-TSS (NM_134012)	promoter-TSS (NM_134012)	-176	NM_001013375	217109	Mm.379350	NM_001013375	ENSMUSG00000054079	Utp18	6230425C22Rik|6430513M13|Wdr50	UTP18 small subunit processome component	protein-coding	0.07	0.587065
SX-M-VEH1_S9_peak_5808	chr2	127335902	127336102	+	0	NA	promoter-TSS (NM_010090)	promoter-TSS (NM_010090)	-157	NM_010090	13537	Mm.4729	NM_010090	ENSMUSG00000027368	Dusp2	PAC1	dual specificity phosphatase 2	protein-coding	0.075	0.706468	-99(GACGTGGG,-,0.00),46(CCCACGTG,+,0.00),48(CACGTGAA,-,0.00)
SX-M-VEH1_S9_peak_6022	chr2	167943122	167943322	+	0	NA	intron (NM_011201, intron 1 of 8)	intron (NM_011201, intron 1 of 8)	10895	NM_011201	19246	Mm.277916	NM_011201	ENSMUSG00000027540	Ptpn1	PTP-1B|PTP-HA2|PTP1B	protein tyrosine phosphatase, non-receptor type 1	protein-coding	0.035	0.457711
SX-M-VEH1_S9_peak_4801	chr18	34954325	34954525	+	0	NA	promoter-TSS (NM_010481)	promoter-TSS (NM_010481)	-74	NM_010481	15526	Mm.209419	NM_010481	ENSMUSG00000024359	Hspa9	74kDa|Csa|Grp75|Hsc74|Hsp74|Hsp74a|Hspa9a|Mortalin|Mot-2|Mot2|Mthsp70|Pbp74	heat shock protein 9	protein-coding	0.095	0.631841	-79(ACCACGTG,+,0.00),-77(CACGTGGG,-,0.00),-12(GACGTGCT,-,0.00),10(TACGTGTC,-,0.00)
SX-M-VEH1_S9_peak_1505	chr11	46466873	46467073	+	0	NA	intron (NM_134250, intron 4 of 6)	intron (NM_134250, intron 4 of 6)	12042	NM_134250	171285	Mm.72168	NM_134250	ENSMUSG00000020399	Havcr2	TIM-3|Tim3|Timd3	hepatitis A virus cellular receptor 2	protein-coding	0.005	0.457711
SX-M-VEH1_S9_peak_10286	chrX	166171681	166171881	+	0	NA	intron (NM_146238, intron 1 of 3)	intron (NM_146238, intron 1 of 3)	1327	NM_001310722	237221	Mm.209490	NM_146238	ENSMUSG00000040621	Gemin8	B130034M20Rik|B930082C09Rik|BC023488|gemin-8	gem (nuclear organelle) associated protein 8	protein-coding	0.005	0.353234
SX-M-VEH1_S9_peak_6949	chr4	123917176	123917376	+	0	NA	promoter-TSS (NM_017475)	promoter-TSS (NM_017475)	-157	NM_017475	54170	Mm.220922	NM_017475	ENSMUSG00000028646	Rragc	AU041672|Gtr2|RAGC|TIB929|YGR163W	Ras-related GTP binding C	protein-coding	0.095	0.686567	43(GGCACGTG,+,0.00),45(CACGTGAT,-,0.00)
SX-M-VEH1_S9_peak_4755	chr18	12168518	12168718	+	0	NA	promoter-TSS (NM_029623)	promoter-TSS (NM_029623)	-112	NM_029623	76482	Mm.196596	NM_029623	ENSMUSG00000024410	3110002H16Rik	2400010D15Rik|Mic-1|Mic1	RIKEN cDNA 3110002H16 gene	protein-coding	0.055	0.621891	4(GTCACGTG,+,0.00),6(CACGTGAC,-,0.00),87(GTCACGTG,+,0.00),89(CACGTGGA,-,0.00)
SX-M-VEH1_S9_peak_4983	chr19	4169356	4169556	+	0	NA	intron (NM_134148, intron 9 of 9)	CpG	6023	NM_134148	107239	Mm.482310	NM_134148	ENSMUSG00000075289	Carns1	AI790298|Atpgd1|mKIAA1394	carnosine synthase 1	protein-coding	0.09	0.671642		35(ACCAATCA,-,0.00)
SX-M-VEH1_S9_peak_2288	chr12	25455737	25455937	+	0	NA	Intergenic	Intergenic	326663	NR_045844	432641	Mm.112955	NR_045844		Gm17746	-	predicted gene, 17746	ncRNA	0.005	0.38806
SX-M-VEH1_S9_peak_4491	chr17	35838338	35838538	+	0	NA	promoter-TSS (NM_011655)	promoter-TSS (NM_011655)	-137	NM_011655	22154	Mm.273538	NM_011655	ENSMUSG00000001525	Tubb5	AA408537|AI596182|B130022C14Rik|M(beta)5	tubulin, beta 5 class I	protein-coding	0.035	0.462687	-69(ATCACGTG,+,0.00),-67(CACGTGCC,-,0.00)
SX-M-VEH1_S9_peak_1899	chr11	87755481	87755681	+	0	NA	Intergenic	Intergenic	-1283	NR_029555	387160		NR_029555	ENSMUSG00000105196	Mir142	Mirn142|miR-142|mir-142a|mmu-mir-142|mmu-mir-142a	microRNA 142	ncRNA	0.035	0.58209	-53(CCCACGTG,+,0.00),-51(CACGTGGC,-,0.00)
SX-M-VEH1_S9_peak_3477	chr15	8625491	8625691	+	0	NA	Intergenic	Intergenic	85216	NM_148938	20512	Mm.204834	NM_148938	ENSMUSG00000005360	Slc1a3	AI504299|B430115D02Rik|Eaat1|GLAST|GLAST-1|GLU-T|GluT-1|Gmt1|MGluT1	solute carrier family 1 (glial high affinity glutamate transporter), member 3	protein-coding	0.03	0.557214	10(GACACGTG,+,0.00),12(CACGTGTG,-,0.00)
SX-M-VEH1_S9_peak_7640	chr5	122821428	122821628	+	0	NA	promoter-TSS (NM_021505)	promoter-TSS (NM_021505)	-186	NM_021505	59008	Mm.332667	NM_021505	ENSMUSG00000029472	Anapc5	2510006G12Rik|AA408751|AA536819|AA986414|APC5|Anpc5	anaphase-promoting complex subunit 5	protein-coding	0.06	0.492537	-40(GACGTGGA,-,0.00)
SX-M-VEH1_S9_peak_8537	chr7	28808357	28808557	+	0	NA	Intergenic	Intergenic	-2433	NM_177301	15388	Mm.9043	NM_177301	ENSMUSG00000015165	Hnrnpl	C79783|D830027H13Rik|Hnrpl	heterogeneous nuclear ribonucleoprotein L	protein-coding	0.02	0.507463
SX-M-VEH1_S9_peak_2613	chr12	110446791	110446991	+	0	NA	promoter-TSS (NM_001135001)	promoter-TSS (NM_001135001)	-288	NM_001135001	26931	Mm.240396	NM_012023	ENSMUSG00000017843	Ppp2r5c	2610043M05Rik|2700063L20Rik|AI060890|AW545884|C85228|D12Bwg0916e|mKIAA0044	protein phosphatase 2, regulatory subunit B', gamma	protein-coding	0.095	0.691542
SX-M-VEH1_S9_peak_3110	chr13	113013325	113013525	+	0	NA	Intergenic	Intergenic	19557	NM_001037914	622408	Mm.360976	NM_001037914	ENSMUSG00000074651	Mcidas	EG622408|Gm6320|Idas|Mci|Mcin	multiciliate differentiation and DNA synthesis associated cell cycle protein	protein-coding	0.025	0.452736
SX-M-VEH1_S9_peak_954	chr10	68127247	68127447	+	0	NA	intron (NM_023598, intron 6 of 9)	intron (NM_023598, intron 6 of 9)	147749	NM_001081346	170799	Mm.209844	NM_133244	ENSMUSG00000037846	Rtkn2	B130039D23Rik|Mbf|Plekhk1	rhotekin 2	protein-coding	0.005	0.412935	-12(GGCACGTG,+,0.00),-10(CACGTGAG,-,0.00),14(GTCACATG,+,0.00)
SX-M-VEH1_S9_peak_8518	chr7	27689410	27689610	+	0	NA	intron (NM_001112731, intron 1 of 5)	intron (NM_001112731, intron 1 of 5)	170	NM_001112731	112415	Mm.145362	NM_198417	ENSMUSG00000057093	Zfp607b	C030039L03Rik	zinc finger protein 607B	protein-coding	0.045	0.562189
SX-M-VEH1_S9_peak_3378	chr14	75005906	75006106	+	0	NA	intron (NR_030568, intron 3 of 3)	intron (NR_030568, intron 3 of 3)	-10021	NM_198642	271221	Mm.320280	NM_198642	ENSMUSG00000034959	Rubcnl	5031414D18Rik|Gm744|Gm911|Kiaa0226l	RUN and cysteine rich domain containing beclin 1 interacting protein like	protein-coding	0	0.497512
SX-M-VEH1_S9_peak_4262	chr17	3129850	3130050	+	0	NA	intron (NM_134123, intron 1 of 19)	intron (NM_134123, intron 1 of 19)	14978	NM_134123	106583	Mm.124373	NM_134123	ENSMUSG00000046201	Scaf8	A630086M08Rik|A930036P18Rik|AA408306|AI447644|AI448652|AU015035|Rbm16|mKIAA1116	SR-related CTD-associated factor 8	protein-coding	0.01	0.402985	42(TACACGTG,+,0.00),44(CACGTGGC,-,0.00)
SX-M-VEH1_S9_peak_9621	chr9	20607705	20607905	+	0	NA	intron (NR_033729, intron 1 of 2)	intron (NR_033729, intron 1 of 2)	330	NR_033729	66662	Mm.477847	NM_175110	ENSMUSG00000062470	Fbxl12os	5730577I03Rik	F-box and leucine-rich repeat protein 12, opposite strand	pseudo	0.03	0.482587
SX-M-VEH1_S9_peak_120	chr1	53845350	53845550	+	0	NA	intron (NM_001001883, intron 21 of 28)	intron (NM_001001883, intron 21 of 28)	-3974	NR_106149	102465783		NR_106149	ENSMUSG00000098443	Mir7681	Gm27806|mmu-mir-7681	microRNA 7681	ncRNA	0.005	0.402985
SX-M-VEH1_S9_peak_9102	chr8	4678422	4678622	+	0	NA	Intergenic	CpG	65352	NM_145591	233987	Mm.102799	NM_145591	ENSMUSG00000058748	Zfp958	-	zinc finger protein 958	protein-coding	0.105	0.636816	37(GTGACGTG,+,0.00),39(GACGTGGT,-,0.00),64(GACACGTC,+,0.00),66(CACGTCTT,-,0.00)
SX-M-VEH1_S9_peak_1508	chr11	46667895	46668095	+	0	NA	TTS (NM_001161355)	TTS (NM_001161355)	22362	NM_001161356	171284	Mm.234654	NM_134249	ENSMUSG00000040413	Timd2	AA816106|AU019358|AU019662|C78111|G9D3|TIM-2|Tim2	T cell immunoglobulin and mucin domain containing 2	protein-coding	0	0.487562
SX-M-VEH1_S9_peak_6766	chr4	55349581	55349781	+	0	NA	promoter-TSS (NM_009011)	promoter-TSS (NM_009011)	-361	NM_009011	19359	Mm.196846	NM_009011	ENSMUSG00000028426	Rad23b	0610007D13Rik|AV001138|HR23B|mHR23B|p58	RAD23 homolog B, nucleotide excision repair protein	protein-coding	0.09	0.656716
SX-M-VEH1_S9_peak_1597	chr11	57911830	57912030	+	0	NA	Intergenic	Intergenic	-79783	NM_008213	15110	Mm.4746	NM_008213	ENSMUSG00000037335	Hand1	Ehand1|Hxt|Th1|Thing1|bHLHa27|eHAND	heart and neural crest derivatives expressed transcript 1	protein-coding	0.025	0.562189	-18(GGCACGTC,+,0.00),28(GACGTGTC,-,0.00)
SX-M-VEH1_S9_peak_8666	chr7	58758526	58758726	+	0	NA	intron (NM_009728, intron 2 of 20)	ORR1B1|LTR|ERVL-MaLR	100424	NM_009728	11982	Mm.135129	NM_009728	ENSMUSG00000025324	Atp10a	Atp10c|pfatp	ATPase, class V, type 10A	protein-coding	0.01	0.492537	-11(GCCACATC,+,0.00)
SX-M-VEH1_S9_peak_7893	chr6	37464018	37464218	+	0	NA	Intergenic	Lx8|LINE|L1	-21970	NM_178661	208647	Mm.169929	NM_178661	ENSMUSG00000038648	Creb3l2	BBF2H7|C530025K05Rik|SCIRR69	cAMP responsive element binding protein 3-like 2	protein-coding	0.02	0.472637
SX-M-VEH1_S9_peak_5264	chr19	46598741	46598941	+	0	NA	promoter-TSS (NM_001177812)	promoter-TSS (NM_001177812)	-265	NM_146099	226178	Mm.329895	NM_146099	ENSMUSG00000047731	Wbp1l	D19Wsu162e|Opal1	WW domain binding protein 1 like	protein-coding	0.04	0.512438		86(TCATTGGC,+,0.00)
SX-M-VEH1_S9_peak_8019	chr6	71632950	71633150	+	0	NA	promoter-TSS (NM_173001)	promoter-TSS (NM_173001)	-133	NM_001038695	104263	Mm.260479	NM_173001	ENSMUSG00000053470	Kdm3a	1700105C21Rik|C230043E16Rik|JHDM2a|Jmjd1|Jmjd1a|KDM2A|TGSA|Tsga	lysine (K)-specific demethylase 3A	protein-coding	0.075	0.60199		-64(TGATTGGT,+,0.00)
SX-M-VEH1_S9_peak_9231	chr8	57488278	57488478	+	0	NA	promoter-TSS (NM_021788)	promoter-TSS (NM_021788)	415	NR_126555	78353	Mm.426240	NR_126553	ENSMUSG00000096917	2500002B13Rik	-	RIKEN cDNA 2500002B13 gene	ncRNA	0.055	0.522388
SX-M-VEH1_S9_peak_5455	chr2	26445368	26445568	+	0	NA	promoter-TSS (NM_153125)	promoter-TSS (NM_153125)	-252	NM_153125	227648	Mm.206371	NM_153125	ENSMUSG00000026924	Sec16a	AU024582|C230052J16Rik	SEC16 homolog A, endoplasmic reticulum export factor	protein-coding	0.06	0.606965
SX-M-VEH1_S9_peak_9490	chr8	115739800	115740000	+	0	NA	Intergenic	MIRb|SINE|MIR	-33006	NM_001025577	17132	Mm.275549	NM_001025577	ENSMUSG00000055435	Maf	2810401A20Rik|A230108G15Rik|AW047063|c-maf	avian musculoaponeurotic fibrosarcoma oncogene homolog	protein-coding	0.02	0.442786
SX-M-VEH1_S9_peak_541	chr1	155099651	155099851	+	0	NA	promoter-TSS (NM_010500)	promoter-TSS (NM_010500)	-115	NM_010500	15939	Mm.12246	NM_010500	ENSMUSG00000056708	Ier5	-	immediate early response 5	protein-coding	0.065	0.59204		-74(GCCAATCA,-,0.00),-12(ACCAATCA,-,0.00)
SX-M-VEH1_S9_peak_3308	chr14	57826189	57826389	+	0	NA	promoter-TSS (NM_198605)	promoter-TSS (NM_198605)	50	NM_026401	67840	Mm.319530	NM_026401	ENSMUSG00000021967	Mrpl57	2610025P17Rik|AV005697|Mrp63	mitochondrial ribosomal protein L57	protein-coding	0.125	0.701493
SX-M-VEH1_S9_peak_3870	chr15	102405885	102406085	+	0	NA	promoter-TSS (NM_013672)	promoter-TSS (NM_013672)	-331	NM_013672	20683	Mm.4618	NM_013672	ENSMUSG00000001280	Sp1	1110003E12Rik|AA450830|AI845540|Sp1-1	trans-acting transcription factor 1	protein-coding	0.04	0.542289
SX-M-VEH1_S9_peak_1889	chr11	87453593	87453793	+	0	NA	intron (NM_001199293, intron 2 of 30)	ERVB7_2-LTR_MM|LTR|ERVK	26102	NM_001199293	83560	Mm.440758	NM_031386	ENSMUSG00000010342	Tex14	C85585	testis expressed gene 14	protein-coding	0.025	0.557214	-77(ACCACGTG,+,0.00),-75(CACGTGTT,-,0.00)
SX-M-VEH1_S9_peak_4014	chr16	32200234	32200434	+	0	NA	Intergenic	IAPLTR1_Mm|LTR|ERVK	20534	NM_001033539	328660	Mm.441006	NM_001033539	ENSMUSG00000075269	Bex6	B020003O03Rik	brain expressed family member 6	protein-coding	0.035	0.507463
SX-M-VEH1_S9_peak_3169	chr14	21538546	21538746	+	0	NA	intron (NM_017479, intron 2 of 16)	intron (NM_017479, intron 2 of 16)	38861	NM_017479	54169	Mm.248967	NM_017479	ENSMUSG00000021767	Kat6b	AI507552|B130044K16Rik|MYST-4|Morf|Myst4|mKIAA0383|qkf|querkopf	K(lysine) acetyltransferase 6B	protein-coding	0.01	0.492537	-26(GATGTGGC,-,0.00)
SX-M-VEH1_S9_peak_7671	chr5	124540476	124540676	+	0	NA	promoter-TSS (NM_019770)	promoter-TSS (NM_019770)	-215	NM_019770	56334	Mm.325307	NM_019770	ENSMUSG00000029390	Tmed2	1110032D12Rik|1810020N21Rik|Rnp24|Sid394|p24beta1	transmembrane p24 trafficking protein 2	protein-coding	0.065	0.572139	1(TCCACGTG,+,0.00),3(CACGTGAT,-,0.00),17(CCCACGTC,+,0.00)	10(TCATTGGC,+,0.00)
SX-M-VEH1_S9_peak_2581	chr12	105001066	105001266	+	0	NA	intron (NM_172500, intron 1 of 16)	intron (NM_172500, intron 1 of 16)	-2489	NM_001042699	212073	Mm.212688	NM_172500	ENSMUSG00000054150	Syne3	nesprin-3	spectrin repeat containing, nuclear envelope family member 3	protein-coding	0.01	0.547264	-76(AACACGTG,+,0.00),-74(CACGTGTC,-,0.00)
SX-M-VEH1_S9_peak_4060	chr16	44139277	44139477	+	0	NA	promoter-TSS (NM_007508)	promoter-TSS (NM_007508)	-358	NM_007508	11964	Mm.217787	NM_007508	ENSMUSG00000052459	Atp6v1a	AI647066|Atp6a1|Atp6a2|Atp6v1a1|VA68|VPP2	ATPase, H+ transporting, lysosomal V1 subunit A	protein-coding	0.04	0.477612	6(ATCACGTG,+,0.00),8(CACGTGAT,-,0.00)
SX-M-VEH1_S9_peak_6715	chr4	40839707	40839907	+	0	NA	intron (NM_022305, intron 1 of 5)	intron (NM_022305, intron 1 of 5)	10331	NR_039584	100628614		NR_039584	ENSMUSG00000096377	Mir5123	mmu-mir-5123|mu-mir-5123	microRNA 5123	ncRNA	0.02	0.452736
SX-M-VEH1_S9_peak_6982	chr4	129068133	129068333	+	0	NA	intron (NM_029219, intron 1 of 8)	intron (NM_029219, intron 1 of 8)	9962	NM_029219	75234	Mm.259672	NM_029219	ENSMUSG00000028793	Rnf19b	4930534K13Rik|4930555L03Rik|Ibrdc3	ring finger protein 19B	protein-coding	0.005	0.412935
SX-M-VEH1_S9_peak_5452	chr2	25574785	25574985	+	0	NA	promoter-TSS (NM_029293)	promoter-TSS (NM_029293)	-14	NM_029293	75454	Mm.458079	NM_029293	ENSMUSG00000036504	Phpt1	1700008C22Rik|PHP|Php14	phosphohistidine phosphatase 1	protein-coding	0.065	0.616915
SX-M-VEH1_S9_peak_1694	chr11	69097568	69097768	+	0	NA	Intergenic	Intergenic	-1288	NM_011065	18626	Mm.7373	NM_011065	ENSMUSG00000020893	Per1	Hftm|Per|m-rigui|mPer1	period circadian clock 1	protein-coding	0.035	0.497512	4(GCCACGTG,+,0.00),6(CACGTGAC,-,0.00)
SX-M-VEH1_S9_peak_6554	chr3	137934214	137934414	+	0	NA	intron (NM_011932, intron 8 of 8)	RMER6A|LTR|ERVK	15759	NM_019920	56692	Mm.331392	NM_019920	ENSMUSG00000091512	Lamtor3	AW556229|Map2k1ip1|Mapbp|Mapksp1|Mp1	late endosomal/lysosomal adaptor, MAPK and MTOR activator 3	protein-coding	0.005	0.422886
SX-M-VEH1_S9_peak_5540	chr2	35507359	35507559	+	0	NA	Intergenic	Intergenic	-46010	NM_010283	14594	Mm.281124	NM_010283	ENSMUSG00000035778	Ggta1	AW108479|GALT|Gal|Ggta|Ggta-1|alpha Gal|alpha3GalT	glycoprotein galactosyltransferase alpha 1, 3	protein-coding	0.015	0.517413	-33(ATCACGTG,+,0.00),-31(CACGTGAC,-,0.00)
SX-M-VEH1_S9_peak_1575	chr11	54749020	54749220	+	0	NA	intron (NM_178626, intron 2 of 5)	B3A|SINE|B2	38583	NM_178626	72729	Mm.29476	NM_178626	ENSMUSG00000052298	Cdc42se2	2810404F18Rik|AA408783|AA536669|SPEC2	CDC42 small effector 2	protein-coding	0	0.482587
SX-M-VEH1_S9_peak_4812	chr18	36560215	36560415	+	0	NA	promoter-TSS (NM_175375)	promoter-TSS (NM_175375)	-288	NM_175375	108857	Mm.482287	NM_175375	ENSMUSG00000024483	Ankhd1	1110004O12Rik|4933432B13Rik|9130019P20Rik|A530027J04Rik|A630021B20Rik|AA571404|Mask|mFLJ00246|mKIAA1085	ankyrin repeat and KH domain containing 1	protein-coding	0.065	0.542289	-67(GCGACGTC,+,0.00)	-30(GCCAATGG,-,0.00),64(GCCAATAG,-,0.00)
SX-M-VEH1_S9_peak_1618	chr11	60222873	60223073	+	0	NA	Intergenic	Intergenic	-2346	NM_001313979	20787	Mm.278701	NM_011480	ENSMUSG00000020538	Srebf1	ADD1|SREBP-1a|SREBP1|SREBP1c|bHLHd1	sterol regulatory element binding transcription factor 1	protein-coding	0.08	0.626866	-68(GTCACGTG,+,0.00),-66(CACGTGCC,-,0.00)
SX-M-VEH1_S9_peak_7265	chr5	29735454	29735654	+	0	NA	promoter-TSS (NM_001037941)	promoter-TSS (NM_001037941)	-344	NM_011847	23950	Mm.290110	NM_011847	ENSMUSG00000029131	Dnajb6	Mrj|mDj4	DnaJ heat shock protein family (Hsp40) member B6	protein-coding	0.045	0.467662
SX-M-VEH1_S9_peak_159	chr1	58797356	58797556	+	0	NA	intron (NM_009812, intron 1 of 8)	intron (NM_009812, intron 1 of 8)	2082	NM_009812	12370	Mm.336851	NM_009812	ENSMUSG00000026029	Casp8	CASP-8|FLICE|MACH|Mch5	caspase 8	protein-coding	0	0.457711
SX-M-VEH1_S9_peak_4375	chr17	27322951	27323151	+	0	NA	Intergenic	RMER4A|LTR|ERVK	-5334	NR_106075	102466818		NR_106075	ENSMUSG00000099237	Mir7216	Gm27555|mmu-mir-7216	microRNA 7216	ncRNA	0.015	0.487562	39(GAGACGTG,+,0.00),41(GACGTGTG,-,0.00)
SX-M-VEH1_S9_peak_9303	chr8	75093485	75093685	+	0	NA	promoter-TSS (NM_010442)	promoter-TSS (NM_010442)	-33	NM_010442	15368	Mm.276389	NM_010442	ENSMUSG00000005413	Hmox1	D8Wsu38e|HO-1|HO1|Hemox|Hmox|Hsp32	heme oxygenase 1	protein-coding	0.085	0.641791	-12(ACCACGTG,+,0.00),-10(CACGTGAC,-,0.00)
SX-M-VEH1_S9_peak_9832	chr9	58023247	58023447	+	0	NA	intron (NM_019779, intron 5 of 8)	intron (NM_019779, intron 5 of 8)	8395	NM_019779	13070	Mm.302865	NM_019779	ENSMUSG00000032323	Cyp11a1	Cyp11a|Cypxia1|D9Ertd411e|P450scc|Scc|cscc	cytochrome P450, family 11, subfamily a, polypeptide 1	protein-coding	0	0.432836
SX-M-VEH1_S9_peak_6731	chr4	43492844	43493044	+	0	NA	promoter-TSS (NM_001037913)	promoter-TSS (NM_001037913)	115	NR_001460	19782		NR_001460	ENSMUSG00000088088	Rmrp	1110032O22Rik|Rmrpr	RNA component of mitochondrial RNAase P	ncRNA	0.095	0.626866
SX-M-VEH1_S9_peak_2592	chr12	106649475	106649675	+	0	NA	Intergenic	B3|SINE|B2	66749	NR_015512	71033	Mm.159404	NR_015512	ENSMUSG00000085820	4933406K04Rik	4930426M03Rik|4930485I22Rik|4933427G14Rik	RIKEN cDNA 4933406K04 gene	ncRNA	0	0.457711
SX-M-VEH1_S9_peak_4117	chr16	50298820	50299020	+	0	NA	intron (NM_027444, intron 3 of 16)	intron (NM_027444, intron 3 of 16)	133469	NM_027444	70508	Mm.28940	NM_027444	ENSMUSG00000022641	Bbx	5530401J07Rik|5730403O13Rik	bobby sox HMG box containing	protein-coding	0.01	0.383085
SX-M-VEH1_S9_peak_4335	chr17	23746340	23746540	+	0	NA	promoter-TSS (NM_028416)	promoter-TSS (NM_028416)	-611	NM_028416	73016	Mm.221319	NM_028416	ENSMUSG00000040680	Kremen2	2900054E04Rik|Krm2	kringle containing transmembrane protein 2	protein-coding	0.03	0.547264	-94(CACACGTC,+,0.00),-32(TACGTGGC,-,0.00)
SX-M-VEH1_S9_peak_3260	chr14	53081960	53082160	+	0	NA	Intergenic	Intergenic	-586365	NM_001170918	57269	Mm.88822	NM_020512	ENSMUSG00000059887	Olfr1507	MOR244-1|Mor28|Or28	olfactory receptor 1507	protein-coding	0.015	0.437811	-21(AACACGTG,+,0.00),-19(CACGTGTC,-,0.00)
SX-M-VEH1_S9_peak_5479	chr2	29935221	29935421	+	0	NA	promoter-TSS (NM_028923)	promoter-TSS (NM_028923)	-88	NM_028923	74412	Mm.275121	NM_028923	ENSMUSG00000019715	Gle1	4933405K21Rik|AA553313|Gle1l	GLE1 RNA export mediator (yeast)	protein-coding	0.08	0.59204
SX-M-VEH1_S9_peak_5249	chr19	46002444	46002644	+	0	NA	promoter-TSS (NM_176785)	promoter-TSS (NM_176785)	-934	NM_176785	20170	Mm.101110	NM_176785	ENSMUSG00000074811	Hps6	5330434M19Rik|BLOC2|ru	Hermansky-Pudlak syndrome 6	protein-coding	0.025	0.477612	-24(ACCACGTG,+,0.00),-22(CACGTGGT,-,0.00)
SX-M-VEH1_S9_peak_3742	chr15	80593848	80594048	+	0	NA	intron (NM_001289442, intron 1 of 7)	intron (NM_001289442, intron 1 of 7)	21351	NM_001289442	17444	Mm.12947	NM_010815	ENSMUSG00000042351	Grap2	GRAP-2|GRB2L|GRBLG|GRID|Gads|GrbX|Grf40|GrpL|Mona|P38	GRB2-related adaptor protein 2	protein-coding	0.01	0.472637	-84(GTCACATC,+,0.00),25(GATGTGAC,-,0.00)
SX-M-VEH1_S9_peak_6661	chr4	32257811	32258011	+	0	NA	Intergenic	Intergenic	-159524	NM_001109661	12014	Mm.491223	NM_007521	ENSMUSG00000040270	Bach2	E030004N02Rik	BTB and CNC homology, basic leucine zipper transcription factor 2	protein-coding	0.04	0.587065	84(GCCACGTG,+,0.00),86(CACGTGGC,-,0.00)
SX-M-VEH1_S9_peak_9294	chr8	72190201	72190401	+	0	NA	intron (NM_197944, intron 1 of 5)	intron (NM_197944, intron 1 of 5)	633	NM_197944	209488	Mm.157431	NM_197944	ENSMUSG00000062007	Hsh2d	ALX|Hsh2	hematopoietic SH2 domain containing	protein-coding	0.01	0.482587	-48(GACACGTG,+,0.00),-46(CACGTGTA,-,0.00)
SX-M-VEH1_S9_peak_4159	chr16	75766740	75766940	+	0	NA	promoter-TSS (NM_030201)	promoter-TSS (NM_030201)	-22	NM_030201	110920	Mm.26704	NM_030201	ENSMUSG00000032932	Hspa13	1600002I10Rik|AV006182|B230217N24Rik|Stch	heat shock protein 70 family, member 13	protein-coding	0.09	0.60199
SX-M-VEH1_S9_peak_8251	chr6	127151864	127152064	+	0	NA	promoter-TSS (NM_009829)	promoter-TSS (NM_009829)	-916	NM_009829	12444	Mm.333406	NM_009829	ENSMUSG00000000184	Ccnd2	2600016F06Rik|AI256817|BF642806|C86853|Vin-1|Vin1|cD2	cyclin D2	protein-coding	0.055	0.651741
SX-M-VEH1_S9_peak_4583	chr17	52154714	52154914	+	0	NA	Intergenic	Intergenic	272087	NR_045095	100504169	Mm.417731	NR_045095		Gm20098	-	predicted gene, 20098	ncRNA	0	0.343284
SX-M-VEH1_S9_peak_5019	chr19	5823132	5823332	+	0	NA	Intergenic	MTC|LTR|ERVL-MaLR	-20560	NR_002847	72289	Mm.298256	NR_002847	ENSMUSG00000092341	Malat1	2210401K01Rik|9430072K23Rik|AI647968|Neat2	metastasis associated lung adenocarcinoma transcript 1 (non-coding RNA)	ncRNA	0.005	0.41791	58(TACGTGTC,-,0.00)
SX-M-VEH1_S9_peak_35	chr1	34479078	34479278	+	0	NA	Intergenic	Intergenic	-19252	NM_009355	21755	Mm.10725	NM_009355	ENSMUSG00000026125	Prss39	Tesp1	protease, serine 39	protein-coding	0.02	0.452736
SX-M-VEH1_S9_peak_6911	chr4	117190006	117190206	+	0	NA	Intergenic	Intergenic	-7482	NM_134471	73804	Mm.247651	NM_134471	ENSMUSG00000028678	Kif2c	4930402F02Rik|ESTM5|Knsl6|MCAK|X83316	kinesin family member 2C	protein-coding	0.005	0.353234
SX-M-VEH1_S9_peak_3215	chr14	32516178	32516378	+	0	NA	intron (NM_001081221, intron 1 of 20)	intron (NM_001081221, intron 1 of 20)	2757	NM_001081221	319955	Mm.318310	NM_177043	ENSMUSG00000054051	Ercc6	4732403I04|C130058G22Rik|CSB	excision repair cross-complementing rodent repair deficiency, complementation group 6	protein-coding	0	0.472637
SX-M-VEH1_S9_peak_2641	chr12	112860088	112860288	+	0	NA	intron (NM_019925, intron 1 of 2)	intron (NM_019925, intron 1 of 2)	728	NM_019925	56696	Mm.20455	NM_019925	ENSMUSG00000021298	Gpr132	G2a	G protein-coupled receptor 132	protein-coding	0.025	0.527363	72(GCCACGTG,+,0.00),74(CACGTGCC,-,0.00)	83(TCATTGGT,+,0.00)
SX-M-VEH1_S9_peak_603	chr1	165844398	165844598	+	0	NA	intron (NM_001113391, intron 1 of 7)	intron (NM_001113391, intron 1 of 7)	55817	NM_001113393	12503	Mm.217308	NM_031162	ENSMUSG00000005763	Cd247	4930549J05Rik|A430104F18Rik|AW552088|Cd3|Cd3-eta|Cd3-zeta|Cd3h|Cd3z|Cd3zeta|T3z|Tcrk|Tcrz	CD247 antigen	protein-coding	0.035	0.517413		-76(GCCAATAA,-,0.00)
SX-M-VEH1_S9_peak_796	chr10	21029089	21029289	+	0	NA	intron (NM_026203, intron 18 of 23)	intron (NM_026203, intron 18 of 23)	-11631	NM_001177776	52906	Mm.253280	NM_026203	ENSMUSG00000019986	Ahi1	1700015F03Rik|Ahi-1|D10Bwg0629e	Abelson helper integration site 1	protein-coding	0.005	0.393035
SX-M-VEH1_S9_peak_1275	chr10	128536313	128536513	+	0	NA	Intergenic	Intergenic	-10554	NM_011843	23943	Mm.66056	NM_011843	ENSMUSG00000025366	Esyt1	Fam62a|Mbc2|vp115	extended synaptotagmin-like protein 1	protein-coding	0.035	0.497512
SX-M-VEH1_S9_peak_2222	chr11	120713754	120713954	+	0	NA	promoter-TSS (NM_016665)	promoter-TSS (NM_016665)	-46	NM_001347611	20892	Mm.259716	NM_016665	ENSMUSG00000025144	Cenpx	Stra13	centromere protein X	protein-coding	0.05	0.577114		-89(ACCAATGA,-,0.00),-40(GCCAATCA,-,0.00),23(TCATTGGT,+,0.00)
SX-M-VEH1_S9_peak_2623	chr12	111167352	111167552	+	0	NA	intron (NM_001286122, intron 1 of 9)	intron (NM_001286122, intron 1 of 9)	1082	NM_011632	22031	Mm.27431	NM_011632	ENSMUSG00000021277	Traf3	AI528849|CAP-1|CD40bp|CRAF1|LAP1|T-BAM|amn	TNF receptor-associated factor 3	protein-coding	0.025	0.348259
SX-M-VEH1_S9_peak_7272	chr5	30869385	30869585	+	0	NA	promoter-TSS (NM_144525)	promoter-TSS (NM_144525)	-162	NM_144525	68796	Mm.205169	NM_144525	ENSMUSG00000038828	Tmem214	1110039B18Rik|4921530J21Rik|AI841294|AU018742|C76280	transmembrane protein 214	protein-coding	0.09	0.621891
SX-M-VEH1_S9_peak_9640	chr9	21361106	21361306	+	0	NA	Intergenic	Intergenic	-6665	NM_010561	16201	Mm.440026	NM_010561	ENSMUSG00000032178	Ilf3	MBII-26|MPHOSPH4|NF90|NFAR	interleukin enhancer binding factor 3	protein-coding	0.005	0.477612
SX-M-VEH1_S9_peak_9869	chr9	63281121	63281321	+	0	NA	intron (NM_011840, intron 12 of 21)	intron (NM_011840, intron 12 of 21)	96631	NM_011840	23938	Mm.325746	NM_011840	ENSMUSG00000058444	Map2k5	AI324775|AI428457|MEK5|Mapkk5|Prkmk5	mitogen-activated protein kinase kinase 5	protein-coding	0.005	0.437811
SX-M-VEH1_S9_peak_5130	chr19	21652822	21653022	+	0	NA	promoter-TSS (NM_025423)	promoter-TSS (NM_025423)	-131	NM_025423	66206	Mm.272430	NM_025423	ENSMUSG00000035171	1110059E24Rik	-	RIKEN cDNA 1110059E24 gene	protein-coding	0.09	0.616915	-74(CCCACGTG,+,0.00),-72(CACGTGAC,-,0.00)	53(CCATTGGC,+,0.00)
SX-M-VEH1_S9_peak_9361	chr8	84977891	84978091	+	0	NA	exon (NM_008416, exon 1 of 1)	exon (NM_008416, exon 1 of 1)	757	NM_008416	16477	Mm.1167	NM_008416	ENSMUSG00000052837	Junb	-	jun B proto-oncogene	protein-coding	0.085	0.696517	-10(GTCACGTG,+,0.00),-8(CACGTGGT,-,0.00)
SX-M-VEH1_S9_peak_4222	chr16	92524693	92524893	+	0	NA	intron (NM_172469, intron 1 of 5)	intron (NM_172469, intron 1 of 5)	26646	NM_172469	209195	Mm.44747	NM_172469	ENSMUSG00000022949	Clic6	5730466J16Rik|AL022908|AW045520|CLIC1L	chloride intracellular channel 6	protein-coding	0.03	0.537313	0(GATGTGAC,-,0.00)
SX-M-VEH1_S9_peak_7877	chr6	33060199	33060399	+	0	NA	promoter-TSS (NM_025336)	promoter-TSS (NM_025336)	-147	NM_025336	66075	Mm.21501	NM_025336	ENSMUSG00000053768	Chchd3	0610041L09Rik|1700039J09Rik|AW558177	coiled-coil-helix-coiled-coil-helix domain containing 3	protein-coding	0.06	0.58209	-43(GTCACGTG,+,0.00),-41(CACGTGCC,-,0.00)
SX-M-VEH1_S9_peak_8230	chr6	122308743	122308943	+	0	NA	promoter-TSS (NM_010749)	promoter-TSS (NM_010749)	-167	NM_010749	17113	Mm.249225	NM_010749	ENSMUSG00000007458	M6pr	CD-MPR|Mpr46	mannose-6-phosphate receptor, cation dependent	protein-coding	0.07	0.572139		-56(TCATTGGT,+,0.00),42(ACCAATCA,-,0.00)
SX-M-VEH1_S9_peak_9996	chr9	97111040	97111240	+	0	NA	promoter-TSS (NM_138756)	promoter-TSS (NM_138756)	-99	NM_138756	192287	Mm.228067	NM_138756	ENSMUSG00000032449	Slc25a36	C330005L02Rik	solute carrier family 25, member 36	protein-coding	0.105	0.656716	54(GTGACGTC,+,0.00),56(GACGTCAC,-,0.00),81(TTCACGTG,+,0.00),83(CACGTGAT,-,0.00)	37(CTATTGGC,+,0.00)
SX-M-VEH1_S9_peak_4435	chr17	32350260	32350460	+	0	NA	intron (NM_017476, intron 1 of 13)	intron (NM_017476, intron 1 of 13)	217	NM_017476	54194	Mm.281005	NM_017476	ENSMUSG00000002625	Akap8l	HAP95|Nakap95	A kinase (PRKA) anchor protein 8-like	protein-coding	0.045	0.572139
SX-M-VEH1_S9_peak_9105	chr8	10480840	10481040	+	0	NA	intron (NM_001319151, intron 23 of 34)	intron (NM_001319151, intron 23 of 34)	327029	NM_001319151	244281	Mm.422761	NM_001081397	ENSMUSG00000039057	Myo16	BM140241|C230040D10Rik|Gm1105|NYAP3|mKIAA0865	myosin XVI	protein-coding	0.025	0.497512
SX-M-VEH1_S9_peak_2523	chr12	86949485	86949685	+	0	NA	intron (NM_001289432, intron 1 of 4)	intron (NM_001289432, intron 1 of 4)	2242	NM_173735	217732	Mm.22337	NM_173735	ENSMUSG00000034157	Cipc	2310044G17Rik|AI842544|AI853744|Kiaa1737|mKIAA1737	CLOCK interacting protein, circadian	protein-coding	0.045	0.507463	-4(AAGACGTG,+,0.00),-2(GACGTGAG,-,0.00),3(GAGACGTG,+,0.00),5(GACGTGGC,-,0.00)
SX-M-VEH1_S9_peak_5755	chr2	119898227	119898427	+	0	NA	intron (NM_001164274, intron 1 of 22)	intron (NM_001164274, intron 1 of 22)	1099	NM_001164274	29808	Mm.87532	NM_013720	ENSMUSG00000033943	Mga	AV312082|C130042M01Rik|C80739|D030062C11Rik|Mad5	MAX gene associated	protein-coding	0.055	0.552239	-64(GACACGTG,+,0.00),-62(CACGTGGA,-,0.00)
SX-M-VEH1_S9_peak_3323	chr14	63130806	63131006	+	0	NA	intron (NM_007798, intron 1 of 9)	intron (NM_007798, intron 1 of 9)	8444	NM_007798	13030	Mm.236553	NM_007798	ENSMUSG00000021939	Ctsb	CB	cathepsin B	protein-coding	0.015	0.507463	-70(GTCATGTG,+,0.00),-68(CATGTGAC,-,0.00)
SX-M-VEH1_S9_peak_3497	chr15	9668308	9668508	+	0	NA	intron (NM_177123, intron 16 of 17)	intron (NM_177123, intron 16 of 17)	80460	NM_001305044	320277	Mm.127822	NM_177123	ENSMUSG00000072663	Spef2	C230086A09Rik	sperm flagellar 2	protein-coding	0.005	0.338308
SX-M-VEH1_S9_peak_9590	chr9	7840064	7840264	+	0	NA	Intergenic	Intergenic	-3107	NM_007465	11797	Mm.335659	NM_007465	ENSMUSG00000057367	Birc2	AW146227|Api1|Api2|Birc3|C-IAP1|C330006D17Rik|HIAP1|HIAP2|IAP1|IAP2|MIAP1|MIAP2|MIHB|MIHC|RNF48|cIAP1|cIAP2|mcIAP1	baculoviral IAP repeat-containing 2	protein-coding	0	0.303483
SX-M-VEH1_S9_peak_9576	chr8	129263788	129263988	+	0	NA	intron (NM_001346808, intron 1 of 3)	intron (NM_001346808, intron 1 of 3)	258	NR_144501	102635552		NM_001346808		Gm32856	-	predicted gene, 32856	protein-coding	0.045	0.532338	-65(GCCACGTG,+,0.00),-63(CACGTGTG,-,0.00)
SX-M-VEH1_S9_peak_2839	chr13	43463667	43463867	+	0	NA	intron (NM_019930, intron 1 of 13)	intron (NM_019930, intron 1 of 13)	17206	NM_019930	56705	Mm.148781	NM_019930	ENSMUSG00000038546	Ranbp9	IBAP-1|Ibap1|RanBPM	RAN binding protein 9	protein-coding	0.01	0.39801
SX-M-VEH1_S9_peak_4098	chr16	49853087	49853287	+	0	NA	Intergenic	Intergenic	-2467	NM_010581	16423	Mm.31752	NM_010581	ENSMUSG00000055447	Cd47	9130415E20Rik|AA407862|AI848868|AW108519|B430305P08Rik|IAP|Itgp	CD47 antigen (Rh-related antigen, integrin-associated signal transducer)	protein-coding	0.015	0.452736	-34(TACGTGTC,-,0.00),52(CACACGTC,+,0.00)
SX-M-VEH1_S9_peak_7159	chr4	150008432	150008632	+	0	NA	intron (NM_173371, intron 1 of 4)	intron (NM_173371, intron 1 of 4)	491	NM_173371	100198	Mm.22183	NM_173371	ENSMUSG00000028980	H6pd	AI785303|G6pd1|Gpd-1|Gpd1	hexose-6-phosphate dehydrogenase (glucose 1-dehydrogenase)	protein-coding	0.06	0.671642
SX-M-VEH1_S9_peak_7762	chr5	144221411	144221611	+	0	NA	intron (NM_027410, intron 1 of 24)	intron (NM_027410, intron 1 of 24)	2067	NM_027410	70381	Mm.239412	NM_027410	ENSMUSG00000066621	Tecpr1	2210010N04Rik|mKIAA1358	tectonin beta-propeller repeat containing 1	protein-coding	0.005	0.512438	-41(CATGTGAC,-,0.00)
SX-M-VEH1_S9_peak_7571	chr5	112275292	112275492	+	0	NA	Intergenic	Intergenic	-1299	NM_009419	22022	Mm.250631	NM_009419	ENSMUSG00000029344	Tpst2	AI448750|D5Ucla3|Tango13b|grm|grt	protein-tyrosine sulfotransferase 2	protein-coding	0.005	0.532338
SX-M-VEH1_S9_peak_5401	chr2	11690357	11690557	+	0	NA	3' UTR (NM_008367, exon 8 of 8)	3' UTR (NM_008367, exon 8 of 8)	-14836	NM_001271497	16169	Mm.200196	NM_008358	ENSMUSG00000023206	Il15ra	AA690181|IL-15RA	interleukin 15 receptor, alpha chain	protein-coding	0	0.41791
SX-M-VEH1_S9_peak_1688	chr11	69059285	69059485	+	0	NA	promoter-TSS (NM_028005)	promoter-TSS (NM_028005)	-390	NM_028005	71923	Mm.340257	NM_028005	ENSMUSG00000045176	Borcs6	2310047M10Rik	BLOC-1 related complex subunit 6	protein-coding	0.08	0.567164
SX-M-VEH1_S9_peak_3228	chr14	45005852	45006052	+	0	NA	Intergenic	Intergenic	17841	NM_008964	19217	Mm.4630	NM_008964	ENSMUSG00000037759	Ptger2	EP2|Ptgerep2	prostaglandin E receptor 2 (subtype EP2)	protein-coding	0.005	0.462687
SX-M-VEH1_S9_peak_5379	chr2	11175755	11175955	+	0	NA	intron (NM_008859, intron 1 of 17)	intron (NM_008859, intron 1 of 17)	3473	NM_008859	18761	Mm.329993	NM_008859	ENSMUSG00000026778	Prkcq	A130035A12Rik|AW494342|PKC-0|PKC-theta|PKCtheta|Pkcq	protein kinase C, theta	protein-coding	0.02	0.447761	-42(CACATGAC,-,0.00),-39(ATGACGTG,+,0.00),-37(GACGTGTG,-,0.00)
SX-M-VEH1_S9_peak_4370	chr17	26715488	26715688	+	0	NA	promoter-TSS (NM_029870)	promoter-TSS (NM_029870)	-62	NM_029870	77128	Mm.275414	NM_029870	ENSMUSG00000048249	Crebrf	A930001N09Rik|LRF	CREB3 regulatory factor	protein-coding	0.105	0.701493	-65(GTCACGTG,+,0.00),-63(CACGTGAC,-,0.00),46(CCCACGTG,+,0.00),48(CACGTGAG,-,0.00)	-32(TGATTGGC,+,0.00),-5(CGATTGGC,+,0.00)
SX-M-VEH1_S9_peak_859	chr10	44448466	44448666	+	0	NA	intron (NM_007548, intron 3 of 6)	intron (NM_007548, intron 3 of 6)	10182	NM_007548	12142	Mm.4800	NM_007548	ENSMUSG00000038151	Prdm1	Blimp-1|Blimp1|PRDI-BF1|ZNFPR1A1|b2b1765Clo	PR domain containing 1, with ZNF domain	protein-coding	0.025	0.487562
SX-M-VEH1_S9_peak_4948	chr18	80611989	80612189	+	0	NA	intron (NM_198429, intron 9 of 9)	intron (NM_198429, intron 9 of 9)	-67543	NR_028424	100039348	Mm.254722	NR_028424		Gm2176	A430076E10Rik	glucosamine-6-phosphate deaminase 1 pseudogene	pseudo	0.02	0.482587	26(CATGTGAC,-,0.00),92(GATGTGGC,-,0.00)
SX-M-VEH1_S9_peak_7582	chr5	113830468	113830668	+	0	NA	promoter-TSS (NM_009151)	promoter-TSS (NM_009151)	-67	NM_009151	20345	Mm.332590	NM_009151	ENSMUSG00000048163	Selplg	CD162|Psgl-1|Psgl1|Selp1|Selpl	selectin, platelet (p-selectin) ligand	protein-coding	0.03	0.532338	-50(GTCACGTG,+,0.00),-48(CACGTGAC,-,0.00)
SX-M-VEH1_S9_peak_7297	chr5	32442004	32442204	+	0	NA	Intergenic	B4|SINE|B4	-16866	NM_172707	19046	Mm.241931	NM_172707	ENSMUSG00000014956	Ppp1cb	1200010B19	protein phosphatase 1, catalytic subunit, beta isoform	protein-coding	0.01	0.437811
SX-M-VEH1_S9_peak_6173	chr3	52631080	52631280	+	0	NA	Intergenic	Intergenic	-108544	NR_038079	329639	Mm.131245	NR_038079	ENSMUSG00000102785	Gm2447	100039832|A530017F20	predicted gene 2447	ncRNA	0.005	0.437811
SX-M-VEH1_S9_peak_1697	chr11	69124480	69124680	+	0	NA	Intergenic	Intergenic	-1797	NM_011786	23801	Mm.41989	NM_011786	ENSMUSG00000020892	Aloxe3	e-LOX-3|eLOX-3	arachidonate lipoxygenase 3	protein-coding	0.02	0.353234
SX-M-VEH1_S9_peak_706	chr1	185362904	185363104	+	0	NA	promoter-TSS (NM_029735)	promoter-TSS (NM_029735)	-91	NM_029735	107508	Mm.154511	NM_029735	ENSMUSG00000026615	Eprs	2410081F06Rik|3010002K18Rik|C79379|Qprs	glutamyl-prolyl-tRNA synthetase	protein-coding	0.115	0.681592	30(ATGACGTG,+,0.00),32(GACGTGTC,-,0.00)
SX-M-VEH1_S9_peak_9625	chr9	20887987	20888187	+	0	NA	promoter-TSS (NM_145610)	promoter-TSS (NM_145610)	-88	NM_145610	235036	Mm.2930	NM_145610	ENSMUSG00000004100	Ppan	A230087P06Rik|SSF1	peter pan homolog (Drosophila)	protein-coding	0.075	0.542289	52(ATGACGTC,+,0.00),54(GACGTCAC,-,0.00)
SX-M-VEH1_S9_peak_9564	chr8	126849899	126850099	+	0	NA	Intergenic	Intergenic	95922	NM_024214	67952	Mm.6932	NM_024214	ENSMUSG00000093904	Tomm20	1810060K07Rik|BB284719|Gm19268|MAS20|MOM19|TOM20|mKIAA0016	translocase of outer mitochondrial membrane 20 homolog (yeast)	protein-coding	0.025	0.507463
SX-M-VEH1_S9_peak_8498	chr7	25220935	25221135	+	0	NA	promoter-TSS (NM_175436)	promoter-TSS (NM_175436)	-390	NM_175436	210172	Mm.129371	NM_175436	ENSMUSG00000046541	Zfp526	D030024H03Rik|Znf526	zinc finger protein 526	protein-coding	0.045	0.462687
SX-M-VEH1_S9_peak_4201	chr16	89986355	89986555	+	0	NA	Intergenic	Intergenic	-11756	NM_001145886	21844	Mm.310902	NM_009384	ENSMUSG00000002489	Tiam1	AI847750|D16Ium10|D16Ium10e	T cell lymphoma invasion and metastasis 1	protein-coding	0.03	0.487562	-69(CACACGTC,+,0.00),-67(CACGTCAC,-,0.00)
SX-M-VEH1_S9_peak_4189	chr16	84836380	84836580	+	0	NA	promoter-TSS (NM_016755)	promoter-TSS (NM_016755)	-855	NM_016755	11957	Mm.353	NM_016755	ENSMUSG00000022890	Atp5j	CF6	ATP synthase, H+ transporting, mitochondrial F0 complex, subunit F	protein-coding	0.015	0.393035
SX-M-VEH1_S9_peak_2277	chr12	25189302	25189502	+	0	NA	Intergenic	Intergenic	60228	NR_045844	432641	Mm.112955	NR_045844		Gm17746	-	predicted gene, 17746	ncRNA	0.025	0.597015	-40(AGCACGTC,+,0.00),-38(CACGTCTT,-,0.00)
SX-M-VEH1_S9_peak_804	chr10	23787447	23787647	+	0	NA	promoter-TSS (NM_011295)	promoter-TSS (NM_011295)	-338	NM_011295	20042	Mm.371846	NM_011295	ENSMUSG00000061983	Rps12	-	ribosomal protein S12	protein-coding	0.03	0.432836	-49(TCCACGTC,+,0.00),-47(CACGTCTT,-,0.00)
SX-M-VEH1_S9_peak_4703	chr17	84419822	84420022	+	0	NA	intron (NM_183021, intron 21 of 37)	intron (NM_183021, intron 21 of 37)	46286	NM_183021	240174	Mm.246767	NM_177826	ENSMUSG00000024251	Thada	6530405K19|A930021O22|AU019899|BC052885|GITA	thyroid adenoma associated	protein-coding	0.01	0.402985
SX-M-VEH1_S9_peak_3819	chr15	97458932	97459132	+	0	NA	Intergenic	Intergenic	-211745	NM_001164563	105827	Mm.24005	NM_178114	ENSMUSG00000048218	Amigo2	AI415330|AMIGO-2|AW208913|Ali1	adhesion molecule with Ig like domain 2	protein-coding	0.01	0.537313	-14(GCCACGTC,+,0.00),-12(CACGTCTC,-,0.00)
SX-M-VEH1_S9_peak_1814	chr11	83039198	83039398	+	0	NA	intron (NR_073524, intron 1 of 4)	B2_Mm2|SINE|B2	744	NR_073523	237887	Mm.341645	NM_181542	ENSMUSG00000072621	Slfn10-ps	Slfn10|mFLJ00257	schlafen 10, pseudogene	pseudo	0	0.442786
SX-M-VEH1_S9_peak_2931	chr13	52998806	52999006	+	0	NA	Intergenic	Intergenic	-17867	NM_017373	18030	Mm.136604	NM_017373	ENSMUSG00000056749	Nfil3	AV225605|E4BP4	nuclear factor, interleukin 3, regulated	protein-coding	0.03	0.502488
SX-M-VEH1_S9_peak_6392	chr3	97768212	97768412	+	0	NA	promoter-TSS (NM_178080)	promoter-TSS (NM_178080)	-298	NR_110360	83679	Mm.129840	NM_031401	ENSMUSG00000038170	Pde4dip	4732458A06Rik|9430063L05Rik|C87016|D130016K21Rik|D3Bwg1078e|Usmg4|mKIAA0454	phosphodiesterase 4D interacting protein (myomegalin)	protein-coding	0.04	0.60199	8(GCCACGTA,+,0.00),21(GATGTGGC,-,0.00)
SX-M-VEH1_S9_peak_5248	chr19	45790628	45790828	+	0	NA	Intergenic	Intergenic	-7437	NM_023799	76055	Mm.122725	NM_023799	ENSMUSG00000025220	Mgea5	2810009A20Rik|4833427O07Rik|5830447M11Rik|AA408215|Hy5|Ncoat|OGA|mKIAA0679	meningioma expressed antigen 5 (hyaluronidase)	protein-coding	0.02	0.507463
SX-M-VEH1_S9_peak_2907	chr13	51800051	51800251	+	0	NA	Intergenic	Intergenic	-6404	NM_013660	20354	Mm.33903	NM_013660	ENSMUSG00000021451	Sema4d	CD100|Semacl2|Semaj|Semcl2|coll-4	sema domain, immunoglobulin domain (Ig), transmembrane domain (TM) and short cytoplasmic domain, (semaphorin) 4D	protein-coding	0.02	0.452736	-18(AGCACGTG,+,0.00),-16(CACGTGGA,-,0.00)
SX-M-VEH1_S9_peak_1509	chr11	48787987	48788187	+	0	NA	Intergenic	(CA)n|Simple_repeat|Simple_repeat	-12273	NM_008143	14694	Mm.5305	NM_008143	ENSMUSG00000020372	Rack1	AL033335|GB-like|Gnb2-rs1|Gnb2l1|p205	receptor for activated C kinase 1	protein-coding	0.015	0.532338	-48(CACATGAC,-,0.00)
SX-M-VEH1_S9_peak_3839	chr15	99030221	99030421	+	0	NA	5' UTR (NM_009448, exon 1 of 4)	5' UTR (NM_009448, exon 1 of 4)	430	NM_009448	22146	Mm.88212	NM_009448	ENSMUSG00000043091	Tuba1c	M[a]6|Tuba6	tubulin, alpha 1C	protein-coding	0.08	0.60199
SX-M-VEH1_S9_peak_3529	chr15	34082434	34082634	+	0	NA	promoter-TSS (NM_026002)	promoter-TSS (NM_026002)	-185	NM_026002	67154	Mm.130883	NM_026002	ENSMUSG00000022255	Mtdh	2610103J23Rik|3D3|3D3/Lyric|AEG-1|AV353288|D8Bwg1112e|Lyric	metadherin	protein-coding	0.065	0.616915
SX-M-VEH1_S9_peak_5436	chr2	23006133	23006333	+	0	NA	intron (NM_001331043, intron 1 of 10)	MLTR25A|LTR|ERVK	34008	NM_145994	11308	Mm.205647	NM_007380	ENSMUSG00000058835	Abi1	E3B1|NAP1|Ssh3bp1|abi-1	abl-interactor 1	protein-coding	0.015	0.447761
SX-M-VEH1_S9_peak_5925	chr2	154603761	154603961	+	0	NA	promoter-TSS (NM_021534)	promoter-TSS (NM_021534)	-188	NM_021534	59038	Mm.24673	NM_021534	ENSMUSG00000000876	Pxmp4	3010018P03Rik|Pmp24	peroxisomal membrane protein 4	protein-coding	0.015	0.452736		0(ACCAATCA,-,0.00)
SX-M-VEH1_S9_peak_3823	chr15	97824022	97824222	+	0	NA	intron (NM_001204275, intron 1 of 24)	intron (NM_001204275, intron 1 of 24)	7645	NM_001204276	56233	Mm.384027	NM_019572	ENSMUSG00000022475	Hdac7	5830434K02Rik|HD7|HD7a|Hdac7a|mFLJ00062	histone deacetylase 7	protein-coding	0.025	0.507463	10(GCCACGTC,+,0.00)
SX-M-VEH1_S9_peak_5733	chr2	115581861	115582061	+	0	NA	exon (NM_207264, exon 1 of 11)	exon (NM_207264, exon 1 of 11)	245	NM_207264	399568	Mm.134929	NM_207264	ENSMUSG00000040282	BC052040	-	cDNA sequence BC052040	protein-coding	0.015	0.542289
SX-M-VEH1_S9_peak_7834	chr6	24527692	24527892	+	0	NA	promoter-TSS (NM_001311068)	promoter-TSS (NM_001311068)	-105	NM_026614	68202	Mm.275780	NM_026614	ENSMUSG00000023089	Ndufa5	2900002J19Rik	NADH dehydrogenase (ubiquinone) 1 alpha subcomplex, 5	protein-coding	0.06	0.507463	-27(CTGACGTC,+,0.00),-25(GACGTCTC,-,0.00)
SX-M-VEH1_S9_peak_9211	chr8	46616677	46616877	+	0	NA	promoter-TSS (NM_009810)	promoter-TSS (NM_009810)	423	NM_001001184	408022	Mm.217385	NM_001001184	ENSMUSG00000038225	Primpol	BC065112|Ccdc111	primase and polymerase (DNA-directed)	protein-coding	0.05	0.462687
SX-M-VEH1_S9_peak_9764	chr9	45294374	45294574	+	0	NA	Intergenic	Intergenic	-24626	NM_001013373	214531	Mm.394987	NM_001013373	ENSMUSG00000037129	Tmprss13	BC010843|Tpmrss13	transmembrane protease, serine 13	protein-coding	0.01	0.472637
SX-M-VEH1_S9_peak_249	chr1	82831903	82832103	+	0	NA	Intergenic	Intergenic	-7457	NM_001347077	15463	Mm.392569	NM_010472	ENSMUSG00000026159	Agfg1	AU045498|C130049H11Rik|C85612|D730048C23Rik|Hrb|RAB|Rip	ArfGAP with FG repeats 1	protein-coding	0	0.512438	6(CATGTGAC,-,0.00)
SX-M-VEH1_S9_peak_10036	chr9	107288692	107288892	+	0	NA	intron (NM_001316691, intron 1 of 7)	intron (NM_001316691, intron 1 of 7)	604	NM_001316691	102626	Mm.222612	NM_178907	ENSMUSG00000032577	Mapkapk3	3PK|AI874665|MAPKAP-K3|MAPKAP3|MK-3|MK3|MapkKapk3	mitogen-activated protein kinase-activated protein kinase 3	protein-coding	0.02	0.547264
SX-M-VEH1_S9_peak_5049	chr19	7039961	7040161	+	0	NA	promoter-TSS (NM_016737)	promoter-TSS (NM_016737)	-35	NM_016737	20867	Mm.258633	NM_016737	ENSMUSG00000024966	Stip1	Hop|Sti1|p60	stress-induced phosphoprotein 1	protein-coding	0.05	0.557214	-39(AACACGTC,+,0.00)	31(TCATTGGT,+,0.00)
SX-M-VEH1_S9_peak_7626	chr5	121204540	121204740	+	0	NA	intron (NM_011290, intron 1 of 6)	CpG	139	NM_011290	19988	Mm.262021	NM_011290	ENSMUSG00000029614	Rpl6	Taxreb107	ribosomal protein L6	protein-coding	0.09	0.621891
SX-M-VEH1_S9_peak_2804	chr13	36808247	36808447	+	0	NA	Intergenic	Intergenic	-73870	NM_153529	68404	Mm.232930	NM_153529	ENSMUSG00000039114	Nrn1	0710008J23Rik|Cpg15|Nrn	neuritin 1	protein-coding	0	0.303483
SX-M-VEH1_S9_peak_1918	chr11	93955539	93955739	+	0	NA	5' UTR (NM_001077529, exon 1 of 4)	5' UTR (NM_001077529, exon 1 of 4)	144	NM_001077529	18103	Mm.1260	NM_008705	ENSMUSG00000020857	Nme2	NM23-H2|NM23B|nm23-M2	NME/NM23 nucleoside diphosphate kinase 2	protein-coding	0.085	0.636816	43(GCCACGTG,+,0.00),45(CACGTGGG,-,0.00),79(GACACGTG,+,0.00),81(CACGTGGC,-,0.00)
SX-M-VEH1_S9_peak_1306	chr11	4220546	4220746	+	0	NA	intron (NM_028022, intron 4 of 8)	intron (NM_028022, intron 4 of 8)	2395	NM_028022	71962	Mm.7852	NM_028022	ENSMUSG00000020424	Gatsl3	2410008K03Rik	GATS protein-like 3	protein-coding	0.02	0.562189
SX-M-VEH1_S9_peak_5266	chr19	46761168	46761368	+	0	NA	promoter-TSS (NM_001102471)	promoter-TSS (NM_001102471)	-341	NM_033569	94219	Mm.306903	NM_033569	ENSMUSG00000064105	Cnnm2	AU015877|AW048635|Acdp2|Clp2	cyclin M2	protein-coding	0.085	0.666667		15(TCATTGGC,+,0.00)
SX-M-VEH1_S9_peak_2692	chr13	14630171	14630371	+	0	NA	promoter-TSS (NM_134067)	promoter-TSS (NM_134067)	13	NM_134067	105351	Mm.41450	NM_134067	ENSMUSG00000039182	AW209491	-	expressed sequence AW209491	protein-coding	0.06	0.616915
SX-M-VEH1_S9_peak_756	chr10	13983635	13983835	+	0	NA	intron (NM_010437, intron 1 of 8)	intron (NM_010437, intron 1 of 8)	17356	NM_010437	15273	Mm.42157	NM_010437	ENSMUSG00000015501	Hivep2	Gm20114|MIBP1|Schnurri-2|Shn-2	human immunodeficiency virus type I enhancer binding protein 2	protein-coding	0.05	0.432836	-82(AGCACGTC,+,0.00),-80(CACGTCAA,-,0.00)
SX-M-VEH1_S9_peak_7044	chr4	134097200	134097400	+	0	NA	Intergenic	Intergenic	-2227	NM_013706	23833	Mm.24130	NM_013706	ENSMUSG00000000682	Cd52	AI463198|B7|B7-Ag|CAMPATH-1|CLS1|MB7	CD52 antigen	protein-coding	0.005	0.502488		-48(TCATTGGC,+,0.00)
SX-M-VEH1_S9_peak_979	chr10	75859914	75860114	+	0	NA	intron (NM_010798, intron 1 of 2)	CpG-1170	236	NM_010798	17319	Mm.2326	NM_010798	ENSMUSG00000033307	Mif	GIF|Glif	macrophage migration inhibitory factor	protein-coding	0.055	0.671642	-9(CACACGTC,+,0.00)
SX-M-VEH1_S9_peak_7791	chr5	149052969	149053169	+	0	NA	promoter-TSS (NM_010439)	promoter-TSS (NM_010439)	-12	NM_010439	15289	Mm.207047	NM_010439	ENSMUSG00000066551	Hmgb1	HMG-1|Hmg1|SBP-1|p30	high mobility group box 1	protein-coding	0.07	0.616915	86(GACACGTC,+,0.00),88(CACGTCAC,-,0.00)	-7(CTATTGGC,+,0.00),24(TCATTGGC,+,0.00),68(CCATTGGC,+,0.00)
SX-M-VEH1_S9_peak_8928	chr7	115494812	115495012	+	0	NA	intron (NM_001025560, intron 13 of 15)	intron (NM_001025560, intron 13 of 15)	306697	NM_001277328	20679	Mm.323365	NM_011445	ENSMUSG00000051910	Sox6	AI987981|SOX-LZ	SRY (sex determining region Y)-box 6	protein-coding	0.005	0.452736
SX-M-VEH1_S9_peak_7066	chr4	135203427	135203627	+	0	NA	Intergenic	Intergenic	69233	NM_013885	29876	Mm.257765	NM_013885	ENSMUSG00000037242	Clic4	D0Jmb3|TU-74|mc3s5|mtCLIC	chloride intracellular channel 4 (mitochondrial)	protein-coding	0.045	0.562189
SX-M-VEH1_S9_peak_10085	chr9	114452434	114452634	+	0	NA	intron (NR_108101, intron 10 of 14)	intron (NR_108101, intron 10 of 14)	44010	NM_009916	12773	Mm.1337	NM_009916	ENSMUSG00000047898	Ccr4	C-C CKR-4|CHEMR1|Cmkbr4|LESTR|Sdf1r	chemokine (C-C motif) receptor 4	protein-coding	0.015	0.452736
SX-M-VEH1_S9_peak_269	chr1	86346908	86347108	+	0	NA	3' UTR (NM_010880, exon 14 of 14)	3' UTR (NM_010880, exon 14 of 14)	4277	NR_028478	100303740	Mm.154378	NR_028478	ENSMUSG00000064837	Snora75	MBI-55	small nucleolar RNA, H/ACA box 75	snoRNA	0.005	0.437811
SX-M-VEH1_S9_peak_8510	chr7	27178943	27179143	+	0	NA	promoter-TSS (NM_029391)	promoter-TSS (NM_029391)	-160	NM_029391	19342	Mm.482114	NM_029391	ENSMUSG00000053291	Rab4b	1500031G17Rik	RAB4B, member RAS oncogene family	protein-coding	0.06	0.572139		-99(TGATTGGT,+,0.00),-6(CGATTGGT,+,0.00)
SX-M-VEH1_S9_peak_6675	chr4	32334684	32334884	+	0	NA	Intergenic	Intergenic	-82651	NM_001109661	12014	Mm.491223	NM_007521	ENSMUSG00000040270	Bach2	E030004N02Rik	BTB and CNC homology, basic leucine zipper transcription factor 2	protein-coding	0.01	0.328358
SX-M-VEH1_S9_peak_10290	chrX	166509515	166509715	+	0	NA	intron (NM_001007577, intron 1 of 4)	intron (NM_001007577, intron 1 of 4)	863	NM_001007577	245695	Mm.336318	NM_001007577	ENSMUSG00000051224	Tceanc	A630018P17Rik|Gm390	transcription elongation factor A (SII) N-terminal and central domain containing	protein-coding	0.01	0.353234
SX-M-VEH1_S9_peak_2082	chr11	106788752	106788952	+	0	NA	promoter-TSS (NM_177088)	promoter-TSS (NM_177088)	-358	NM_007840	13207	Mm.491096	NM_007840	ENSMUSG00000020719	Ddx5	2600009A06Rik|G17P1|HUMP68|Hlr1|p68	DEAD (Asp-Glu-Ala-Asp) box polypeptide 5	protein-coding	0.075	0.606965	78(ATCACGTG,+,0.00),80(CACGTGAT,-,0.00)
SX-M-VEH1_S9_peak_3277	chr14	54233375	54233575	+	0	NA	Intergenic	Intergenic	20454	NM_001113358	13135	Mm.319038	NM_010015	ENSMUSG00000022174	Dad1	AI323713	defender against cell death 1	protein-coding	0.025	0.542289	-76(GACGTGAT,-,0.00)
SX-M-VEH1_S9_peak_1705	chr11	69666187	69666387	+	0	NA	promoter-TSS (NR_110993)	promoter-TSS (NR_110993)	-117	NR_110993	12514	Mm.15819	NM_009853	ENSMUSG00000018774	Cd68	Lamp4|Scard1|gp110	CD68 antigen	protein-coding	0.02	0.492537		-39(TGATTGGC,+,0.00)
SX-M-VEH1_S9_peak_5212	chr19	41339140	41339340	+	0	NA	intron (NM_031376, intron 2 of 16)	intron (NM_031376, intron 2 of 16)	45830	NM_031376	83490	Mm.222266	NM_031376	ENSMUSG00000025017	Pik3ap1	1810044J04Rik|BCAP	phosphoinositide-3-kinase adaptor protein 1	protein-coding	0.025	0.507463		30(TCATTGGT,+,0.00)
SX-M-VEH1_S9_peak_1835	chr11	83789310	83789510	+	0	NA	Intergenic	Intergenic	35773	NM_145432	217026	Mm.117874	NM_145432	ENSMUSG00000000976	Heatr6	2700008B19Rik|BB135312|BB249351	HEAT repeat containing 6	protein-coding	0.045	0.452736
SX-M-VEH1_S9_peak_4453	chr17	34031517	34031717	+	0	NA	promoter-TSS (NM_001205216)	promoter-TSS (NM_001205216)	73	NM_008202	14977	Mm.18556	NM_008202	ENSMUSG00000024327	Slc39a7	AA408174|AI117660|AL024048|H-2Ke4|H2-Ke4|Ke-4|Ke4|Ring5|Zip7	solute carrier family 39 (zinc transporter), member 7	protein-coding	0.12	0.686567	-34(GACGTGGC,-,0.00)
SX-M-VEH1_S9_peak_2557	chr12	100898299	100898499	+	0	NA	intron (NM_001177673, intron 1 of 2)	intron (NM_001177673, intron 1 of 2)	1125	NM_001177674	238377	Mm.32160	NM_175493	ENSMUSG00000047415	Gpr68	BB131428|Ogr1	G protein-coupled receptor 68	protein-coding	0.01	0.532338
SX-M-VEH1_S9_peak_6066	chr2	180726749	180726949	+	0	NA	intron (NM_183161, intron 1 of 12)	intron (NM_183161, intron 1 of 12)	1510	NM_183161	228993	Mm.87189	NM_183161	ENSMUSG00000023393	Slc17a9	1700019H03Rik|BC019537|Vnut	solute carrier family 17, member 9	protein-coding	0.02	0.537313	-26(GCCACGTG,+,0.00),-24(CACGTGAT,-,0.00)
SX-M-VEH1_S9_peak_2130	chr11	115630931	115631131	+	0	NA	Intergenic	Intergenic	-2736	NM_001252384	67283	Mm.383426	NM_026071	ENSMUSG00000020744	Slc25a19	2900089E13Rik|DNC|MUP1|TPC	solute carrier family 25 (mitochondrial thiamine pyrophosphate carrier), member 19	protein-coding	0.005	0.383085	32(GTCATGTG,+,0.00)
SX-M-VEH1_S9_peak_6129	chr3	35764704	35764904	+	0	NA	intron (NM_029570, intron 1 of 29)	intron (NM_029570, intron 1 of 29)	10666	NM_029570	76295	Mm.239416	NM_029570	ENSMUSG00000037400	Atp11b	1110019I14Rik|ATPIF|ATPIR|mKIAA0956	ATPase, class VI, type 11B	protein-coding	0.01	0.348259		-8(CTATTGGC,+,0.00)
SX-M-VEH1_S9_peak_1402	chr11	21220717	21220917	+	0	NA	Intergenic	Intergenic	-18215	NM_001290628	245944	Mm.170103	NM_139061	ENSMUSG00000020128	Vps54	Hcc8|Vps54l|mSLP8|wr	VPS54 GARP complex subunit	protein-coding	0	0.348259
SX-M-VEH1_S9_peak_7049	chr4	134160206	134160406	+	0	NA	intron (NM_144527, intron 3 of 13)	RLTR4_MM-int|LTR|ERV1	26779	NM_144527	70012	Mm.26542	NM_144527	ENSMUSG00000037443	Cep85	2410030J07Rik|AI173272|AI173504|Ccdc21	centrosomal protein 85	protein-coding	0.08	0.522388	-40(GGCACGTG,+,0.00),-38(CACGTGGC,-,0.00)
SX-M-VEH1_S9_peak_5525	chr2	34771890	34772090	+	0	NA	promoter-TSS (NM_001163434)	promoter-TSS (NM_001163434)	-100	NM_022310	14828	Mm.330160	NM_022310	ENSMUSG00000026864	Hspa5	AL022860|AU019543|Bip|D2Wsu141e|D2Wsu17e|Grp78|Hsce70|SEZ-7|Sez7|baffled|mBiP	heat shock protein 5	protein-coding	0.095	0.626866	-58(ATGACGTG,+,0.00),-56(GACGTGAG,-,0.00)	-87(GCCAATGA,-,0.00),1(ACCAATCA,-,0.00),34(ACCAATCG,-,0.00)
SX-M-VEH1_S9_peak_1085	chr10	86685212	86685412	+	0	NA	promoter-TSS (NR_015572)	promoter-TSS (NR_015572)	-215	NR_015572	66263	Mm.392261	NR_015572		1810014B01Rik	-	RIKEN cDNA 1810014B01 gene	pseudo	0.03	0.542289	-40(CCCACGTG,+,0.00),-38(CACGTGGG,-,0.00),-31(GGCACGTG,+,0.00),-29(CACGTGCC,-,0.00)
SX-M-VEH1_S9_peak_3884	chr16	3933622	3933822	+	0	NA	exon (NM_029738, exon 10 of 12)	exon (NM_029738, exon 10 of 12)	24713	NM_029738	76779	Mm.458921	NM_029738	ENSMUSG00000014232	Cluap1	2310030D15Rik|2610111M03Rik	clusterin associated protein 1	protein-coding	0.02	0.492537
SX-M-VEH1_S9_peak_3055	chr13	96672298	96672498	+	0	NA	Intergenic	Intergenic	-1462	NM_008255	15357	Mm.316652	NM_008255	ENSMUSG00000021670	Hmgcr	HMG-CoAR|Red	3-hydroxy-3-methylglutaryl-Coenzyme A reductase	protein-coding	0.005	0.38806
SX-M-VEH1_S9_peak_1936	chr11	95384586	95384786	+	0	NA	promoter-TSS (NM_016752)	promoter-TSS (NM_016752)	-236	NM_016752	110172	Mm.4593	NM_016752	ENSMUSG00000020873	Slc35b1	Ugalt2	solute carrier family 35, member B1	protein-coding	0.055	0.507463
SX-M-VEH1_S9_peak_6612	chr4	8824578	8824778	+	0	NA	intron (NM_001277149, intron 8 of 37)	intron (NM_001277149, intron 8 of 37)	134272	NM_001277149	320790	Mm.138792	NM_001033395	ENSMUSG00000041235	Chd7	A730019I05Rik|Cycn|Cyn|Dz|Edy|Flo|GENA 47|GENA 60|Gena 52|Lda|Mt|Obt|Todo|WBE1|Whi|metis	chromodomain helicase DNA binding protein 7	protein-coding	0.03	0.442786	-93(TTCACGTG,+,0.00),-91(CACGTGTA,-,0.00),19(ATGACGTG,+,0.00),21(GACGTGGC,-,0.00)
SX-M-VEH1_S9_peak_2953	chr13	56507043	56507243	+	0	NA	Intergenic	Intergenic	-15329	NM_001346732	213311	Mm.233904	NM_178674	ENSMUSG00000035509	Fbxl21	D630045D17Rik|FBL3B|FBXL3B|Psttm	F-box and leucine-rich repeat protein 21	protein-coding	0.01	0.427861
SX-M-VEH1_S9_peak_388	chr1	128787240	128787440	+	0	NA	Intergenic	Intergenic	-195041	NM_009911	12767	Mm.1401	NM_009911	ENSMUSG00000045382	Cxcr4	CD184|Cmkar4|LESTR|PB-CKR|PBSF/SDF-1|Sdf1r|b2b220Clo	chemokine (C-X-C motif) receptor 4	protein-coding	0.035	0.522388	-54(CTCACGTC,+,0.00),-52(CACGTCAA,-,0.00)
SX-M-VEH1_S9_peak_2531	chr12	91734778	91734978	+	0	NA	intron (NM_175367, intron 3 of 6)	intron (NM_175367, intron 3 of 6)	51558	NM_175367	108800	Mm.23125	NM_175367	ENSMUSG00000020961	Ston2	4933401N24Rik|AI425999|AW544599	stonin 2	protein-coding	0.035	0.497512
SX-M-VEH1_S9_peak_4664	chr17	74395100	74395300	+	0	NA	promoter-TSS (NM_144798)	promoter-TSS (NM_144798)	-408	NM_001252478	210148	Mm.243943	NM_144798	ENSMUSG00000024069	Slc30a6	9530029F08Rik|ZnT6	solute carrier family 30 (zinc transporter), member 6	protein-coding	0.035	0.427861
SX-M-VEH1_S9_peak_3500	chr15	10305454	10305654	+	0	NA	intron (NM_001253781, intron 2 of 9)	intron (NM_001253781, intron 2 of 9)	11903	NM_001253782	19116	Mm.10516	NM_011169	ENSMUSG00000005268	Prlr	AI987712|Pr-1|Pr-3|Prlr-rs1	prolactin receptor	protein-coding	0.005	0.363184
SX-M-VEH1_S9_peak_1218	chr10	118172469	118172669	+	0	NA	Intergenic	Intergenic	30782	NM_010785	17245	Mm.101191	NM_010785	ENSMUSG00000020212	Mdm1	Arrd2|Mdm-1	transformed mouse 3T3 cell double minute 1	protein-coding	0.02	0.422886
SX-M-VEH1_S9_peak_890	chr10	58383395	58383595	+	0	NA	intron (NM_201242, intron 1 of 9)	intron (NM_201242, intron 1 of 9)	-10878	NM_001346676	110829	Mm.57734	NM_026148	ENSMUSG00000019920	Lims1	2310016J22Rik|4921524A02Rik|AI507642|AU021743|AW551584|C430041B13Rik|Lims1l|PINCH|PINCH1	LIM and senescent cell antigen-like domains 1	protein-coding	0.01	0.472637
SX-M-VEH1_S9_peak_6269	chr3	87527906	87528106	+	0	NA	exon (NM_012051, exon 3 of 5)	exon (NM_012051, exon 3 of 5)	2428	NM_012051	27049	Mm.219460	NM_012051	ENSMUSG00000003382	Etv3	AI414410|METS|Pe1	ets variant 3	protein-coding	0.05	0.597015
SX-M-VEH1_S9_peak_10264	chrX	107325783	107325983	+	0	NA	Intergenic	Intergenic	41537	NM_001177782	213439	Mm.383562	NM_001033251	ENSMUSG00000073008	Gpr174	Gm376|Lypsr3	G protein-coupled receptor 174	protein-coding	0.015	0.457711
SX-M-VEH1_S9_peak_4927	chr18	75018509	75018709	+	0	NA	promoter-TSS (NM_027727)	promoter-TSS (NM_027727)	-163	NM_027727	69190	Mm.173826	NM_027727	ENSMUSG00000035765	Dym	1810041M12Rik|4933427L07Rik|C030019K18Rik	dymeclin	protein-coding	0.04	0.517413	20(GCCACGTG,+,0.00),22(CACGTGGC,-,0.00)
SX-M-VEH1_S9_peak_9394	chr8	94191249	94191449	+	0	NA	Intergenic	RMER20B|LTR|ERVK	12260	NM_013602	17748	Mm.192991	NM_013602	ENSMUSG00000031765	Mt1	MT-I|Mt-1	metallothionein 1	protein-coding	0.065	0.606965		52(ACCAATCA,-,0.00)
SX-M-VEH1_S9_peak_5822	chr2	128429216	128429416	+	0	NA	promoter-TSS (NR_028591)	promoter-TSS (NR_028591)	35	NR_028590	100043424	Mm.297222	NR_028589		Gm14005	OTTMUSG00000015351	predicted gene 14005	ncRNA	0.015	0.447761
SX-M-VEH1_S9_peak_1905	chr11	88047237	88047437	+	0	NA	promoter-TSS (NM_001078167)	promoter-TSS (NM_001078167)	-36	NM_001078167	110809	Mm.391719	NM_173374	ENSMUSG00000018379	Srsf1	1110054N12Rik|5730507C05Rik|6330415C05Rik|AI482334|AW491331|Asf|Sf2|Sfrs1	serine/arginine-rich splicing factor 1	protein-coding	0.085	0.597015
SX-M-VEH1_S9_peak_5640	chr2	75683002	75683202	+	0	NA	intron (NM_010902, intron 1 of 4)	intron (NM_010902, intron 1 of 4)	21561	NR_132727	18024	Mm.1025	NM_010902	ENSMUSG00000015839	Nfe2l2	Nrf2	nuclear factor, erythroid derived 2, like 2	protein-coding	0.015	0.507463
SX-M-VEH1_S9_peak_3280	chr14	54463672	54463872	+	0	NA	promoter-TSS (NM_022993)	promoter-TSS (NM_022993)	-375	NM_022993	65107	Mm.472719	NM_022993	ENSMUSG00000022175	Lrp10	Lrp9	low-density lipoprotein receptor-related protein 10	protein-coding	0.02	0.482587
SX-M-VEH1_S9_peak_1551	chr11	53431023	53431223	+	0	NA	promoter-TSS (NM_025352)	promoter-TSS (NM_025352)	-292	NM_025352	22272	Mm.251621	NM_025352	ENSMUSG00000044894	Uqcrq	1100001F06Rik|1500040F11Rik|5830407L17Rik|9.5kDa|AA959903|QP-C|Qpc|Uqcrb|c1502	ubiquinol-cytochrome c reductase, complex III subunit VII	protein-coding	0.055	0.61194
SX-M-VEH1_S9_peak_3813	chr15	96708080	96708280	+	0	NA	Intergenic	Intergenic	-8482	NM_175121	67760	Mm.46754	NM_175121	ENSMUSG00000022462	Slc38a2	5033402L14Rik|AI316867|ATA2|SAT2|mKIAA1382	solute carrier family 38, member 2	protein-coding	0.005	0.442786
SX-M-VEH1_S9_peak_8214	chr6	119386974	119387174	+	0	NA	intron (NM_197985, intron 1 of 7)	B1_Mus1|SINE|Alu	30409	NM_197985	68465	Mm.291826	NM_197985	ENSMUSG00000030168	Adipor2	1110001I14Rik|ADCR2|AI115388|AW554121|D6Ucla1e|Paqr2	adiponectin receptor 2	protein-coding	0.005	0.487562
SX-M-VEH1_S9_peak_2264	chr12	16591509	16591709	+	0	NA	Intergenic	Intergenic	-1839	NM_015763	14245	Mm.153625	NM_015763	ENSMUSG00000020593	Lpin1	4631420P06|Kiaa0188|Lipin1|fld|mKIAA0188	lipin 1	protein-coding	0.02	0.577114
SX-M-VEH1_S9_peak_7500	chr5	103519113	103519313	+	0	NA	intron (NM_011204, intron 9 of 47)	intron (NM_011204, intron 9 of 47)	94021	NM_011204	19249	Mm.3414	NM_011204	ENSMUSG00000034573	Ptpn13	AI324989|PTP-BL|PTPL1|Ptpri|RIP	protein tyrosine phosphatase, non-receptor type 13	protein-coding	0.02	0.517413
SX-M-VEH1_S9_peak_7439	chr5	76975062	76975262	+	0	NA	intron (NM_025691, intron 1 of 18)	intron (NM_025691, intron 1 of 18)	461	NM_025691	66661	Mm.296976	NM_025691	ENSMUSG00000036323	Srp72	5730576P14Rik|72kDa|AI132477|BC019196|C77589	signal recognition particle 72	protein-coding	0.06	0.532338	75(GACACGTA,+,0.00)
SX-M-VEH1_S9_peak_6834	chr4	96313607	96313807	+	0	NA	intron (NM_001004141, intron 6 of 8)	ORR1E-int|LTR|ERVL-MaLR	34973	NM_001004141	100066	Mm.26915	NM_001004141	ENSMUSG00000066097	Cyp2j11	AI314783|Cyp2j11-ps	cytochrome P450, family 2, subfamily j, polypeptide 11	protein-coding	0	0.41791
SX-M-VEH1_S9_peak_9086	chr7	143626277	143626477	+	0	NA	intron (NM_175649, intron 1 of 7)	intron (NM_175649, intron 1 of 7)	1468	NM_175649	244237	Mm.247498	NM_175649	ENSMUSG00000045362	Tnfrsf26	Tnfrh3|Tnfrsf24	tumor necrosis factor receptor superfamily, member 26	protein-coding	0.005	0.40796
SX-M-VEH1_S9_peak_5821	chr2	128428251	128428451	+	0	NA	intron (NR_028591, intron 1 of 1)	intron (NR_028591, intron 1 of 1)	1000	NR_028590	100043424	Mm.297222	NR_028589		Gm14005	OTTMUSG00000015351	predicted gene 14005	ncRNA	0.02	0.492537
SX-M-VEH1_S9_peak_2994	chr13	73604280	73604480	+	0	NA	exon (NM_146047, exon 1 of 17)	exon (NM_146047, exon 1 of 17)	378	NM_146047	218335	Mm.30099	NM_146047	ENSMUSG00000021610	Clptm1l	C130052I12Rik|Crr9	CLPTM1-like	protein-coding	0.06	0.626866
SX-M-VEH1_S9_peak_345	chr1	106515702	106515902	+	0	NA	Intergenic	Intergenic	30829	NR_106164	102466254		NR_106164	ENSMUSG00000098344	Mir3473f	Gm27846|mmu-mir-3473f	microRNA 3473f	ncRNA	0.015	0.502488	6(GATGTGGC,-,0.00)
SX-M-VEH1_S9_peak_1399	chr11	21172381	21172581	+	0	NA	Intergenic	L1M5|LINE|L1	-66551	NM_001290628	245944	Mm.170103	NM_139061	ENSMUSG00000020128	Vps54	Hcc8|Vps54l|mSLP8|wr	VPS54 GARP complex subunit	protein-coding	0	0.487562
SX-M-VEH1_S9_peak_2175	chr11	118153145	118153345	+	0	NA	Intergenic	MLT1B|LTR|ERVL-MaLR	-24026	NM_001167746	69926	Mm.473893	NM_001167746	ENSMUSG00000033987	Dnah17	2810003K23Rik|Dnahc17|Dnahcl1|Gm1178|mKIAA3028	dynein, axonemal, heavy chain 17	protein-coding	0.01	0.527363	-19(GCCACATC,+,0.00)
SX-M-VEH1_S9_peak_6478	chr3	108562125	108562325	+	0	NA	intron (NM_026198, intron 1 of 2)	CpG	241	NM_026198	67495	Mm.32615	NM_026198	ENSMUSG00000068732	Tmem167b	2010200O16Rik	transmembrane protein 167B	protein-coding	0.075	0.721393	-34(GCCACGTC,+,0.00)
SX-M-VEH1_S9_peak_7119	chr4	141142638	141142838	+	0	NA	Intergenic	Intergenic	-2942	NR_102343	213491	Mm.332006	NM_174996	ENSMUSG00000040842	Szrd1	1110022I03|D4Ertd22e	SUZ RNA binding domain containing 1	protein-coding	0.015	0.452736
SX-M-VEH1_S9_peak_8586	chr7	38107905	38108105	+	0	NA	promoter-TSS (NM_007633)	promoter-TSS (NM_007633)	-515	NM_007633	12447	Mm.16110	NM_007633	ENSMUSG00000002068	Ccne1	AW538188|CycE1	cyclin E1	protein-coding	0.11	0.686567
SX-M-VEH1_S9_peak_5847	chr2	131423807	131424007	+	0	NA	intron (NR_037281, intron 1 of 2)	ORR1F|LTR|ERVL-MaLR	-67955	NM_001177834	228608	Mm.136586	NM_145533	ENSMUSG00000027333	Smox	B130066H01Rik|PAO|PAOh1|SMO	spermine oxidase	protein-coding	0.03	0.39801
SX-M-VEH1_S9_peak_1773	chr11	77348689	77348889	+	0	NA	intron (NM_001291190, intron 1 of 13)	intron (NM_001291190, intron 1 of 13)	509	NM_001291190	237860	Mm.440381	NM_177710	ENSMUSG00000037926	Ssh2	SSH-2|SSH-2L|mSSH-2L	slingshot homolog 2 (Drosophila)	protein-coding	0.03	0.467662
SX-M-VEH1_S9_peak_1474	chr11	40692598	40692798	+	0	NA	promoter-TSS (NM_134017)	promoter-TSS (NM_134017)	-16	NM_134017	108645	Mm.293771	NM_134017	ENSMUSG00000042032	Mat2b	1110064C04Rik|2410018D16Rik|AI182287|AU022853|MAT-II|MATIIbeta|TGR	methionine adenosyltransferase II, beta	protein-coding	0.1	0.691542		-3(TGATTGGC,+,0.00)
SX-M-VEH1_S9_peak_1938	chr11	95666750	95666950	+	0	NA	promoter-TSS (NM_008831)	promoter-TSS (NM_008831)	-107	NM_008831	18673	Mm.263862	NM_008831	ENSMUSG00000038845	Phb	Bap32	prohibitin	protein-coding	0.06	0.517413	61(CACGTCGC,-,0.00)
SX-M-VEH1_S9_peak_2278	chr12	25190755	25190955	+	0	NA	Intergenic	Intergenic	61681	NR_045844	432641	Mm.112955	NR_045844		Gm17746	-	predicted gene, 17746	ncRNA	0.005	0.427861
SX-M-VEH1_S9_peak_2820	chr13	37946752	37946952	+	0	NA	intron (NM_001177869, intron 10 of 11)	intron (NM_001177869, intron 10 of 11)	47338	NM_025965	107513	Mm.426670	NM_025965	ENSMUSG00000021427	Ssr1	2510001K09Rik|6330400D04|AI159733|AI452176|SSR|TRAPA	signal sequence receptor, alpha	protein-coding	0.015	0.572139
SX-M-VEH1_S9_peak_1679	chr11	68436384	68436584	+	0	NA	intron (NM_177320, intron 1 of 18)	intron (NM_177320, intron 1 of 18)	4359	NM_177320	320207	Mm.244960	NM_177320	ENSMUSG00000020901	Pik3r5	AV230647|F730038I15Rik	phosphoinositide-3-kinase, regulatory subunit 5, p101	protein-coding	0	0.462687
SX-M-VEH1_S9_peak_6732	chr4	43562415	43562615	+	0	NA	promoter-TSS (NM_013497)	promoter-TSS (NM_013497)	68	NM_011602	21894	Mm.208601	NM_011602	ENSMUSG00000028465	Tln1	Tln	talin 1	protein-coding	0.06	0.552239	36(GACGTGGC,-,0.00)
SX-M-VEH1_S9_peak_736	chr10	7816550	7816750	+	0	NA	intron (NM_026141, intron 12 of 12)	intron (NM_026141, intron 12 of 12)	-15820	NM_172785	237256	Mm.140055	NM_172785	ENSMUSG00000039981	Zc3h12d	D730019B10Rik|TFL	zinc finger CCCH type containing 12D	protein-coding	0.01	0.452736	-41(GATGTGAC,-,0.00),37(GACACGTG,+,0.00),39(CACGTGTG,-,0.00)
SX-M-VEH1_S9_peak_9250	chr8	69750006	69750206	+	0	NA	promoter-TSS (NM_001200023)	promoter-TSS (NM_001200023)	-144	NM_001200023	620419	Mm.460423	NM_001200023	ENSMUSG00000092260	Zfp963	-	zinc finger protein 963	protein-coding	0.02	0.532338		-97(TGATTGGC,+,0.00)
SX-M-VEH1_S9_peak_5512	chr2	32288089	32288289	+	0	NA	promoter-TSS (NM_133852)	promoter-TSS (NM_133852)	-64	NM_001080968	99412	Mm.106376	NM_133852	ENSMUSG00000002546	Golga2	AW555139|GM130|mKIAA4150	golgi autoantigen, golgin subfamily a, 2	protein-coding	0.105	0.631841		-13(GCCAATGG,-,0.00)
SX-M-VEH1_S9_peak_5393	chr2	11642685	11642885	+	0	NA	promoter-TSS (NM_008367)	promoter-TSS (NM_008367)	-7	NM_008367	16184	Mm.915	NM_008367	ENSMUSG00000026770	Il2ra	CD25|Il2r|Ly-43	interleukin 2 receptor, alpha chain	protein-coding	0.005	0.358209
SX-M-VEH1_S9_peak_5619	chr2	71453310	71453510	+	0	NA	promoter-TSS (NM_025633)	promoter-TSS (NM_025633)	72	NM_025633	66559	Mm.152796	NM_025633	ENSMUSG00000041921	Metap1d	2310066F24Rik|3110033D18Rik|AV117938|MAP 1D|Map1d|MetAP 1D|Metapl1	methionyl aminopeptidase type 1D (mitochondrial)	protein-coding	0.135	0.666667	-71(GCCACGTG,+,0.00),-69(CACGTGAC,-,0.00),32(GACACGTC,+,0.00)
SX-M-VEH1_S9_peak_1560	chr11	53655021	53655221	+	0	NA	intron (NM_009012, intron 22 of 24)	intron (NM_009012, intron 22 of 24)	-20419	NM_008355	16163	Mm.1284	NM_008355	ENSMUSG00000020383	Il13	Il-13	interleukin 13	protein-coding	0.015	0.532338
SX-M-VEH1_S9_peak_6162	chr3	51637311	51637511	+	0	NA	Intergenic	RCHARR1|DNA|hAT-Charlie	-23768	NM_001310482	211666	Mm.24679	NM_174995	ENSMUSG00000074604	Mgst2	GST2|MGST-II	microsomal glutathione S-transferase 2	protein-coding	0.02	0.432836
SX-M-VEH1_S9_peak_6903	chr4	116720745	116720945	+	0	NA	promoter-TSS (NM_146151)	promoter-TSS (NM_146151)	-110	NM_146151	230661	Mm.482431	NM_146151	ENSMUSG00000033985	Tesk2	-	testis-specific kinase 2	protein-coding	0.06	0.60199	-37(ACCACGTG,+,0.00),-35(CACGTGGC,-,0.00)	-76(TGATTGGC,+,0.00),27(TGATTGGC,+,0.00)
SX-M-VEH1_S9_peak_2980	chr13	67081452	67081652	+	0	NA	promoter-TSS (NM_001292066)	promoter-TSS (NM_001292066)	-7	NM_001012448	432769	Mm.458849	NM_001012325	ENSMUSG00000058883	Zfp708	Rslcan11	zinc finger protein 708	protein-coding	0.05	0.502488
SX-M-VEH1_S9_peak_9126	chr8	13595083	13595283	+	0	NA	intron (NM_009025, intron 7 of 23)	intron (NM_009025, intron 7 of 23)	-32722	NM_025601	66501	Mm.46136	NM_025601	ENSMUSG00000031452	1700029H14Rik	-	RIKEN cDNA 1700029H14 gene	protein-coding	0.015	0.562189	91(GTCATGTG,+,0.00),93(CATGTGAC,-,0.00)
SX-M-VEH1_S9_peak_2464	chr12	79190921	79191121	+	0	NA	intron (NM_021557, intron 1 of 6)	intron (NM_021557, intron 1 of 6)	798	NM_021557	17252	Mm.291799	NM_021557	ENSMUSG00000066441	Rdh11	2610319N22Rik|AI428145|AU045252|Arsdr1|C85936|CGI-82|HCBP12|M42C60|Mdt1|Psdr1|SCALD|UBE-1c1|Ube-1c	retinol dehydrogenase 11	protein-coding	0.02	0.517413		7(ACCAATCA,-,0.00)
SX-M-VEH1_S9_peak_8809	chr7	90146309	90146509	+	0	NA	intron (NM_001252520, intron 1 of 20)	intron (NM_001252520, intron 1 of 20)	16177	NM_001252523	233489	Mm.235175	NM_146194	ENSMUSG00000039361	Picalm	CALM|CLTH|PAP180|fit-1|fit1|mKIAA4114	phosphatidylinositol binding clathrin assembly protein	protein-coding	0.005	0.427861
SX-M-VEH1_S9_peak_8428	chr7	12978075	12978275	+	0	NA	5' UTR (NM_001168562, exon 1 of 5)	5' UTR (NM_001168562, exon 1 of 5)	327	NM_001168562	269870	Mm.62083	NM_175558	ENSMUSG00000033961	Zfp446	A630035I11Rik|A930031C22|AA120513|AV306632	zinc finger protein 446	protein-coding	0.085	0.666667	-19(GACGTGCT,-,0.00)
SX-M-VEH1_S9_peak_6323	chr3	93506611	93506811	+	0	NA	Intergenic	Intergenic	-13785	NM_016740	20195	Mm.280038	NM_016740	ENSMUSG00000027907	S100a11	EMAPI|Emap1|S100a14|S100c|cal	S100 calcium binding protein A11	protein-coding	0.03	0.507463
SX-M-VEH1_S9_peak_5300	chr19	53601579	53601779	+	0	NA	intron (NM_007790, intron 2 of 28)	intron (NM_007790, intron 2 of 28)	1283	NM_007790	13006	Mm.14910	NM_007790	ENSMUSG00000024974	Smc3	Bamacan|Cspg6|HCAP|Mmip1|SMC-3|SmcD	structural maintenance of chromosomes 3	protein-coding	0.03	0.393035	-69(GACGTGAC,-,0.00)
SX-M-VEH1_S9_peak_5494	chr2	31082670	31082870	+	0	NA	intron (NM_001038700, intron 6 of 14)	intron (NM_001038700, intron 6 of 14)	13730	NM_001177650	14269	Mm.52297	NM_019406	ENSMUSG00000075415	Fnbp1	1110057E06Rik|2210010H06Rik|FBP1|Fbp17	formin binding protein 1	protein-coding	0.035	0.562189	42(CACATGAC,-,0.00)
SX-M-VEH1_S9_peak_4431	chr17	32053905	32054105	+	0	NA	intron (NM_001163734, intron 7 of 12)	intron (NM_001163734, intron 7 of 12)	5720	NM_001163734	72462	Mm.102761	NM_028244	ENSMUSG00000058392	Rrp1b	2600005C20Rik|D030064A17|Kiaa0179|mKIAA0179	ribosomal RNA processing 1 homolog B (S. cerevisiae)	protein-coding	0.025	0.482587
SX-M-VEH1_S9_peak_3768	chr15	82127736	82127936	+	0	NA	promoter-TSS (NM_172428)	promoter-TSS (NM_172428)	-86	NM_001326588	76457	Mm.440373	NM_172428	ENSMUSG00000068114	Ccdc134	2310042L06Rik|AW208859	coiled-coil domain containing 134	protein-coding	0.115	0.686567		59(TCATTGGT,+,0.00)
SX-M-VEH1_S9_peak_4193	chr16	87454713	87454913	+	0	NA	promoter-TSS (NM_024258)	promoter-TSS (NM_024258)	-172	NM_024258	74112	Mm.152941	NM_024258	ENSMUSG00000025616	Usp16	1200004E02Rik|2810483I07Rik|6330514E22Rik|UBPM	ubiquitin specific peptidase 16	protein-coding	0.035	0.477612	-59(GAGACGTG,+,0.00),-57(GACGTGTG,-,0.00),93(AACACGTG,+,0.00)
SX-M-VEH1_S9_peak_5807	chr2	127334189	127334389	+	0	NA	Intergenic	Intergenic	-1870	NM_010090	13537	Mm.4729	NM_010090	ENSMUSG00000027368	Dusp2	PAC1	dual specificity phosphatase 2	protein-coding	0.01	0.487562
SX-M-VEH1_S9_peak_1102	chr10	89678099	89678299	+	0	NA	intron (NM_198021, intron 2 of 17)	intron (NM_198021, intron 2 of 17)	8086	NM_001310704	213326	Mm.27651	NM_198021	ENSMUSG00000069539	Scyl2	AU015688|AW536445|BC030932|CVAK104|D10Ertd802e	SCY1-like 2 (S. cerevisiae)	protein-coding	0.01	0.402985
SX-M-VEH1_S9_peak_7312	chr5	34337181	34337381	+	0	NA	intron (NM_001304270, intron 1 of 7)	intron (NM_001304270, intron 1 of 7)	349	NM_001304270	19822	Mm.21281	NM_011278	ENSMUSG00000029110	Rnf4	AU018689|Gtrgeo8|SNURF	ring finger protein 4	protein-coding	0.04	0.462687
SX-M-VEH1_S9_peak_2306	chr12	26206883	26207083	+	0	NA	intron (NR_131149, intron 2 of 4)	L2|LINE|L2	3522	NR_131149	629481	Mm.390460	NR_131149		Gm29687	-	predicted gene, 29687	ncRNA	0.01	0.522388
SX-M-VEH1_S9_peak_2087	chr11	107394036	107394236	+	0	NA	intron (NM_145823, intron 1 of 9)	intron (NM_145823, intron 1 of 9)	76584	NM_145823	71795	Mm.397413	NM_145823	ENSMUSG00000040430	Pitpnc1	1110020B03Rik|5830436L09Rik|AI662802|AI851387|C330017I21Rik|Dnr411|RDGBB|RDGBB1|rdgB-beta	phosphatidylinositol transfer protein, cytoplasmic 1	protein-coding	0.02	0.487562
SX-M-VEH1_S9_peak_6597	chr4	3827026	3827226	+	0	NA	Intergenic	Intergenic	8529	NM_026147	67427	Mm.21938	NM_026147	ENSMUSG00000028234	Rps20	4632426K06Rik|Dsk4	ribosomal protein S20	protein-coding	0.025	0.452736	18(ACCACGTG,+,0.00),20(CACGTGTG,-,0.00)
SX-M-VEH1_S9_peak_6662	chr4	32261403	32261603	+	0	NA	Intergenic	Intergenic	-155932	NM_001109661	12014	Mm.491223	NM_007521	ENSMUSG00000040270	Bach2	E030004N02Rik	BTB and CNC homology, basic leucine zipper transcription factor 2	protein-coding	0.02	0.487562	68(GCCACGTC,+,0.00),70(CACGTCTC,-,0.00)
SX-M-VEH1_S9_peak_10282	chrX	159910801	159911001	+	0	NA	intron (NM_001135728, intron 4 of 12)	intron (NM_001135728, intron 4 of 12)	-31792	NM_001290664	58194	Mm.286495	NM_021389	ENSMUSG00000040990	Sh3kbp1	1200007H22Rik|1700125L08Rik|5830464D22Rik|AI447724|Cin85|IN85|Ruk|Seta	SH3-domain kinase binding protein 1	protein-coding	0.015	0.487562
SX-M-VEH1_S9_peak_5012	chr19	5704074	5704274	+	0	NA	promoter-TSS (NM_010609)	promoter-TSS (NM_010609)	-297	NM_010609	16530	Mm.440033	NM_010609	ENSMUSG00000024936	Kcnk7	2310014G03Rik|Kcnk6|Kcnk8|Knot|Mlk3	potassium channel, subfamily K, member 7	protein-coding	0.025	0.522388
SX-M-VEH1_S9_peak_8	chr1	13155404	13155604	+	0	NA	intron (NM_001302702, intron 15 of 21)	intron (NM_001302702, intron 15 of 21)	-28341	NM_001081209	383491	Mm.309380	NM_001081209	ENSMUSG00000042414	Prdm14	-	PR domain containing 14	protein-coding	0.015	0.437811
SX-M-VEH1_S9_peak_6334	chr3	95135883	95136083	+	0	NA	intron (NM_153121, intron 1 of 2)	intron (NM_153121, intron 1 of 2)	1895	NM_153121	217779	Mm.341945	NM_153121	ENSMUSG00000053769	Lysmd1	2610022K04Rik|AI415311	LysM, putative peptidoglycan-binding, domain containing 1	protein-coding	0.015	0.487562
SX-M-VEH1_S9_peak_6899	chr4	116655182	116655382	+	0	NA	Intergenic	Intergenic	-3608	NM_021473	58810	Mm.30085	NM_021473	ENSMUSG00000028692	Akr1a1	2610201A18Rik|Akr1a4	aldo-keto reductase family 1, member A1 (aldehyde reductase)	protein-coding	0.005	0.442786
SX-M-VEH1_S9_peak_7146	chr4	148625899	148626099	+	0	NA	intron (NM_001305425, intron 1 of 6)	UCON6|Unknown|Unknown	997	NM_001008545	230908	Mm.22453	NM_145556	ENSMUSG00000041459	Tardbp	1190002A23Rik|C85084|TDP-43|Tdp43	TAR DNA binding protein	protein-coding	0.04	0.427861
SX-M-VEH1_S9_peak_3710	chr15	79030561	79030761	+	0	NA	promoter-TSS (NM_001161712)	promoter-TSS (NM_001161712)	-213	NM_013847	26912	Mm.237085	NM_013847	ENSMUSG00000006378	Gcat	AI526977|Kbl	glycine C-acetyltransferase (2-amino-3-ketobutyrate-coenzyme A ligase)	protein-coding	0.075	0.606965
SX-M-VEH1_S9_peak_5336	chr2	5012658	5012858	+	0	NA	promoter-TSS (NM_027290)	promoter-TSS (NM_027290)	33	NM_027290	70024	Mm.23828	NM_027290	ENSMUSG00000026669	Mcm10	2410041F14Rik|AU018508|C330019M07Rik|C79164	minichromosome maintenance 10 replication initiation factor	protein-coding	0.08	0.59204	16(CTGACGTC,+,0.00)	50(TGATTGGC,+,0.00)
SX-M-VEH1_S9_peak_7427	chr5	73344406	73344606	+	0	NA	Intergenic	Intergenic	-5559	NM_001310636	433904	Mm.274892	NM_026950	ENSMUSG00000029153	Ociad2	1810027I20Rik	OCIA domain containing 2	protein-coding	0.04	0.517413
SX-M-VEH1_S9_peak_3874	chr15	102721093	102721293	+	0	NA	intron (NM_026192, intron 1 of 14)	intron (NM_026192, intron 1 of 14)	985	NM_026192	67488	Mm.71682	NM_026192	ENSMUSG00000023055	Calcoco1	1810009B06Rik|Cocoa|Gcap11|mKIAA1536	calcium binding and coiled coil domain 1	protein-coding	0.005	0.472637
SX-M-VEH1_S9_peak_919	chr10	62505451	62505651	+	0	NA	intron (NM_011157, intron 1 of 2)	intron (NM_011157, intron 1 of 2)	2204	NM_011157	19073	Mm.338790	NM_011157	ENSMUSG00000020077	Srgn	Prg|Prg1|Sgc	serglycin	protein-coding	0.02	0.41791
SX-M-VEH1_S9_peak_9313	chr8	81497474	81497674	+	0	NA	intron (NM_001297591, intron 2 of 24)	Lx3A|LINE|L1	155012	NM_001297596	234515	Mm.324468	NM_001024617	ENSMUSG00000037940	Inpp4b	E130107I17Rik	inositol polyphosphate-4-phosphatase, type II	protein-coding	0	0.40796
SX-M-VEH1_S9_peak_1018	chr10	80167255	80167455	+	0	NA	promoter-TSS (NM_007705)	promoter-TSS (NM_007705)	-486	NM_007705	12696	Mm.17898	NM_007705	ENSMUSG00000045193	Cirbp	Cirp|R74941	cold inducible RNA binding protein	protein-coding	0.01	0.402985
SX-M-VEH1_S9_peak_3776	chr15	83149611	83149811	+	0	NA	promoter-TSS (NM_178627)	promoter-TSS (NM_178627)	66	NR_004432	104307	Mm.471434	NR_004432	ENSMUSG00000065176	Rnu12	-	RNA U12, small nuclear	snRNA	0.065	0.507463
SX-M-VEH1_S9_peak_6362	chr3	95950767	95950967	+	0	NA	Intergenic	CpG	21610	NM_001253757	66471	Mm.218657	NM_023210	ENSMUSG00000015749	Anp32e	2810018A15Rik|AI047746|AI326868|CPD1|LANP-L|LANPL|mLANP-L	acidic (leucine-rich) nuclear phosphoprotein 32 family, member E	protein-coding	0.065	0.507463	-27(GCCACGTA,+,0.00)
SX-M-VEH1_S9_peak_6907	chr4	117125928	117126128	+	0	NA	promoter-TSS (NM_175030)	promoter-TSS (NM_175030)	-303	NR_024078	78611	Mm.446227	NM_001033187		Btbd19	9530048O09Rik|BB115071	BTB (POZ) domain containing 19	ncRNA	0.015	0.562189	84(GACACGTG,+,0.00),86(CACGTGAG,-,0.00)
SX-M-VEH1_S9_peak_454	chr1	138144528	138144728	+	0	NA	intron (NM_001111316, intron 1 of 31)	intron (NM_001111316, intron 1 of 31)	30498	NM_001111316	19264	Mm.391573	NM_011210	ENSMUSG00000026395	Ptprc	B220|CD45R|Cd45|L-CA|Ly-5|Lyt-4|T200|loc	protein tyrosine phosphatase, receptor type, C	protein-coding	0.02	0.472637
SX-M-VEH1_S9_peak_1449	chr11	32644081	32644281	+	0	NA	intron (NM_001271349, intron 1 of 11)	intron (NM_001271349, intron 1 of 11)	1626	NM_001271349	103583	Mm.28017	NM_134015	ENSMUSG00000020271	Fbxw11	2310065A07Rik|AA536858|BTRC2|BTRCP2|Fbxw1b|HOS	F-box and WD-40 domain protein 11	protein-coding	0.01	0.402985
SX-M-VEH1_S9_peak_7464	chr5	92435254	92435454	+	0	NA	promoter-TSS (NM_183392)	promoter-TSS (NM_183392)	-155	NM_183392	269113	Mm.275289	NM_183392	ENSMUSG00000034826	Nup54	3110079L04Rik|54kDa	nucleoporin 54	protein-coding	0.04	0.562189	-62(TTCACGTG,+,0.00),-60(CACGTGGT,-,0.00)
SX-M-VEH1_S9_peak_2089	chr11	107428143	107428343	+	0	NA	intron (NM_145823, intron 1 of 9)	intron (NM_145823, intron 1 of 9)	42477	NM_145823	71795	Mm.397413	NM_145823	ENSMUSG00000040430	Pitpnc1	1110020B03Rik|5830436L09Rik|AI662802|AI851387|C330017I21Rik|Dnr411|RDGBB|RDGBB1|rdgB-beta	phosphatidylinositol transfer protein, cytoplasmic 1	protein-coding	0.015	0.477612
SX-M-VEH1_S9_peak_9249	chr8	69716979	69717179	+	0	NA	promoter-TSS (NM_181274)	promoter-TSS (NM_181274)	-177	NM_001039967	66869	Mm.334581	NM_181274	ENSMUSG00000054648	Zfp869	1200003I07Rik	zinc finger protein 869	protein-coding	0.02	0.522388		27(TGATTGGC,+,0.00)
SX-M-VEH1_S9_peak_3349	chr14	70276727	70276927	+	0	NA	intron (NM_001304991, intron 1 of 14)	ID_B1|SINE|B4	12670	NM_001304992	19057	Mm.439683	NM_008915	ENSMUSG00000022092	Ppp3cc	Calnc|PP2BA gamma	protein phosphatase 3, catalytic subunit, gamma isoform	protein-coding	0.02	0.472637
SX-M-VEH1_S9_peak_10193	chrX	20801579	20801779	+	0	NA	Intergenic	Intergenic	-46864	NM_009703	11836	Mm.220946	NM_009703	ENSMUSG00000001127	Araf	1200013E08Rik|A-Raf|AW495444|Araf1	Araf proto-oncogene, serine/threonine kinase	protein-coding	0.005	0.437811
SX-M-VEH1_S9_peak_5563	chr2	46371049	46371249	+	0	NA	Intergenic	Intergenic	674544	NR_040497	69405	Mm.396184	NR_040497	ENSMUSG00000086202	1700019E08Rik	-	RIKEN cDNA 1700019E08 gene	ncRNA	0.01	0.482587
SX-M-VEH1_S9_peak_8912	chr7	111122470	111122670	+	0	NA	non-coding (NR_015573, exon 1 of 3)	non-coding (NR_015573, exon 1 of 3)	105	NR_015573	75479	Mm.381620	NR_015573	ENSMUSG00000110424	1700012D14Rik	-	RIKEN cDNA 1700012D14 gene	ncRNA	0.08	0.636816
SX-M-VEH1_S9_peak_6649	chr4	25281785	25281985	+	0	NA	promoter-TSS (NM_026194)	promoter-TSS (NM_026194)	-64	NM_026194	67490	Mm.226295	NM_026194	ENSMUSG00000040359	Ufl1	1810074P20Rik|AI429228|Kiaa0776|Maxer|Rcad|mKIAA0776	UFM1 specific ligase 1	protein-coding	0.08	0.61194	-97(GACACGTC,+,0.00)
SX-M-VEH1_S9_peak_8763	chr7	80412244	80412444	+	0	NA	Intergenic	Charlie29a|DNA|hAT-Charlie	-6908	NM_001081454	18550	Mm.5241	NM_011046	ENSMUSG00000030530	Furin	9130404I01Rik|Fur|PACE|Pcsk3|SPC1	furin (paired basic amino acid cleaving enzyme)	protein-coding	0.005	0.462687
SX-M-VEH1_S9_peak_6492	chr3	123267962	123268162	+	0	NA	intron (NM_027135, intron 1 of 22)	CpG	566	NM_027135	69608	Mm.29293	NM_027135	ENSMUSG00000039234	Sec24d	2310020L09Rik|Gm1349	Sec24 related gene family, member D (S. cerevisiae)	protein-coding	0.06	0.651741	35(GCCACGTC,+,0.00),37(CACGTCTC,-,0.00)
SX-M-VEH1_S9_peak_5310	chr19	57360478	57360678	+	0	NA	promoter-TSS (NM_145505)	promoter-TSS (NM_145505)	321	NR_040316	320879	Mm.375089	NR_040316	ENSMUSG00000097785	B230217O12Rik	-	RIKEN cDNA B230217O12 gene	ncRNA	0.06	0.502488	-38(CCCACGTG,+,0.00),-36(CACGTGTC,-,0.00),58(AGCACGTG,+,0.00),60(CACGTGGA,-,0.00)
SX-M-VEH1_S9_peak_6169	chr3	52198165	52198365	+	0	NA	Intergenic	Intergenic	-70072	NM_019739	56458	Mm.29891	NM_019739	ENSMUSG00000044167	Foxo1	AI876417|Afxh|FKHR|Fkhr1|Foxo1a	forkhead box O1	protein-coding	0.04	0.507463
SX-M-VEH1_S9_peak_10025	chr9	106367978	106368178	+	0	NA	promoter-TSS (NM_153459)	promoter-TSS (NM_153459)	-554	NM_153459	235584	Mm.275584	NM_153459	ENSMUSG00000053716	Dusp7	AU015694|Mkpx|Pyst2	dual specificity phosphatase 7	protein-coding	0.03	0.532338
SX-M-VEH1_S9_peak_7193	chr4	156022188	156022388	+	0	NA	non-coding (NR_040563, exon 3 of 3)	non-coding (NR_040563, exon 3 of 3)	1536	NR_040563	100038526	Mm.191866	NR_040563		Gm10560	ENSMUSG00000073673	predicted gene 10560	ncRNA	0.03	0.512438
SX-M-VEH1_S9_peak_6462	chr3	106872250	106872450	+	0	NA	Intergenic	Lx5b|LINE|L1	-49793	NM_146489	258482	Mm.377527	NM_146489	ENSMUSG00000043529	Olfr266	MOR122-2	olfactory receptor 266	protein-coding	0	0.373134
SX-M-VEH1_S9_peak_8699	chr7	73537814	73538014	+	0	NA	intron (NM_001081345, intron 2 of 38)	CpG	3832	NM_001081345	244059	Mm.34539	NM_001081345	ENSMUSG00000078671	Chd2	2810013C04Rik|2810040A01Rik|5630401D06Rik|AI851092|BC029703|CHD-2	chromodomain helicase DNA binding protein 2	protein-coding	0.115	0.671642	-24(CTGACGTC,+,0.00),-22(GACGTCAA,-,0.00)	45(GCCAATCA,-,0.00)
SX-M-VEH1_S9_peak_1662	chr11	62679047	62679247	+	0	NA	Intergenic	L1MB8|LINE|L1	30483	NM_175002	216829	Mm.295306	NM_175002	ENSMUSG00000048497	Mmgt2	AI852046	membrane magnesium transporter 2	protein-coding	0.02	0.532338
SX-M-VEH1_S9_peak_1563	chr11	53707312	53707512	+	0	NA	promoter-TSS (NM_009012)	promoter-TSS (NM_009012)	-93	NM_009012	19360	Mm.4888	NM_009012	ENSMUSG00000020380	Rad50	Mrell|Rad50l	RAD50 double strand break repair protein	protein-coding	0.075	0.597015	-91(GTCACGTG,+,0.00),-89(CACGTGGG,-,0.00)
SX-M-VEH1_S9_peak_5610	chr2	69380435	69380635	+	0	NA	promoter-TSS (NM_175512)	promoter-TSS (NM_175512)	73	NM_175512	241452	Mm.211655	NM_175512	ENSMUSG00000027068	Dhrs9	C730025I08Rik|Rdh15	dehydrogenase/reductase (SDR family) member 9	protein-coding	0.035	0.562189
SX-M-VEH1_S9_peak_189	chr1	61046473	61046673	+	0	NA	Intergenic	Intergenic	68659	NM_017480	54167	Mm.42044	NM_017480	ENSMUSG00000026009	Icos	AILIM|CCLP|CRP-1|H4|Ly115	inducible T cell co-stimulator	protein-coding	0	0.373134
SX-M-VEH1_S9_peak_5841	chr2	130539017	130539217	+	0	NA	intron (NM_001163688, intron 10 of 20)	intron (NM_001163688, intron 10 of 20)	24632	NR_040348	321014	Mm.442588	NR_040348	ENSMUSG00000060029	4930473A02Rik	-	RIKEN cDNA 4930473A02 gene	ncRNA	0.015	0.472637
SX-M-VEH1_S9_peak_5076	chr19	8997675	8997875	+	0	NA	intron (NR_104460, intron 1 of 6)	intron (NR_104460, intron 1 of 6)	8491	NM_001039959	66395	Mm.203866	NM_009643	ENSMUSG00000069833	Ahnak	DY6	AHNAK nucleoprotein (desmoyokin)	protein-coding	0.01	0.587065
SX-M-VEH1_S9_peak_9070	chr7	141447326	141447526	+	0	NA	promoter-TSS (NM_026020)	promoter-TSS (NM_026020)	-224	NM_026020	67186	Mm.380435	NM_026020	ENSMUSG00000025508	Rplp2	2700049I22Rik	ribosomal protein, large P2	protein-coding	0.075	0.577114
SX-M-VEH1_S9_peak_2875	chr13	45911783	45911983	+	0	NA	intron (NM_001199304, intron 2 of 6)	(CA)n|Simple_repeat|Simple_repeat	53108	NM_009124	20238	Mm.342683	NM_009124	ENSMUSG00000046876	Atxn1	2900016G23Rik|Atx1|C85907|ENSMUSG00000074917|Gm10786|Sca1	ataxin 1	protein-coding	0	0.447761
SX-M-VEH1_S9_peak_7271	chr5	30666685	30666885	+	0	NA	promoter-TSS (NM_007681)	promoter-TSS (NM_007681)	-101	NM_001302130	12615	Mm.290563	NM_007681	ENSMUSG00000029177	Cenpa	Cenp-A	centromere protein A	protein-coding	0.025	0.497512		-10(CCATTGGC,+,0.00),13(TCATTGGT,+,0.00)
SX-M-VEH1_S9_peak_6926	chr4	119294546	119294746	+	0	NA	promoter-TSS (NM_011732)	promoter-TSS (NM_011732)	-133	NM_011732	22608	Mm.258204	NM_011732	ENSMUSG00000028639	Ybx1	1700102N10Rik|C79409|EF1A|MSY1|Nsep1|YB-1|dbpB|mYB-1a	Y box protein 1	protein-coding	0.085	0.606965		-36(CTATTGGC,+,0.00),-4(TCATTGGT,+,0.00)
SX-M-VEH1_S9_peak_6598	chr4	4451041	4451241	+	0	NA	Intergenic	Intergenic	78317	NM_001277919	622019	Mm.246123	NM_001277919		Gm11780	OTTMUSG00000004194	predicted gene 11780	protein-coding	0.01	0.358209	-62(GACATGAT,-,0.00)
SX-M-VEH1_S9_peak_1265	chr10	128256402	128256602	+	0	NA	TTS (NM_133996)	TTS (NM_133996)	2371	NM_133996	28194	Mm.439846	NM_133996	ENSMUSG00000051716	Apon	AI195275|D10Ucla2	apolipoprotein N	protein-coding	0.025	0.557214
SX-M-VEH1_S9_peak_5368	chr2	9867658	9867858	+	0	NA	intron (NM_008091, intron 4 of 5)	intron (NM_008091, intron 4 of 5)	10842	NM_008091	14462	Mm.313866	NM_008091	ENSMUSG00000015619	Gata3	Gata-3|jal	GATA binding protein 3	protein-coding	0.025	0.482587
SX-M-VEH1_S9_peak_2945	chr13	55362752	55362952	+	0	NA	promoter-TSS (NM_025828)	promoter-TSS (NM_025828)	-69	NM_025828	66890	Mm.38868	NM_025828	ENSMUSG00000021484	Lman2	1110003H06Rik|1300009F09Rik|AA408240|AL023023|AU040819|GP36B|VIP36	lectin, mannose-binding 2	protein-coding	0.075	0.60199		-5(ACCAATCA,-,0.00)
SX-M-VEH1_S9_peak_3730	chr15	80083571	80083771	+	0	NA	promoter-TSS (NM_013762)	promoter-TSS (NM_013762)	-265	NM_013762	27367	Mm.290771	NM_013762	ENSMUSG00000060036	Rpl3	F2|J1	ribosomal protein L3	protein-coding	0.04	0.452736
SX-M-VEH1_S9_peak_8842	chr7	99360113	99360313	+	0	NA	Intergenic	Intergenic	-6974	NM_001285776	12406	Mm.22708	NM_009825	ENSMUSG00000070436	Serpinh1	BERF-1|Cbp1|Cbp2|Hsp47|J6|Serpinh2|gp46	serine (or cysteine) peptidase inhibitor, clade H, member 1	protein-coding	0.015	0.597015		50(TCATTGGC,+,0.00)
SX-M-VEH1_S9_peak_3049	chr13	96487409	96487609	+	0	NA	intron (NR_144624, intron 7 of 10)	intron (NR_144624, intron 7 of 10)	-16349	NM_001042714	271144	Mm.470057	NM_001042714	ENSMUSG00000047117	Ankdd1b	9330128J19Rik	ankyrin repeat and death domain containing 1B	protein-coding	0.015	0.497512	-2(ATGACGTG,+,0.00),0(GACGTGAG,-,0.00)
SX-M-VEH1_S9_peak_2813	chr13	37303072	37303272	+	0	NA	Intergenic	Intergenic	-42173	NM_010745	17084	Mm.2639	NM_010745	ENSMUSG00000021423	Ly86	MD-1|MD1|ly86_tv2	lymphocyte antigen 86	protein-coding	0.01	0.457711
SX-M-VEH1_S9_peak_1163	chr10	99194659	99194859	+	0	NA	intron (NM_027740, intron 11 of 11)	intron (NM_027740, intron 11 of 11)	-68472	NM_026268	67603	Mm.1791	NM_026268	ENSMUSG00000019960	Dusp6	1300019I03Rik|MKP-3|MKP3|PYST1	dual specificity phosphatase 6	protein-coding	0.005	0.303483
SX-M-VEH1_S9_peak_1044	chr10	80930054	80930254	+	0	NA	promoter-TSS (NM_008655)	promoter-TSS (NM_008655)	63	NM_008655	17873	Mm.1360	NM_008655	ENSMUSG00000015312	Gadd45b	AI323528|Myd118	growth arrest and DNA-damage-inducible 45 beta	protein-coding	0.07	0.542289
SX-M-VEH1_S9_peak_5515	chr2	32451766	32451966	+	0	NA	promoter-TSS (NM_001164357)	promoter-TSS (NM_001164357)	-396	NM_146118	227731	Mm.37395	NM_146118	ENSMUSG00000026819	Slc25a25	1110030N17Rik|MCSC|mKIAA1896	solute carrier family 25 (mitochondrial carrier, phosphate carrier), member 25	protein-coding	0.05	0.39801		21(GCCAATAA,-,0.00)
SX-M-VEH1_S9_peak_123	chr1	54660723	54660923	+	0	NA	intron (NM_001081433, intron 21 of 27)	intron (NM_001081433, intron 21 of 27)	-103139	NM_001163314	241062	Mm.103539	NM_175508	ENSMUSG00000073678	Pgap1	5033403E17Rik|9030223K07Rik|A530084K22|D230012E17Rik|oto	post-GPI attachment to proteins 1	protein-coding	0.005	0.487562		-82(CCATTGGC,+,0.00)
SX-M-VEH1_S9_peak_7336	chr5	38598591	38598791	+	0	NA	Intergenic	IAPLTR2_Mm|LTR|ERVK	-37096	NM_011715	22388	Mm.2654	NM_011715	ENSMUSG00000005103	Wdr1	Aip1|D5Wsu185e|rede	WD repeat domain 1	protein-coding	0.04	0.532338		19(TGATTGGC,+,0.00)
SX-M-VEH1_S9_peak_291	chr1	88276765	88276965	+	0	NA	intron (NM_172505, intron 2 of 4)	intron (NM_172505, intron 2 of 4)	692	NM_172505	212427	Mm.384762	NM_172505		A730008H23Rik	mFleg1	RIKEN cDNA A730008H23 gene	protein-coding	0.02	0.457711
SX-M-VEH1_S9_peak_4036	chr16	36183927	36184127	+	0	NA	promoter-TSS (NM_001082547)	promoter-TSS (NM_001082547)	-185	NM_001082547	433016	Mm.235340	NM_001082547	ENSMUSG00000079597	Gm5483	EG433016	predicted gene 5483	protein-coding	0.005	0.412935	-39(TACGTGTC,-,0.00)
SX-M-VEH1_S9_peak_6073	chr2	181381484	181381684	+	0	NA	TTS (NM_144894)	TTS (NM_144894)	349	NM_023684	72699	Mm.440138	NM_023684	ENSMUSG00000090077	Lime1	2810038K19Rik|LIME	Lck interacting transmembrane adaptor 1	protein-coding	0.01	0.527363
SX-M-VEH1_S9_peak_1701	chr11	69410674	69410874	+	0	NA	intron (NM_001017426, intron 1 of 22)	CpG	2901	NM_001017426	216850	Mm.261201	NM_001017426	ENSMUSG00000018476	Kdm6b	1700064E03Rik|BC038313|Jmjd3|mKIAA0346	KDM1 lysine (K)-specific demethylase 6B	protein-coding	0.03	0.60199
SX-M-VEH1_S9_peak_9829	chr9	57992300	57992500	+	0	NA	Intergenic	Intergenic	-5624	NM_001346787	13070	Mm.302865	NM_019779	ENSMUSG00000032323	Cyp11a1	Cyp11a|Cypxia1|D9Ertd411e|P450scc|Scc|cscc	cytochrome P450, family 11, subfamily a, polypeptide 1	protein-coding	0.015	0.512438
SX-M-VEH1_S9_peak_3425	chr14	103033429	103033629	+	0	NA	intron (NR_045657, intron 1 of 2)	intron (NR_045657, intron 1 of 2)	274	NR_045657	71264	Mm.399572	NR_045657		4933432I03Rik	-	RIKEN cDNA 4933432I03 gene	ncRNA	0.035	0.522388
SX-M-VEH1_S9_peak_860	chr10	44449810	44450010	+	0	NA	intron (NM_007548, intron 3 of 6)	intron (NM_007548, intron 3 of 6)	8838	NM_007548	12142	Mm.4800	NM_007548	ENSMUSG00000038151	Prdm1	Blimp-1|Blimp1|PRDI-BF1|ZNFPR1A1|b2b1765Clo	PR domain containing 1, with ZNF domain	protein-coding	0.015	0.452736
SX-M-VEH1_S9_peak_3432	chr14	105176203	105176403	+	0	NA	intron (NM_134077, intron 1 of 20)	intron (NM_134077, intron 1 of 20)	1024	NM_134077	74213	Mm.474531	NM_134077	ENSMUSG00000022119	Rbm26	1700009P03Rik|AI447318|C230097K14Rik|C86225|MLZ-393|Pro1777|Se70-2	RNA binding motif protein 26	protein-coding	0.025	0.482587	-9(AAGACGTG,+,0.00),-7(GACGTGGC,-,0.00)
SX-M-VEH1_S9_peak_9175	chr8	34145114	34145314	+	0	NA	intron (NM_026609, intron 1 of 3)	intron (NM_026609, intron 1 of 3)	1525	NM_026609	68192	Mm.34212	NM_026609	ENSMUSG00000031513	Leprotl1	1110067H13Rik|1520402O14Rik|AI854296	leptin receptor overlapping transcript-like 1	protein-coding	0.025	0.41791	-61(CATGTGAC,-,0.00)
SX-M-VEH1_S9_peak_3862	chr15	101977364	101977564	+	0	NA	Intergenic	CpG	-23177	NM_212487	332131	Mm.325105	NM_212487	ENSMUSG00000050463	Krt78	2310030B04Rik|Kb40	keratin 78	protein-coding	0.125	0.79602		-5(CCATTGGC,+,0.00)
SX-M-VEH1_S9_peak_2498	chr12	85447204	85447404	+	0	NA	Intergenic	Intergenic	-26597	NM_010234	14281	Mm.246513	NM_010234	ENSMUSG00000021250	Fos	D12Rfj1|c-fos|cFos	FBJ osteosarcoma oncogene	protein-coding	0.015	0.437811
SX-M-VEH1_S9_peak_2571	chr12	102744186	102744386	+	0	NA	promoter-TSS (NM_001142937)	promoter-TSS (NM_001142937)	526	NM_177140	320351	Mm.86546	NM_177140	ENSMUSG00000046675	Tmem251	D230037D09Rik	transmembrane protein 251	protein-coding	0.035	0.452736	-44(CCCACGTC,+,0.00)
SX-M-VEH1_S9_peak_7317	chr5	34501755	34501955	+	0	NA	intron (NM_139064, intron 2 of 5)	intron (NM_139064, intron 2 of 5)	12124	NM_139064	231130	Mm.28615	NM_139064	ENSMUSG00000059866	Tnip2	1810020H16Rik|ABIN-2|AI428870	TNFAIP3 interacting protein 2	protein-coding	0.01	0.492537	17(GACATGAC,-,0.00)
SX-M-VEH1_S9_peak_757	chr10	13993531	13993731	+	0	NA	intron (NM_010437, intron 1 of 8)	intron (NM_010437, intron 1 of 8)	27252	NM_010437	15273	Mm.42157	NM_010437	ENSMUSG00000015501	Hivep2	Gm20114|MIBP1|Schnurri-2|Shn-2	human immunodeficiency virus type I enhancer binding protein 2	protein-coding	0.005	0.527363
SX-M-VEH1_S9_peak_1337	chr11	6267654	6267854	+	0	NA	promoter-TSS (NM_026538)	promoter-TSS (NM_026538)	-25	NM_026538	52513	Mm.29810	NM_026538	ENSMUSG00000004393	Ddx56	2600001H07Rik|D11Ertd619e|Noh61	DEAD (Asp-Glu-Ala-Asp) box polypeptide 56	protein-coding	0.055	0.567164
SX-M-VEH1_S9_peak_1517	chr11	48871455	48871655	+	0	NA	promoter-TSS (NM_008326)	promoter-TSS (NM_008326)	-209	NM_008326	15944	Mm.29938	NM_008326	ENSMUSG00000046879	Irgm1	Ifggd3|Ifi1|Iigp3|Iipg3|Irgm|LRG-47	immunity-related GTPase family M member 1	protein-coding	0.03	0.572139
SX-M-VEH1_S9_peak_3340	chr14	67715628	67715828	+	0	NA	promoter-TSS (NM_001111028)	promoter-TSS (NM_001111028)	113	NM_175384	108912	Mm.33831	NM_175384	ENSMUSG00000048922	Cdca2	2610311M19Rik|AI586158	cell division cycle associated 2	protein-coding	0.055	0.532338		-43(ACCAATCG,-,0.00),70(TGATTGGT,+,0.00)
SX-M-VEH1_S9_peak_6456	chr3	106721569	106721769	+	0	NA	promoter-TSS (NM_001039488)	promoter-TSS (NM_001039488)	-13	NM_028081	321000	Mm.259638	NM_028081	ENSMUSG00000056260	Lrif1	2010012G17Rik|4933421E11Rik|AI450568	ligand dependent nuclear receptor interacting factor 1	protein-coding	0.06	0.562189	-50(ACCACGTC,+,0.00),-48(CACGTCAT,-,0.00)
SX-M-VEH1_S9_peak_5578	chr2	57238625	57238825	+	0	NA	intron (NM_010274, intron 1 of 16)	intron (NM_010274, intron 1 of 16)	343	NM_010274	14571	Mm.3711	NM_010274	ENSMUSG00000026827	Gpd2	AA408484|AI448216|AU021455|AW494132|GPDH|Gdm1|Gpd-m|Gpdh-m|TISP38	glycerol phosphate dehydrogenase 2, mitochondrial	protein-coding	0.05	0.547264
SX-M-VEH1_S9_peak_5444	chr2	25224705	25224905	+	0	NA	promoter-TSS (NM_146116)	promoter-TSS (NM_146116)	-103	NM_146116	227613	Mm.227260	NM_146116	ENSMUSG00000036752	Tubb4b	4930542G03Rik|Tubb2c|Tubb2c1	tubulin, beta 4B class IVB	protein-coding	0.06	0.532338		-50(TGATTGGC,+,0.00)
SX-M-VEH1_S9_peak_4032	chr16	36057589	36057789	+	0	NA	intron (NM_027342, intron 1 of 4)	intron (NM_027342, intron 1 of 4)	13826	NM_027342	70186	Mm.212991	NM_027342	ENSMUSG00000003955	Fam162a	2310056P07Rik|HGTD-P	family with sequence similarity 162, member A	protein-coding	0.015	0.402985	-30(GACATGAC,-,0.00),-27(ATGACGTG,+,0.00),-25(GACGTGTA,-,0.00)
SX-M-VEH1_S9_peak_7239	chr5	23387180	23387380	+	0	NA	Intergenic	Intergenic	47073	NR_040469	269630	Mm.425231	NR_040469	ENSMUSG00000073147	5031425E22Rik	-	RIKEN cDNA 5031425E22 gene	ncRNA	0.03	0.427861
[truncated: 4,488 more rows]

## Sheet: XBP1 NFY Co-occurance
PeakID (cmd=annotatePeaks.pl Veh_Xbp1_highCon_summits.bed mm10 -size -100,100 -m Xbp1.motif NFY.motif)	Chr	Start	End	Strand	Peak Score	Focus Ratio/Region Size	Annotation	Detailed Annotation	Distance to TSS	Nearest PromoterID	Entrez ID	Nearest Unigene	Nearest Refseq	Nearest Ensembl	Gene Name	Gene Alias	Gene Description	Gene Type	CpG%	GC%	Xbp1_motifs Distance From Peak(sequence,strand,conservation)	NFY Distance From Peak(sequence,strand,conservation)
[truncated: 258 more rows]
