# Supplementary material for: Genome-wide analyses reveal the IRE1a-XBP1 pathway promotes T helper cell differentiation by resolving secretory stress and accelerating proliferation
Source: Genome Med. 2018 Oct 24;10:76. doi: 10.1186/s13073-018-0589-3 (PMC6199730; doi:10.1186/s13073-018-0589-3)
Supplement: Supplementary file 4 — Table S3. List of XBP1 direct target genes as defined by its differential expression upon IRE1a inhibition (i.e., 4μ8c treatment) and XBP1 occupancy at the gene locus. (XLSX 433 kb) [file 13073_2018_589_MOESM4_ESM.xlsx]

## Sheet: DE_Th2_ChIP
Column1	baseMean	log2FoldChange	lfcSE	stat	pvalue	padj	has_XBP1_peak
Sec24d	950.329	-2.23162	0.0911789	-24.4752	2.71353e-132	3.88008e-128	yes
Ssr3	8617.06	-0.998385	0.0453881	-21.9966	3.10127e-107	2.21726e-103	yes
Manf	4300.62	-1.0789	0.0515581	-20.926	3.10642e-97	1.48062e-93	yes
Sval1	205.721	-3.32762	0.165445	-20.1132	5.65542e-90	2.02167e-86	no
Gpr183	1320.14	1.54628	0.0834983	18.5187	1.45937e-76	4.17351e-73	no
Serp1	7387.5	-1.01516	0.0556323	-18.2478	2.15583e-74	5.13771e-71	yes
Vimp	2274.48	-1.07903	0.0591664	-18.2372	2.61619e-74	5.34413e-71	no
Pdia6	6181.46	-0.956982	0.0549897	-17.4029	7.83915e-68	1.40115e-64	yes
Mat2a	3221.43	1.25424	0.072865	17.2132	2.11299e-66	3.35706e-63	no
Dnajb9	612.524	-1.66215	0.097309	-17.0812	2.0486e-65	2.92929e-62	yes
Rpn1	4959.99	-0.890963	0.0539593	-16.5118	3.01963e-61	3.92525e-58	yes
Oas3	528.534	-1.50725	0.0930682	-16.1952	5.45541e-59	6.50058e-56	no
Hyou1	3537.7	-1.37821	0.0867494	-15.8872	7.77131e-57	8.41328e-54	yes
Ipcef1	766.654	2.38448	0.150123	15.8836	8.23735e-57	8.41328e-54	yes
Txndc11	810.757	-1.28268	0.0808314	-15.8686	1.04585e-56	9.96978e-54	yes
Creld2	1175.15	-1.18432	0.0755461	-15.6768	2.17828e-55	1.94671e-52	no
Alg2	799.077	-1.1617	0.0759696	-15.2916	8.69456e-53	7.31315e-50	yes
Kdelr2	2689.38	-0.835488	0.0553235	-15.1019	1.57429e-51	1.2506e-48	yes
Tcf7	5555.47	1.90005	0.126734	14.9924	8.23126e-51	6.19467e-48	no
Snd1	2067.79	-0.987014	0.0661355	-14.9241	2.29685e-50	1.64213e-47	yes
Edem2	1538.02	-1.03625	0.0698636	-14.8325	9.03157e-50	6.14964e-47	yes
Tnfsf8	9372.51	1.1686	0.0791017	14.7734	2.17391e-49	1.41294e-46	yes
Surf4	8220.06	-0.928665	0.0633982	-14.6481	1.38473e-48	8.60882e-46	yes
Ssr1	6281.04	-0.704602	0.0484861	-14.532	7.59384e-48	4.52434e-45	yes
Pdia4	3317.56	-0.883473	0.0618928	-14.2742	3.16692e-46	1.81135e-43	yes
Nts	302.839	-2.11364	0.148427	-14.2403	5.15418e-46	2.8346e-43	no
Cytip	7746.66	-0.709247	0.0501415	-14.1449	2.00748e-45	1.06315e-42	yes
P4hb	15018.4	-0.713781	0.0509376	-14.0129	1.3006e-44	6.5536e-42	yes
Rnf213	545.301	-1.48726	0.106147	-14.0113	1.32915e-44	6.5536e-42	no
Tmed9	3371.54	-0.711217	0.0515273	-13.8027	2.45402e-43	1.16967e-40	yes
Scd1	489.261	-1.52715	0.112284	-13.6008	3.9624e-42	1.82769e-39	yes
Kdelr3	182.195	-2.2262	0.163948	-13.5787	5.35458e-42	2.39266e-39	no
Eif2ak3	653.432	-1.19951	0.0886271	-13.5344	9.80374e-42	4.24799e-39	yes
Mmp10	763.609	-1.64838	0.122663	-13.4383	3.6056e-41	1.51637e-38	no
Trim30a	1174.32	-0.963329	0.0723759	-13.3101	2.02303e-40	8.26495e-38	yes
Arfgap3	449.592	-1.28965	0.0972331	-13.2635	3.76912e-40	1.49708e-37	yes
Nrn1	655.337	1.60477	0.122578	13.0918	3.66786e-39	1.41748e-36	yes
Hsp90b1	6052.88	-0.803145	0.0619188	-12.9709	1.78821e-38	6.72886e-36	no
Itm2a	2717.86	0.759812	0.0587025	12.9434	2.55965e-38	9.38473e-36	no
Ifi27l2a	4581.55	-0.799481	0.0618403	-12.9281	3.12284e-38	1.11634e-35	no
Smox	1491.05	-1.27664	0.0993977	-12.8437	9.32664e-38	3.25272e-35	yes
Epas1	1676.51	0.862191	0.0671783	12.8344	1.05277e-37	3.58419e-35	no
Hdlbp	3018.81	-0.996354	0.0780322	-12.7685	2.45888e-37	8.17663e-35	yes
Il5	91.058	-2.98977	0.235715	-12.6838	7.26987e-37	2.36254e-34	no
Sec23b	2178.25	-0.743655	0.0592078	-12.5601	3.49907e-36	1.11185e-33	yes
Hspa13	1099.34	-1.071	0.0856135	-12.5096	6.61159e-36	2.0552e-33	yes
Dnajc3	2086.2	-0.851604	0.0685234	-12.4279	1.84327e-35	5.60784e-33	yes
Creb3l2	1326.02	-1.37912	0.11153	-12.3655	4.0181e-35	1.19698e-32	yes
Magt1	1525.29	-0.850749	0.0689325	-12.3418	5.39486e-35	1.57431e-32	yes
Cd160	207.199	2.95132	0.242657	12.1625	4.92425e-34	1.40824e-31	no
Tmem39a	1306.01	-0.903021	0.0743593	-12.144	6.1715e-34	1.73032e-31	yes
Slc35b1	1299.82	-0.863934	0.0715467	-12.0751	1.42985e-33	3.93182e-31	yes
Ltb	6036.22	0.921287	0.076427	12.0545	1.83693e-33	4.95591e-31	no
Oat	1872.24	-0.794307	0.0659355	-12.0467	2.01791e-33	5.34334e-31	yes
Gpr65	1164.9	-1.34449	0.112246	-11.978	4.63094e-33	1.20396e-30	yes
Il12rb2	775.852	-1.32632	0.110752	-11.9756	4.76874e-33	1.21765e-30	yes
Ermn	770.986	-1.50034	0.126582	-11.8527	2.08389e-32	5.22764e-30	no
Gpr171	2179.75	-0.876179	0.074048	-11.8326	2.64881e-32	6.53023e-30	yes
Lilr4b	1109.4	-0.899656	0.0763037	-11.7905	4.37118e-32	1.05938e-29	yes
Entpd7	423.246	-1.2719	0.10964	-11.6007	4.08528e-31	9.7359e-29	yes
Spcs2	4499.9	-0.716241	0.0618662	-11.5772	5.37452e-31	1.25984e-28	yes
Lman1	1456.94	-1.0596	0.0915401	-11.5753	5.50075e-31	1.26863e-28	yes
Sdcbp2	540.978	-1.27812	0.110603	-11.5559	6.88887e-31	1.56355e-28	no
Lgals3bp	2356.36	-1.11016	0.0964564	-11.5094	1.18235e-30	2.64163e-28	no
Cdh17	140.741	-2.40349	0.208879	-11.5066	1.22176e-30	2.68769e-28	no
Tmtc2	399.72	-1.14081	0.0996842	-11.4443	2.51187e-30	5.44201e-28	yes
Irf7	293.179	-1.83449	0.160753	-11.4118	3.64961e-30	7.78891e-28	no
Ssr2	4422.78	-0.592143	0.0525423	-11.2698	1.84932e-29	3.88874e-27	yes
Hspa5	24606.4	-0.615695	0.0548292	-11.2293	2.92679e-29	6.06525e-27	yes
Pdpn	219.997	-2.22765	0.199082	-11.1896	4.58412e-29	9.36406e-27	yes
Ms4a4b	6458.34	1.38846	0.124973	11.1101	1.12074e-28	2.25711e-26	no
Spry1	1520.91	1.41334	0.127274	11.1047	1.19014e-28	2.36358e-26	no
Gfpt1	2571.95	-0.787299	0.0711077	-11.0719	1.71686e-28	3.36292e-26	yes
Mcoln2	455.403	1.17083	0.105883	11.0578	2.00887e-28	3.88173e-26	yes
Lilrb4a	2283.79	-0.880647	0.0797465	-11.0431	2.36769e-28	4.51409e-26	yes
S100a1	511.083	1.4327	0.130328	10.993	4.12848e-28	7.76751e-26	no
Pth	96.6512	-2.3716	0.216116	-10.9737	5.11098e-28	9.49116e-26	yes
Syvn1	1394.22	-0.938798	0.0856993	-10.9546	6.3179e-28	1.1582e-25	yes
Serpinf1	1028.66	-1.45161	0.132646	-10.9435	7.13928e-28	1.29221e-25	no
F2rl2	523.672	1.61126	0.147419	10.9298	8.29979e-28	1.48348e-25	yes
Nucb2	229.734	-1.58633	0.145228	-10.9231	8.94291e-28	1.5787e-25	yes
Shmt2	4859.43	-0.511272	0.0468397	-10.9153	9.73596e-28	1.69774e-25	no
Sdf2l1	1120.24	-0.803635	0.0736776	-10.9074	1.06197e-27	1.82953e-25	yes
Calu	3954.55	-0.746132	0.0687793	-10.8482	2.03369e-27	3.46188e-25	yes
Myc	1292.84	0.972372	0.0898355	10.8239	2.65207e-27	4.46141e-25	yes
Sec31a	2380.98	-0.63855	0.0591772	-10.7905	3.81823e-27	6.34847e-25	yes
Osbp	1602.07	-0.709928	0.0659146	-10.7704	4.74821e-27	7.80398e-25	yes
Bst2	1403.05	-0.901196	0.0841061	-10.715	8.65706e-27	1.40667e-24	yes
Gsn	3432.78	0.669101	0.0627452	10.6638	1.50372e-26	2.41592e-24	yes
Crtam	150.34	1.74146	0.163509	10.6506	1.73328e-26	2.75379e-24	no
Gm3331	112.682	-2.34894	0.22375	-10.4981	8.81617e-26	1.3853e-23	no
Pacsin1	175.087	1.92076	0.183187	10.4853	1.00974e-25	1.56938e-23	no
Plcd4	87.4176	-2.23745	0.214738	-10.4195	2.02099e-25	3.10733e-23	no
Gorasp2	3016.65	-0.672773	0.0647332	-10.393	2.66793e-25	4.05837e-23	yes
Tmem263	1274.84	-0.721107	0.0694385	-10.3848	2.90676e-25	4.37514e-23	yes
Plpp5	341.998	-1.34998	0.130756	-10.3245	5.46225e-25	8.13591e-23	yes
Ccng1	6476.88	0.473609	0.0461225	10.2685	9.77087e-25	1.44035e-22	yes
Tg	1081.58	-0.974297	0.0949212	-10.2643	1.02079e-24	1.48942e-22	yes
Pros1	1281.76	0.9026	0.0883869	10.2119	1.75351e-24	2.53267e-22	no
Anxa1	565.711	1.40315	0.137988	10.1686	2.73737e-24	3.91416e-22	no
1110032F04Rik	385.145	1.43259	0.141267	10.141	3.63514e-24	5.14642e-22	no
P2ry1	481.402	1.11793	0.110511	10.116	4.69176e-24	6.57721e-22	no
Upp1	144.278	-2.05448	0.203251	-10.1081	5.08691e-24	7.06191e-22	no
Sec23a	1226.12	-0.832945	0.0824761	-10.0992	5.56808e-24	7.65557e-22	yes
Sec61a1	11116.5	-0.674911	0.0669925	-10.0744	7.16852e-24	9.76215e-22	yes
Grwd1	718.752	0.925328	0.0919609	10.0622	8.11713e-24	1.09497e-21	no
Trabd	1150.55	-0.891475	0.0890281	-10.0134	1.33073e-23	1.77833e-21	yes
Gzmb	3180.86	0.72232	0.0724036	9.9763	1.93546e-23	2.56251e-21	no
Rpn2	7554.44	-0.464958	0.0471625	-9.85864	6.28985e-23	8.25124e-21	yes
Isg15	500.063	-1.2383	0.126203	-9.81203	9.99365e-23	1.29908e-20	no
Fam102a	3281.64	0.796407	0.0812432	9.80275	1.09557e-22	1.41131e-20	yes
Emp1	766.499	-1.17825	0.120218	-9.80094	1.11547e-22	1.42412e-20	yes
Rcl1	1315.84	0.680142	0.0696806	9.76085	1.65761e-22	2.09753e-20	yes
Lrrc59	3463.62	-0.606153	0.062107	-9.75981	1.67466e-22	2.10052e-20	yes
Ly6a	11710.6	-0.726837	0.0744905	-9.75746	1.71401e-22	2.13118e-20	yes
Bcl6	310.09	1.08794	0.111729	9.73735	2.08924e-22	2.57535e-20	yes
Uso1	1510.34	-0.723927	0.0745471	-9.711	2.70658e-22	3.30781e-20	yes
Ccl6	177.381	2.06381	0.213332	9.67413	3.88368e-22	4.70616e-20	no
Vwa5a	401.018	1.17782	0.122236	9.63564	5.65382e-22	6.79361e-20	no
Calr	22772.7	-0.490584	0.0510855	-9.6032	7.74997e-22	9.23474e-20	yes
Slamf7	1338.36	0.724931	0.0755265	9.59836	8.12264e-22	9.59881e-20	no
Cd52	12448.5	0.483755	0.0504334	9.59195	8.64383e-22	1.0131e-19	yes
Tle3	3188.82	0.707171	0.0740242	9.55324	1.25703e-21	1.46132e-19	yes
Rsad2	91.6263	-2.10862	0.220986	-9.54187	1.40281e-21	1.61765e-19	no
Edem3	497.969	-0.962504	0.101262	-9.50506	1.99933e-21	2.28707e-19	yes
Bhlha15	39.934	-4.83556	0.510081	-9.48	2.54286e-21	2.88575e-19	yes
Ptger4	1119.44	1.00867	0.106624	9.46006	3.07752e-21	3.465e-19	no
Tmem184b	1172.09	-0.720037	0.0762891	-9.43826	3.7902e-21	4.23407e-19	no
Heatr5a	382.816	-1.01048	0.10713	-9.43231	4.01145e-21	4.44649e-19	no
Pck2	1874.87	-0.762657	0.0810257	-9.41254	4.84285e-21	5.32676e-19	no
Ifitm3	533.076	-1.12728	0.119778	-9.41143	4.89412e-21	5.34207e-19	yes
Dnajb11	2687.07	-0.58909	0.0626011	-9.41021	4.95143e-21	5.36367e-19	no
Il17f	103.294	-2.80269	0.298771	-9.38074	6.551e-21	7.04306e-19	no
Foxp1	745.683	0.945755	0.100841	9.37869	6.68005e-21	7.12821e-19	yes
Bet1	365.614	-1.06859	0.114415	-9.33954	9.67515e-21	1.02478e-18	yes
Txndc5	2635.5	-0.83045	0.0890288	-9.32788	1.08012e-20	1.13563e-18	yes
Egr2	1383.22	1.07085	0.115112	9.30267	1.36967e-20	1.42956e-18	yes
Tnfsf14	596.86	1.43547	0.154619	9.28392	1.63355e-20	1.69261e-18	no
Gla	751.27	-0.706606	0.0763237	-9.25802	2.08264e-20	2.14242e-18	no
Zfp36l1	1678.27	0.869002	0.0938867	9.25586	2.12506e-20	2.17045e-18	no
Stat5a	1688.57	0.72368	0.0782049	9.25363	2.16989e-20	2.20052e-18	no
Rgcc	1420.37	0.965454	0.104561	9.23345	2.62054e-20	2.63881e-18	no
Rrs1	998.504	0.890917	0.0966793	9.21518	3.10771e-20	3.10749e-18	no
Kdelr1	1835.43	-0.607241	0.0659189	-9.21194	3.2029e-20	3.18043e-18	yes
Il17a	260.386	-1.86947	0.203131	-9.20329	3.47139e-20	3.42327e-18	no
Gmppb	1088.58	-0.824395	0.0896367	-9.19706	3.67863e-20	3.60278e-18	yes
Lman2	6345.63	-0.492619	0.0537438	-9.16608	4.90552e-20	4.7717e-18	yes
Slc33a1	442.462	-1.04336	0.114384	-9.12159	7.40293e-20	7.15233e-18	yes
Yipf5	2043.09	-0.538558	0.0591126	-9.1107	8.18508e-20	7.85493e-18	yes
Prrc1	1476.96	-0.764339	0.0839357	-9.10625	8.52814e-20	8.12959e-18	yes
Usp18	206.397	-1.75432	0.192825	-9.09797	9.20344e-20	8.71523e-18	no
Gimap5	651.523	0.817264	0.0898614	9.09473	9.48261e-20	8.92051e-18	yes
Derl1	3709.71	-0.504516	0.0559142	-9.02304	1.82936e-19	1.70968e-17	yes
Uba5	810.557	-0.724545	0.0804771	-9.00312	2.194e-19	2.03714e-17	yes
Preb	1123.01	-0.606023	0.0674346	-8.98682	2.54494e-19	2.34775e-17	yes
Nbr1	980.778	-0.725243	0.0808763	-8.96732	3.03823e-19	2.78485e-17	yes
Ganab	5212.31	-0.457458	0.0510362	-8.96341	3.14777e-19	2.86688e-17	yes
Ephx1	865.685	0.883518	0.098771	8.94511	3.71573e-19	3.36273e-17	no
Sec22b	2105.63	-0.504093	0.0564574	-8.92873	4.30909e-19	3.8752e-17	yes
Scpep1	1647.57	-0.659353	0.0741731	-8.88939	6.1447e-19	5.49145e-17	no
Gm17767	241.148	-1.46721	0.165121	-8.88566	6.35434e-19	5.64353e-17	no
Prss34	45.5823	3.90529	0.440753	8.86049	7.96603e-19	7.03125e-17	no
Atp6v0d2	368.943	-1.56064	0.176385	-8.84792	8.91674e-19	7.82211e-17	no
Mlec	5515.69	-0.531963	0.0602126	-8.83474	1.00328e-18	8.74746e-17	yes
Galc	204.039	-1.32163	0.14977	-8.82445	1.1e-18	9.53264e-17	yes
Xaf1	175.078	-1.51517	0.171782	-8.82028	1.14175e-18	9.83483e-17	no
Ccdc71l	2558.54	-0.720088	0.081675	-8.8165	1.18091e-18	1.01113e-16	yes
Inpp4b	2130.1	0.567592	0.0643876	8.81523	1.19437e-18	1.01656e-16	yes
Tlr1	242.065	1.45139	0.164662	8.81434	1.20396e-18	1.01866e-16	no
Mbp	1874.22	0.762396	0.0869605	8.76715	1.83241e-18	1.54127e-16	yes
Tmem106a	423.023	-1.06319	0.121803	-8.72878	2.57426e-18	2.15259e-16	no
Gimap4	6476.45	0.484021	0.0556322	8.70038	3.30762e-18	2.74975e-16	yes
Dio2	122.004	-1.73703	0.199901	-8.68948	3.64091e-18	3.00933e-16	no
Irs2	849.884	-0.95812	0.110486	-8.67185	4.25144e-18	3.49376e-16	no
Pwp2	1090.79	0.766298	0.0883969	8.66884	4.36547e-18	3.56696e-16	no
Nans	1468.14	-0.550155	0.0635442	-8.65783	4.80845e-18	3.9066e-16	yes
Ly6c1	609.751	-2.10846	0.243589	-8.65579	4.89502e-18	3.95445e-16	no
Sel1l	1583.42	-0.685825	0.0792394	-8.6551	4.92499e-18	3.95631e-16	yes
Sv2c	397.822	-1.20681	0.139922	-8.62489	6.41551e-18	5.12488e-16	no
Ostc	3905.29	-0.564428	0.065476	-8.62038	6.67341e-18	5.30128e-16	yes
Rxra	2052.71	0.861426	0.0999932	8.61485	7.00337e-18	5.53266e-16	no
Ero1lb	295.873	-1.17141	0.136198	-8.60074	7.92063e-18	6.22292e-16	yes
Shmt1	1405.4	0.815643	0.0950888	8.5777	9.67864e-18	7.56256e-16	yes
Ddost	6777.36	-0.472497	0.0554123	-8.52693	1.5028e-17	1.16785e-15	yes
Nifk	1441.36	0.680913	0.0798712	8.52513	1.52632e-17	1.17972e-15	no
Papss1	338.189	-1.04691	0.122958	-8.51433	1.67552e-17	1.28808e-15	yes
Zfp9	165.365	-1.38697	0.163175	-8.49985	1.89835e-17	1.45158e-15	yes
Nop56	2022.86	0.657572	0.0773918	8.49667	1.95103e-17	1.47607e-15	no
Cysltr1	1008.81	-0.648094	0.0762737	-8.49696	1.94625e-17	1.47607e-15	yes
Ly75	1191.1	-0.61667	0.0726543	-8.48774	2.10696e-17	1.58565e-15	yes
Canx	11617.1	-0.403352	0.0477841	-8.44114	3.14262e-17	2.35268e-15	yes
Tagap	825.821	0.729008	0.086853	8.39358	4.71542e-17	3.51176e-15	yes
Ccl5	434.429	-1.16001	0.138227	-8.39206	4.7769e-17	3.53912e-15	yes
Itga2	62.3232	-2.04303	0.24403	-8.37204	5.66314e-17	4.17409e-15	yes
A430093F15Rik	986.251	0.685333	0.0818951	8.36842	5.83938e-17	4.28191e-15	yes
Dusp6	3059.07	0.763204	0.0914029	8.34988	6.83319e-17	4.98509e-15	yes
Rassf5	5566.77	0.693145	0.0834855	8.30258	1.01878e-16	7.39469e-15	yes
Helz2	1192.74	-0.896151	0.108096	-8.29031	1.12955e-16	8.15733e-15	yes
H2-M3	514.691	-0.832565	0.100634	-8.2732	1.30411e-16	9.37057e-15	yes
Cd27	1630.82	0.667641	0.0807567	8.26732	1.37007e-16	9.79532e-15	yes
H13	4557.18	-0.523954	0.063511	-8.24982	1.58632e-16	1.1285e-14	yes
Csf1	3107.19	0.94465	0.11455	8.24661	1.62948e-16	1.15347e-14	yes
Ngp	103.85	4.11759	0.500025	8.23476	1.7992e-16	1.26733e-14	no
Fgf13	243.901	1.23299	0.149843	8.22852	1.89545e-16	1.32858e-14	no
Fads2	557.293	-0.893208	0.108892	-8.20273	2.34989e-16	1.63908e-14	no
Pqlc1	307.117	-1.28501	0.156855	-8.19235	2.56171e-16	1.77815e-14	no
Srprb	1019.96	-0.653057	0.0798937	-8.17407	2.98159e-16	2.05744e-14	yes
Ptp4a3	2877.64	0.653038	0.0798959	8.17361	2.99285e-16	2.05744e-14	yes
Slc7a3	274.519	-1.03889	0.127301	-8.16088	3.32604e-16	2.27555e-14	no
Ckap4	263.146	-1.12599	0.13816	-8.14988	3.64279e-16	2.48039e-14	no
Gpnmb	588.105	-1.19575	0.146803	-8.14527	3.78438e-16	2.56459e-14	no
F2r	2730.57	1.58232	0.194458	8.13708	4.04932e-16	2.73119e-14	no
Mthfd1l	1765.84	-0.491379	0.0605648	-8.11327	4.92752e-16	3.30792e-14	yes
Lbh	3960.84	0.684975	0.0844769	8.10843	5.12771e-16	3.42622e-14	no
Tmem214	1111.68	-0.689537	0.0850716	-8.10538	5.25816e-16	3.49705e-14	yes
Pecam1	1327.99	0.587697	0.0727423	8.07917	6.52097e-16	4.31682e-14	yes
Cacfd1	672.131	-0.702111	0.0869714	-8.0729	6.86467e-16	4.52341e-14	yes
Jade2	449.492	1.01265	0.125479	8.07028	7.01391e-16	4.60055e-14	no
Nqo2	105.017	1.71839	0.213073	8.06477	7.33721e-16	4.79063e-14	no
Mycn	73.4407	-2.19205	0.272365	-8.04819	8.4025e-16	5.46124e-14	no
Emb	3613.07	-0.492571	0.061207	-8.04763	8.4416e-16	5.46183e-14	yes
mt-Co1	172900	0.549589	0.0683892	8.0362	9.26656e-16	5.96858e-14	no
Nop2	1305.96	0.630488	0.0785094	8.03073	9.68972e-16	6.21315e-14	no
Ppif	1444.08	0.81846	0.101995	8.02449	1.01948e-15	6.50781e-14	no
Lgalsl	190.312	1.21972	0.152365	8.00522	1.19252e-15	7.57859e-14	no
Itga2b	79.7473	2.01075	0.252058	7.97735	1.4951e-15	9.45951e-14	no
Qtrtd1	277.23	1.04497	0.131007	7.97644	1.50619e-15	9.48767e-14	no
Pi4k2a	694.264	-0.661157	0.0830108	-7.96471	1.65607e-15	1.03861e-13	no
Metrnl	331.95	-0.905738	0.11379	-7.95976	1.7237e-15	1.0763e-13	no
Plgrkt	785.614	0.648847	0.0816049	7.95108	1.84894e-15	1.14948e-13	no
Rdh10	525.973	0.945078	0.11916	7.93119	2.17064e-15	1.34364e-13	no
Vsir	2358.02	0.772365	0.097413	7.92877	2.21327e-15	1.36412e-13	no
Cog6	849.277	-0.741255	0.0935346	-7.92494	2.28265e-15	1.40084e-13	yes
Nfxl1	152.884	-1.22972	0.155531	-7.90658	2.64552e-15	1.6166e-13	yes
Dapl1	740.111	1.50046	0.190193	7.88911	3.04343e-15	1.85183e-13	no
Ascc3	700.348	-0.783989	0.0994829	-7.88064	3.25698e-15	1.97337e-13	yes
Slc30a7	757.588	-0.724662	0.0922614	-7.85445	4.01539e-15	2.42262e-13	yes
Dynll1	3247.48	0.439463	0.0559551	7.85385	4.03453e-15	2.42394e-13	no
Selk	1890.24	-0.493815	0.0628889	-7.85218	4.0888e-15	2.44627e-13	no
Prmt6	602.186	0.765182	0.0975542	7.84366	4.37614e-15	2.60727e-13	no
B3gnt9	201.621	-1.0919	0.139248	-7.84145	4.45389e-15	2.64258e-13	yes
Tbc1d30	249.361	1.11158	0.141853	7.8361	4.64749e-15	2.74605e-13	no
Stx5a	1292.31	-0.842969	0.107712	-7.82615	5.03052e-15	2.96014e-13	yes
Pf4	117.676	1.82487	0.2333	7.82199	5.19935e-15	3.04695e-13	no
Limd2	11636.9	0.467733	0.0598513	7.81492	5.49992e-15	3.20993e-13	no
Mydgf	1412.17	-0.544555	0.0697484	-7.80742	5.83709e-15	3.39287e-13	yes
Peg10	113.661	-1.47632	0.189119	-7.80631	5.88845e-15	3.40886e-13	no
Pkp4	277.353	-1.00061	0.128305	-7.79866	6.2566e-15	3.60738e-13	no
Anxa5	1683.08	-0.552602	0.0709563	-7.78792	6.8124e-15	3.91207e-13	yes
Nfatc1	3315.15	0.797387	0.102434	7.78442	7.00324e-15	4.00557e-13	no
S100a13	1780.39	0.789526	0.101459	7.78169	7.1562e-15	4.07675e-13	no
Slamf6	1729.17	0.69639	0.0895065	7.78033	7.23348e-15	4.10443e-13	no
Ccr1	233.302	-1.01249	0.130218	-7.77536	7.52329e-15	4.25199e-13	yes
Dirc2	411.511	-0.887053	0.114272	-7.76266	8.31685e-15	4.682e-13	no
Npc1	1356.96	-0.573011	0.0738722	-7.75679	8.71058e-15	4.88442e-13	no
Slc15a3	312.674	-0.917616	0.118338	-7.75422	8.88872e-15	4.96484e-13	no
Agfg1	3466.97	0.633575	0.081994	7.72708	1.10037e-14	6.12228e-13	yes
Cpox	740.91	-0.876907	0.113627	-7.7174	1.18726e-14	6.58007e-13	no
Arrdc3	376.687	0.897278	0.116482	7.70315	1.32753e-14	7.32908e-13	yes
Inhba	1786.25	-0.9757	0.126672	-7.70257	1.33357e-14	7.3341e-13	yes
Il1r2	4933.86	-0.790561	0.102819	-7.68883	1.48481e-14	8.1346e-13	yes
Tnfsf4	452.977	1.19326	0.155522	7.67258	1.68576e-14	9.20026e-13	yes
Dgka	3691.76	0.549738	0.0716815	7.66917	1.73109e-14	9.41172e-13	yes
Jak2	5431.71	0.680155	0.088722	7.66614	1.77252e-14	9.60048e-13	yes
Slc35e1	2874.58	-0.453475	0.0591654	-7.66453	1.79482e-14	9.68459e-13	yes
Tmed10	3819.58	-0.431775	0.056369	-7.65979	1.86231e-14	9.99802e-13	yes
Maf	2032.84	-0.623257	0.0813707	-7.65948	1.86689e-14	9.99802e-13	yes
Copb2	4843.98	-0.422336	0.055213	-7.64922	2.02207e-14	1.07886e-12	no
Otud1	491.485	1.15162	0.150781	7.6377	2.21129e-14	1.17543e-12	no
Ctla4	3905.99	-0.670994	0.087886	-7.63482	2.26133e-14	1.19758e-12	yes
Sec61b	2476.32	-0.614978	0.0807175	-7.6189	2.55844e-14	1.34993e-12	yes
Atg13	982.323	-0.775861	0.102234	-7.58904	3.22276e-14	1.6942e-12	no
Nbas	371.17	-0.927898	0.122295	-7.58741	3.26371e-14	1.70944e-12	yes
Rgs16	1154.88	0.841099	0.110939	7.58166	3.4115e-14	1.78033e-12	no
Herpud1	3191.91	-0.431562	0.0570708	-7.56187	3.9731e-14	2.06587e-12	yes
Tox	260.781	2.14721	0.284008	7.56039	4.01876e-14	2.08204e-12	no
Gm12966	598.645	0.662765	0.0876748	7.55935	4.05087e-14	2.0911e-12	no
Cd96	657.301	0.82767	0.109553	7.555	4.18848e-14	2.15436e-12	no
Stt3a	9278.69	-0.435634	0.0576678	-7.55419	4.21477e-14	2.16011e-12	yes
Mxi1	806.607	-0.708535	0.0939802	-7.53919	4.72889e-14	2.41494e-12	yes
Egr1	3441.87	0.745151	0.099018	7.52541	5.25569e-14	2.67442e-12	yes
Chst2	732.551	1.04415	0.139479	7.48608	7.09635e-14	3.59825e-12	yes
Gpr174	1983.63	0.557025	0.0744423	7.48264	7.28427e-14	3.68049e-12	yes
Arhgef3	2606.19	0.563644	0.0754158	7.47382	7.79017e-14	3.92224e-12	yes
Tap1	3427.99	-0.649092	0.0869964	-7.46114	8.57785e-14	4.30367e-12	yes
Ccdc86	542.631	0.72672	0.0974423	7.45795	8.78776e-14	4.39357e-12	no
4932438H23Rik	198.306	-1.01309	0.136012	-7.44848	9.44202e-14	4.70423e-12	yes
Sec24a	836.038	-0.568656	0.0765247	-7.43102	1.07765e-13	5.35046e-12	yes
H2-T23	5154.96	-0.523695	0.070549	-7.42313	1.14382e-13	5.65934e-12	no
Gale	486.174	-0.853864	0.115101	-7.4184	1.1854e-13	5.84483e-12	no
Egr4	122.467	1.84215	0.248452	7.4145	1.22085e-13	5.99892e-12	no
Ccdc50	997.249	0.831874	0.112617	7.38678	1.50422e-13	7.36605e-12	yes
Nkg7	408.504	1.00399	0.136101	7.37677	1.62171e-13	7.91426e-12	no
St6gal1	3096.04	0.619282	0.0841682	7.35767	1.87146e-13	9.07121e-12	no
Crem	3152.24	-0.540301	0.0734295	-7.35809	1.86556e-13	9.07121e-12	yes
Acbd3	1458.23	-0.507519	0.0689862	-7.35681	1.88357e-13	9.09902e-12	yes
Rhoh	2211.3	0.466358	0.0635518	7.33824	2.16424e-13	1.04197e-11	no
Apaf1	1102.78	-0.597441	0.0814257	-7.33725	2.18021e-13	1.04613e-11	no
Pfkfb3	552.085	0.644108	0.0878975	7.32795	2.33705e-13	1.11764e-11	no
Arfgap1	1133.26	-0.525255	0.0717032	-7.32541	2.38176e-13	1.13522e-11	no
2410016O06Rik	493.385	0.767795	0.104981	7.31362	2.60034e-13	1.23529e-11	no
Ak2	4690.6	0.372916	0.0509966	7.31256	2.621e-13	1.23689e-11	yes
C2cd2l	486.48	-0.703827	0.0962481	-7.31264	2.6195e-13	1.23689e-11	no
6030458C11Rik	569.68	0.667548	0.0915932	7.28819	3.14151e-13	1.47764e-11	no
Bend3	278.786	1.01287	0.13914	7.27952	3.35022e-13	1.57065e-11	no
Pou2f2	178.308	1.54217	0.211916	7.27726	3.40662e-13	1.59187e-11	no
Spcs2-ps	368.941	-0.808325	0.11116	-7.27174	3.54875e-13	1.65289e-11	no
Lta	822.214	0.852339	0.11724	7.27003	3.59414e-13	1.66319e-11	yes
Nfx1	1878.36	0.415527	0.057153	7.27043	3.58342e-13	1.66319e-11	no
Itga3	1660.89	-0.750332	0.103437	-7.25399	4.04658e-13	1.86652e-11	yes
Gpr180	411.855	-0.735972	0.101519	-7.24959	4.1803e-13	1.922e-11	no
Polr1b	574.673	0.962651	0.132849	7.24619	4.28667e-13	1.96458e-11	no
Fyn	3270.52	0.59354	0.0820154	7.23693	4.58945e-13	2.09663e-11	no
Gart	1992.63	0.502176	0.0694397	7.23183	4.7653e-13	2.17003e-11	yes
Il2ra	38125.1	-0.342165	0.047389	-7.22036	5.18515e-13	2.35373e-11	yes
Gpr18	799.241	0.625306	0.0868244	7.20196	5.93519e-13	2.68567e-11	yes
Spryd3	788.446	-0.603287	0.0839418	-7.18697	6.62472e-13	2.98823e-11	yes
Chchd4	674.036	0.758744	0.105689	7.179	7.02243e-13	3.15766e-11	yes
Tmem43	1248.56	-0.692527	0.0966107	-7.16822	7.59794e-13	3.40574e-11	yes
D8Ertd82e	150.693	1.26285	0.176253	7.16502	7.77752e-13	3.47534e-11	no
Rnf185	563.529	-0.621513	0.0867884	-7.16125	7.9942e-13	3.56103e-11	no
Gm30292	221.231	-1.18464	0.165554	-7.1556	8.33049e-13	3.69931e-11	no
Mbnl1	7414.95	0.390755	0.0546648	7.14819	8.79269e-13	3.89247e-11	yes
Krtcap2	3055.57	-0.468941	0.0656763	-7.14019	9.32005e-13	4.11319e-11	yes
Fam129a	1349.39	-0.611411	0.0858269	-7.12377	1.05013e-12	4.62024e-11	yes
Kbtbd11	2872.81	0.739926	0.103911	7.12076	1.07331e-12	4.70774e-11	yes
Havcr2	800.239	0.87146	0.122669	7.10416	1.21059e-12	5.29363e-11	yes
Mxd1	346.984	-0.756529	0.106537	-7.1011	1.23771e-12	5.39574e-11	no
Tfg	1275.14	-0.518394	0.073154	-7.08634	1.37703e-12	5.98485e-11	yes
Cd247	5535.86	0.411465	0.0582772	7.06048	1.65931e-12	7.18982e-11	yes
Cd69	1449.95	0.64468	0.0913291	7.05887	1.67867e-12	7.25176e-11	yes
2810403A07Rik	737.671	-0.586904	0.0834777	-7.03066	2.05552e-12	8.85298e-11	yes
Tram1	7140.33	-0.381321	0.0544977	-6.99702	2.61469e-12	1.12275e-10	yes
Psme4	1281.27	-0.526913	0.0753549	-6.99243	2.70173e-12	1.15665e-10	no
Trim30d	268.041	-0.86901	0.124365	-6.98759	2.79655e-12	1.19367e-10	yes
Dhx58	134.685	-1.50535	0.215725	-6.97809	2.99224e-12	1.2734e-10	no
Dgat1	385.99	-0.845458	0.121322	-6.96869	3.19909e-12	1.35337e-10	no
Galnt11	183.196	1.05176	0.150921	6.9689	3.19437e-12	1.35337e-10	no
Chd7	1033.84	-0.752669	0.108117	-6.96163	3.36352e-12	1.41873e-10	yes
Copg1	2348.52	-0.565581	0.0812649	-6.95973	3.4093e-12	1.42815e-10	yes
Dusp16	1622.12	-0.532873	0.0765681	-6.95946	3.41582e-12	1.42815e-10	yes
Mllt11	1373.2	0.7319	0.105163	6.95966	3.41094e-12	1.42815e-10	no
Cdk5rap3	515.484	-0.684929	0.0984293	-6.95859	3.43706e-12	1.43284e-10	yes
Rrp9	1259.6	0.593627	0.0854884	6.94394	3.81308e-12	1.58498e-10	no
Timp1	142.847	-1.21674	0.175437	-6.93548	4.04832e-12	1.67788e-10	no
Copb1	4267.93	-0.375529	0.0542001	-6.92857	4.25121e-12	1.75688e-10	yes
Ptger2	1137.21	0.543469	0.0784656	6.92621	4.32259e-12	1.78123e-10	yes
Atp2b4	1401.76	-0.45804	0.0661551	-6.92373	4.39916e-12	1.80758e-10	yes
Chpf2	646.901	-0.555181	0.0802326	-6.91965	4.52754e-12	1.85499e-10	yes
Ube2l6	205.074	-1.11398	0.16106	-6.91659	4.62643e-12	1.8901e-10	no
H2-Q7	3904.39	-0.859335	0.124722	-6.89	5.57918e-12	2.27284e-10	yes
Gbf1	1233.14	-0.668948	0.0973366	-6.87252	6.30755e-12	2.56226e-10	yes
Vps37c	243.211	-0.85039	0.123797	-6.86924	6.45453e-12	2.61454e-10	yes
Sdc3	372.224	-0.820047	0.11943	-6.86636	6.58607e-12	2.66029e-10	no
Slc35c1	1203.12	-0.640701	0.0933896	-6.86052	6.861e-12	2.76353e-10	no
Dhdds	767.823	-0.56825	0.0828492	-6.85884	6.94196e-12	2.78048e-10	yes
Slc29a1	1352.81	0.522264	0.0761444	6.85886	6.94126e-12	2.78048e-10	no
Ficd	137.368	-1.13625	0.165834	-6.85175	7.29531e-12	2.91385e-10	yes
Gramd4	657.456	0.586549	0.0858397	6.83307	8.31173e-12	3.31057e-10	no
Cd48	3046.73	0.447926	0.0656312	6.82489	8.7995e-12	3.49511e-10	no
Gm5483	109.779	-1.2411	0.182239	-6.81028	9.74067e-12	3.85822e-10	yes
Bclaf1	709.915	-0.578247	0.084924	-6.80899	9.82867e-12	3.88233e-10	no
Slc19a1	890.954	0.692721	0.101886	6.79898	1.0536e-11	4.15024e-10	no
Naf1	442.221	0.905211	0.133367	6.78736	1.14207e-11	4.48638e-10	no
Hid1	126.562	-2.12555	0.313321	-6.78394	1.1694e-11	4.58115e-10	no
Pycr1	227.381	-0.845878	0.124852	-6.77506	1.24358e-11	4.83204e-10	yes
Thy1	17395.1	0.317018	0.0467912	6.77517	1.2426e-11	4.83204e-10	yes
Rtp4	212.18	-1.9957	0.294553	-6.77535	1.24106e-11	4.83204e-10	no
Plin2	291.357	-0.901629	0.133095	-6.77434	1.24974e-11	4.84283e-10	no
0610007P14Rik	1984.14	-0.432325	0.0638474	-6.77123	1.27688e-11	4.93461e-10	no
Vcp	1750.99	-0.413099	0.0610202	-6.76987	1.28898e-11	4.96797e-10	yes
Bcl9	400.175	0.749467	0.110763	6.76642	1.32008e-11	5.07416e-10	no
Wdr77	983.849	0.566675	0.0838171	6.76085	1.37183e-11	5.25893e-10	no
Pi4k2b	327.311	-0.885024	0.130953	-6.75834	1.39579e-11	5.33648e-10	no
Mcfd2	452.447	-0.712933	0.105497	-6.75782	1.40085e-11	5.34155e-10	yes
Tbl2	781.621	-0.513534	0.0760372	-6.75373	1.44093e-11	5.47974e-10	yes
Slc27a4	429.342	-0.738296	0.109379	-6.74986	1.47991e-11	5.61306e-10	no
Ubash3b	495.863	0.835123	0.123738	6.7491	1.48763e-11	5.6274e-10	no
Rnf19a	1544.89	0.611089	0.0905525	6.74845	1.49429e-11	5.63771e-10	yes
Sqstm1	6750.72	-0.465129	0.0690221	-6.73884	1.59652e-11	6.00754e-10	yes
S100a6	5277.19	0.61531	0.0913142	6.73838	1.60159e-11	6.01079e-10	no
Kras	1955.05	0.603982	0.089692	6.73396	1.65107e-11	6.18029e-10	no
Srp9	1674.45	-0.475265	0.0706364	-6.72833	1.71624e-11	6.40746e-10	yes
Hmgn2	1770.85	0.433282	0.0644752	6.72013	1.81557e-11	6.76062e-10	yes
Ndufaf4	426.513	0.795355	0.118403	6.71737	1.85028e-11	6.87198e-10	no
Cdc45	754.543	-0.518857	0.0772853	-6.71352	1.89981e-11	7.03765e-10	yes
Tmc6	2304.82	0.50869	0.0758742	6.70439	2.02246e-11	7.47265e-10	yes
H2-Q6	772.905	-1.00682	0.150237	-6.70154	2.06227e-11	7.60012e-10	no
Slc25a12	1118.14	-0.508167	0.0758488	-6.69974	2.08789e-11	7.67472e-10	no
Ptk2b	2000.74	0.503031	0.0751902	6.69011	2.23007e-11	8.17634e-10	yes
Srrt	1347.14	-0.528165	0.0791068	-6.67661	2.44534e-11	8.94271e-10	yes
Gimap3	2168.79	0.484634	0.0726084	6.67463	2.47853e-11	9.04095e-10	yes
Os9	2831.37	-0.469429	0.0703402	-6.67369	2.49452e-11	9.0761e-10	yes
Rpf2	716.723	0.680211	0.101934	6.67308	2.50493e-11	9.09088e-10	no
Etv5	347.822	-0.752903	0.113016	-6.66194	2.70244e-11	9.77244e-10	yes
Rgs2	967.989	-0.694017	0.10418	-6.66172	2.7064e-11	9.77244e-10	yes
Sh2b1	523.179	-0.629773	0.0946062	-6.65679	2.79874e-11	1.00804e-09	yes
Umps	809.877	0.570949	0.0860712	6.63345	3.27919e-11	1.17812e-09	no
Cdkn1a	6795.03	0.330249	0.0497962	6.63201	3.31153e-11	1.18676e-09	yes
Uggt1	2952.54	-0.440753	0.0665492	-6.62297	3.52052e-11	1.2585e-09	yes
Ddb1	11455.6	-0.369395	0.0558351	-6.61583	3.69482e-11	1.31751e-09	yes
Dpagt1	823.048	-0.554293	0.0838462	-6.61083	3.82181e-11	1.35941e-09	yes
Apbb1ip	877.287	0.617877	0.093554	6.60449	3.98877e-11	1.41527e-09	yes
Sec23ip	1943.82	-0.427922	0.0649674	-6.58672	4.49647e-11	1.59146e-09	yes
Pde4b	1097.84	-0.591364	0.0897884	-6.58619	4.51251e-11	1.59319e-09	yes
Ramp3	197.863	-1.15449	0.17545	-6.58018	4.69888e-11	1.65491e-09	no
Slc28a2	846.998	0.52034	0.0791305	6.57571	4.84202e-11	1.70113e-09	no
Tmed3	882.993	-0.607319	0.0925177	-6.56436	5.22582e-11	1.83147e-09	yes
Nme7	182.852	-1.01454	0.154639	-6.56071	5.35526e-11	1.87225e-09	no
Ero1l	12681.8	-0.490331	0.0747426	-6.56026	5.37152e-11	1.87335e-09	yes
Gfod1	666.296	0.946996	0.144403	6.55799	5.45377e-11	1.89741e-09	yes
Spcs3	4949.11	-0.422145	0.0643832	-6.55676	5.49898e-11	1.90849e-09	yes
Trmt61a	333.03	0.718746	0.109768	6.54788	5.83598e-11	2.02055e-09	no
Dapk1	192.124	0.936635	0.143249	6.5385	6.21406e-11	2.14625e-09	no
Tmed2	2337.59	-0.406532	0.0622734	-6.52818	6.65718e-11	2.29376e-09	yes
Kdm6b	1274.12	0.7994	0.12247	6.52731	6.69611e-11	2.30163e-09	yes
Yif1b	727.424	-0.514134	0.0788559	-6.51991	7.03499e-11	2.40654e-09	yes
Flrt3	69.1268	-1.52479	0.23386	-6.52008	7.0271e-11	2.40654e-09	no
Irgm1	906.432	-0.687347	0.105482	-6.51623	7.20984e-11	2.46047e-09	yes
Ptprcap	7757.66	0.338791	0.0520095	6.51401	7.31712e-11	2.49113e-09	no
Cdca7	832.819	0.685618	0.105437	6.50264	7.89203e-11	2.68048e-09	no
Parp14	530.606	-0.69345	0.106763	-6.4952	8.29248e-11	2.80981e-09	no
Tyrobp	166.915	1.8001	0.277196	6.49399	8.35932e-11	2.82577e-09	yes
Glipr2	6592.42	0.374138	0.0577225	6.48166	9.07175e-11	3.05936e-09	no
Nampt	1898.18	-0.439724	0.0679087	-6.47523	9.46692e-11	3.18512e-09	no
Cpa3	161.121	0.969094	0.149886	6.46553	1.00946e-10	3.38834e-09	no
Ifi47	1962.47	0.571997	0.0884881	6.46411	1.01895e-10	3.41218e-09	yes
Atf6	1359.72	-0.56281	0.0870724	-6.46371	1.0217e-10	3.41338e-09	yes
mt-Tp	1169.34	0.588819	0.091133	6.46109	1.0395e-10	3.46475e-09	no
P4ha2	174.424	-0.948299	0.147365	-6.43505	1.2343e-10	4.10447e-09	no
Brca1	439.538	-0.688138	0.106967	-6.43316	1.24976e-10	4.14625e-09	no
Prkcsh	3056.56	-0.40967	0.0637285	-6.42836	1.28988e-10	4.26944e-09	yes
Orai1	2404.68	0.631662	0.0983937	6.41974	1.36505e-10	4.5078e-09	no
2010005H15Rik	217.874	-0.894513	0.139611	-6.4072	1.48213e-10	4.88318e-09	no
Dnpep	598.471	-0.761021	0.118888	-6.40117	1.5419e-10	5.06842e-09	yes
Gem	982.83	-0.663904	0.103808	-6.39548	1.60044e-10	5.24879e-09	no
Hbs1l	787.745	-0.543121	0.0850368	-6.38689	1.69294e-10	5.52678e-09	yes
Sh3bgrl	1680.45	0.397281	0.0621996	6.38719	1.68962e-10	5.52678e-09	no
Twistnb	715.727	0.632383	0.0991125	6.38045	1.76565e-10	5.75104e-09	yes
Fcer1g	119.014	1.32939	0.208388	6.37936	1.77829e-10	5.77903e-09	no
Lyst	224.354	-1.25422	0.197038	-6.36537	1.94822e-10	6.31692e-09	yes
Slfn2	12702.4	0.42918	0.0674505	6.3629	1.97984e-10	6.40491e-09	yes
Zap70	4856.14	0.348209	0.0547426	6.36085	2.00645e-10	6.44723e-09	no
Ddx58	590.372	-0.709791	0.111584	-6.36106	2.00365e-10	6.44723e-09	no
Ufl1	314.604	-0.823306	0.129431	-6.36097	2.00481e-10	6.44723e-09	yes
Cmpk2	165.921	-1.3085	0.205821	-6.35746	2.05123e-10	6.57635e-09	no
Cep68	416.993	0.653529	0.102849	6.35426	2.09432e-10	6.69948e-09	no
Slc35a2	679.528	-0.516183	0.0812751	-6.35105	2.13847e-10	6.82544e-09	no
Mcm6	4163.89	-0.338439	0.0533238	-6.34686	2.19751e-10	6.99826e-09	no
Slpi	114.028	1.48926	0.234963	6.33826	2.3237e-10	7.38368e-09	no
Pus7	334.828	0.787941	0.124599	6.32381	2.55189e-10	8.09079e-09	no
Pkp3	1182.98	0.459105	0.0726198	6.32204	2.58135e-10	8.16609e-09	no
Tgm2	182.357	-1.33732	0.211681	-6.31762	2.65626e-10	8.38453e-09	yes
Gmppa	522.951	-0.841061	0.13315	-6.31663	2.67327e-10	8.41961e-09	yes
Slc17a6	2863.67	-1.43803	0.227901	-6.30991	2.79205e-10	8.77442e-09	yes
Il13	14038.6	-0.557218	0.0883208	-6.30902	2.80799e-10	8.80514e-09	yes
Sptlc1	4242.66	0.427453	0.0677852	6.30599	2.86357e-10	8.95979e-09	no
Kcnq5	223.618	-0.85721	0.13606	-6.30024	2.97186e-10	9.2783e-09	no
Psph	1415.86	-0.471203	0.0749083	-6.2904	3.16649e-10	9.8644e-09	yes
Ptpn5	145.086	-1.10392	0.175653	-6.28467	3.28557e-10	1.02131e-08	no
Tesc	1160.25	0.479327	0.076306	6.28165	3.35008e-10	1.03686e-08	no
Tbc1d4	336.094	1.22278	0.194655	6.28178	3.34712e-10	1.03686e-08	no
Atad3a	459.168	0.642567	0.102358	6.27762	3.43797e-10	1.06176e-08	no
Plk1	920.905	-0.542674	0.0865335	-6.27126	3.58143e-10	1.10368e-08	no
Cwc15	2158.13	-0.397115	0.0633483	-6.26876	3.63946e-10	1.11915e-08	no
Cst7	5358.98	0.395659	0.0632653	6.25398	4.00131e-10	1.22778e-08	yes
Eef1e1	1263.48	0.687871	0.110228	6.24046	4.36273e-10	1.33582e-08	no
Saraf	5834.65	-0.382072	0.0612757	-6.2353	4.50911e-10	1.37769e-08	yes
Capn3	37.1556	2.45794	0.394589	6.22912	4.6907e-10	1.43011e-08	no
Dnajc10	1879.67	-0.425307	0.0684847	-6.21025	5.29004e-10	1.60599e-08	yes
Cdc14b	248.507	-0.755715	0.121683	-6.21051	5.28145e-10	1.60599e-08	no
Colgalt1	901.763	-0.477575	0.0770274	-6.20007	5.64397e-10	1.70981e-08	no
Acss1	284.534	1.07274	0.173139	6.19582	5.79829e-10	1.74915e-08	no
Smco4	515.418	0.64905	0.104751	6.19615	5.78623e-10	1.74915e-08	no
Spty2d1	1131.89	-0.424077	0.0684793	-6.19278	5.91121e-10	1.77946e-08	yes
Erf	723.044	0.547443	0.0886024	6.17864	6.46555e-10	1.94225e-08	no
Ei24	1915.04	0.373436	0.0604469	6.17792	6.49503e-10	1.94701e-08	no
Epcam	130.874	1.03701	0.167988	6.17311	6.69585e-10	2.00301e-08	no
Fosl1	245.657	0.798352	0.129484	6.16566	7.01886e-10	2.09525e-08	no
Tbc1d15	1508.1	-0.435761	0.0706875	-6.16461	7.0655e-10	2.10236e-08	yes
Bsg	9402.63	-0.383193	0.0621616	-6.16447	7.07206e-10	2.10236e-08	no
Trim32	473.527	0.639457	0.103843	6.15795	7.36918e-10	2.18614e-08	no
Ufsp2	457.059	-0.688633	0.111959	-6.15077	7.71085e-10	2.28276e-08	yes
Ppt1	4067.28	-0.42158	0.068573	-6.1479	7.85154e-10	2.31483e-08	no
Mib2	189.217	-0.871907	0.141819	-6.14804	7.84477e-10	2.31483e-08	no
Npas2	30.5027	2.19899	0.35782	6.14552	7.97015e-10	2.34496e-08	no
Alg12	220.71	-0.809083	0.131798	-6.13879	8.31531e-10	2.44149e-08	yes
Ccl4	7360.85	0.619187	0.100879	6.13795	8.35951e-10	2.44944e-08	no
Scfd1	829.714	-0.462568	0.0753851	-6.13607	8.45904e-10	2.47353e-08	yes
Heatr3	760.928	0.548715	0.089519	6.12959	8.81041e-10	2.56873e-08	no
Piwil2	139.985	-1.17574	0.19182	-6.12941	8.82051e-10	2.56873e-08	yes
Fem1b	1295.8	-0.478662	0.0781056	-6.12839	8.87744e-10	2.58005e-08	no
Kcnab2	3163.31	-0.590849	0.096494	-6.12317	9.17325e-10	2.64987e-08	yes
Tnfsf9	310.511	0.983024	0.160538	6.12332	9.16439e-10	2.64987e-08	no
Smim3	1933.65	0.538362	0.087916	6.1236	9.14865e-10	2.64987e-08	yes
Noc4l	1271.77	0.462405	0.0755748	6.11851	9.44526e-10	2.72294e-08	no
Snx30	195.773	-0.829135	0.135777	-6.1066	1.01777e-09	2.92819e-08	no
Gm4955	289.803	-1.56608	0.256732	-6.10007	1.06024e-09	3.03815e-08	no
Cep170	523.244	-0.676238	0.110855	-6.1002	1.05936e-09	3.03815e-08	no
Id3	273.755	1.08326	0.177683	6.09661	1.08344e-09	3.09842e-08	no
Rnf128	642.514	-0.542941	0.0891409	-6.09082	1.12335e-09	3.20613e-08	no
Srpr	3497.87	-0.378557	0.0622212	-6.08405	1.17181e-09	3.3378e-08	no
Sox5	70.1318	-1.47252	0.242627	-6.06904	1.28675e-09	3.65789e-08	yes
Ubald2	1283.43	-0.501457	0.0827435	-6.06038	1.35803e-09	3.85288e-08	yes
Srsf7	3272.3	0.549829	0.0908912	6.04931	1.45463e-09	4.11878e-08	yes
Sfr1	2760.16	-0.358746	0.0594031	-6.03917	1.54907e-09	4.37749e-08	yes
Cd274	2070.74	0.712347	0.118393	6.01679	1.77913e-09	5.01771e-08	yes
Cnih2	52.4934	1.62706	0.270465	6.01577	1.79035e-09	5.03942e-08	no
Adgrl2	37.0999	-2.15815	0.358821	-6.01457	1.8036e-09	5.06673e-08	no
Perp	922.964	-0.538769	0.0895827	-6.01421	1.80761e-09	5.06804e-08	yes
Slc25a40	634.888	0.586541	0.0975425	6.01319	1.81909e-09	5.09026e-08	yes
Copz1	2558.86	-0.368658	0.0614314	-6.00112	1.95957e-09	5.47265e-08	yes
Bid	224.779	0.985302	0.164239	5.99919	1.98306e-09	5.52541e-08	yes
Rnd3	312.445	1.10726	0.184577	5.99893	1.9862e-09	5.52541e-08	no
Lrba	514.596	-0.633579	0.105691	-5.99466	2.03911e-09	5.66158e-08	yes
Shc1	1249.4	-0.400139	0.0668174	-5.98854	2.11729e-09	5.86728e-08	yes
Ncapg	918.187	-0.436846	0.0730566	-5.97956	2.23747e-09	6.18831e-08	no
Ms4a6b	5779.12	0.707104	0.118289	5.97776	2.26226e-09	6.2448e-08	no
Pde4d	666.791	-0.65371	0.109399	-5.97546	2.29435e-09	6.32119e-08	no
Rnh1	2946.35	-0.367094	0.0614523	-5.97365	2.31999e-09	6.37953e-08	yes
Dip2c	303.628	-0.982753	0.164548	-5.97244	2.33738e-09	6.415e-08	yes
Ticam1	804.252	-0.603957	0.101195	-5.96828	2.39772e-09	6.56801e-08	yes
Rnf149	641.439	0.602735	0.10101	5.96709	2.41524e-09	6.60334e-08	no
Angptl2	451.315	1.94317	0.325973	5.96114	2.50483e-09	6.83522e-08	no
Cnbp	12575.9	0.395713	0.0663966	5.95984	2.5249e-09	6.87687e-08	yes
Hvcn1	1027.72	0.510059	0.0855991	5.9587	2.54251e-09	6.91165e-08	yes
B930041F14Rik	113.639	1.11897	0.187842	5.95698	2.56937e-09	6.97142e-08	no
Serpinb6a	648.949	0.510226	0.085699	5.95369	2.62162e-09	7.09972e-08	no
Arfgef3	423.13	-0.600563	0.100967	-5.94811	2.71262e-09	7.32399e-08	yes
Osm	573.842	-0.570738	0.0959549	-5.94798	2.71468e-09	7.32399e-08	yes
Tmem258	1201.06	-0.436915	0.0734676	-5.94705	2.73024e-09	7.35212e-08	yes
Znhit6	289.359	0.778511	0.130966	5.94439	2.77495e-09	7.45845e-08	no
Tnfrsf8	2848.34	-0.665629	0.112027	-5.94168	2.82116e-09	7.56842e-08	yes
Igfbp4	8665.31	0.467623	0.0787079	5.94124	2.82866e-09	7.57434e-08	no
Rnf138	928.33	0.494577	0.0833053	5.93692	2.90431e-09	7.76237e-08	no
Ikzf1	7295.42	0.298158	0.050224	5.93656	2.91058e-09	7.76464e-08	yes
Mphosph10	507.346	0.543723	0.0917028	5.92919	3.04439e-09	8.10647e-08	no
Pdcl	772.404	-0.481595	0.0812817	-5.92502	3.12262e-09	8.29933e-08	yes
St8sia1	824.622	0.55449	0.0936816	5.91888	3.24145e-09	8.59917e-08	yes
H2afv	1582.25	0.546173	0.0923476	5.91432	3.33258e-09	8.82454e-08	no
Oasl2	43.8888	-2.70036	0.457113	-5.90742	3.47506e-09	9.18482e-08	yes
Pik3cg	1414.29	-0.460325	0.0782376	-5.88368	4.01253e-09	1.05858e-07	yes
Ptms	1988.26	0.367212	0.0624249	5.88247	4.04186e-09	1.06436e-07	no
Gm24187	400.057	-1.19235	0.202904	-5.87642	4.19243e-09	1.10198e-07	no
Epha2	826.621	-0.460186	0.0783188	-5.8758	4.20817e-09	1.10408e-07	no
Gnai1	199.07	0.843435	0.143781	5.86611	4.46125e-09	1.16834e-07	no
Uvrag	848.223	-0.561542	0.0957639	-5.86381	4.5236e-09	1.1825e-07	yes
Dgkz	2278.48	0.536151	0.0914645	5.86185	4.57728e-09	1.19435e-07	no
Gls	1737.39	-0.423395	0.0722529	-5.8599	4.63156e-09	1.20632e-07	yes
Cirh1a	1586.7	0.462711	0.0790236	5.85535	4.76005e-09	1.23753e-07	no
G3bp1	5572.09	0.294305	0.0503312	5.84736	4.99427e-09	1.29606e-07	yes
Oas1a	81.6592	-2.64833	0.453032	-5.84579	5.0416e-09	1.30597e-07	no
Asb2	777.424	-0.514761	0.0881202	-5.84158	5.1708e-09	1.33702e-07	yes
Zmat3	2307.24	0.346064	0.0592497	5.84077	5.19595e-09	1.3411e-07	yes
Tmem201	338.131	0.659824	0.113055	5.83633	5.33641e-09	1.37487e-07	no
Ankrd46	860.787	0.485407	0.0831751	5.83596	5.34803e-09	1.37539e-07	yes
Rab1a	4313.03	-0.405969	0.0695999	-5.8329	5.44738e-09	1.39842e-07	yes
Sec11a	3129.7	-0.356424	0.0611566	-5.82805	5.60777e-09	1.43702e-07	yes
Maged2	236.828	-0.784182	0.134593	-5.82632	5.66619e-09	1.44939e-07	no
Ppm1f	613.629	0.547097	0.0939502	5.82327	5.77084e-09	1.47352e-07	no
Cdk16	209.042	-0.775026	0.133154	-5.82052	5.86646e-09	1.49527e-07	yes
Slc26a2	653.995	-0.540732	0.0930014	-5.81423	6.09134e-09	1.54982e-07	yes
Vwf	43.4698	2.20419	0.379229	5.8123	6.16202e-09	1.56502e-07	no
Cd9	596.701	1.02265	0.176022	5.80979	6.25517e-09	1.58586e-07	yes
Phf11b	638.19	-0.518808	0.0893225	-5.80826	6.31262e-09	1.5976e-07	no
Pigo	313.479	-0.643359	0.110878	-5.80239	6.53767e-09	1.65163e-07	no
Herc6	251.504	-0.820208	0.141502	-5.79644	6.77365e-09	1.70823e-07	no
Filip1l	102.556	1.24026	0.214109	5.79268	6.92722e-09	1.74388e-07	yes
Tex10	941.535	0.445359	0.0769055	5.79098	6.99756e-09	1.75849e-07	no
Hspa14	2052.68	0.417241	0.0720766	5.78885	7.08707e-09	1.77786e-07	no
Cblb	1259.92	0.513519	0.0888519	5.7795	7.49233e-09	1.87623e-07	yes
Creb3	1056	-0.535503	0.0927515	-5.77353	7.76294e-09	1.9406e-07	no
Rsu1	621.562	0.52194	0.0904379	5.77126	7.8682e-09	1.96348e-07	yes
Lef1	2970.65	0.339612	0.0588675	5.76909	7.97021e-09	1.98547e-07	yes
Wdr55	629.026	0.517042	0.0896545	5.76704	8.06744e-09	2.0062e-07	no
Fads1	427.536	-0.583739	0.101299	-5.76256	8.28465e-09	2.05664e-07	no
Slco3a1	678.319	-0.748528	0.12992	-5.76144	8.34009e-09	2.06681e-07	yes
Csk	5804.71	0.422865	0.0734311	5.75867	8.47815e-09	2.09739e-07	yes
Sema4f	767.772	-0.606918	0.105455	-5.75523	8.65263e-09	2.13686e-07	no
Utp15	1440.43	0.578574	0.100575	5.75263	8.78657e-09	2.16619e-07	no
Srsf5	1448.17	0.435408	0.0757071	5.75122	8.86022e-09	2.17737e-07	yes
H2-T24	183.694	-0.997602	0.17346	-5.75118	8.86238e-09	2.17737e-07	yes
Foxo1	3074.74	-0.457235	0.07966	-5.73983	9.47707e-09	2.3244e-07	yes
Cdr2	482.889	-0.732402	0.127694	-5.73559	9.7175e-09	2.37929e-07	no
Inadl	281.812	0.769218	0.134195	5.73207	9.92107e-09	2.42498e-07	no
Aldh1l2	73.0757	-1.27204	0.221936	-5.73153	9.95263e-09	2.42854e-07	no
Ubxn4	1561.99	-0.36432	0.0637689	-5.71313	1.10918e-08	2.70189e-07	yes
Ext1	398.058	-0.760316	0.133163	-5.70965	1.13211e-08	2.75308e-07	no
Srsf2	3601.22	0.426773	0.074846	5.70201	1.18405e-08	2.87449e-07	yes
Aen	575.125	0.489346	0.0858409	5.70062	1.19371e-08	2.89303e-07	no
Rrp15	611.406	0.579615	0.101692	5.69973	1.19998e-08	2.9033e-07	no
Spata5	585.951	0.569971	0.100009	5.6992	1.2037e-08	2.90739e-07	no
Gm10698	1738.34	-0.386526	0.0678827	-5.69402	1.24081e-08	2.99195e-07	no
Slc30a5	2052.4	-0.380814	0.0668854	-5.69353	1.24443e-08	2.99564e-07	yes
Grn	840.903	-0.552232	0.0970663	-5.68922	1.27619e-08	3.06693e-07	yes
Erp44	1789.78	-0.355521	0.0625333	-5.6853	1.30582e-08	3.13287e-07	no
Haus2	513.629	0.522202	0.0918636	5.68454	1.31166e-08	3.14162e-07	yes
Rsl24d1	915.756	0.464998	0.0818224	5.68302	1.3234e-08	3.16442e-07	no
Pdlim4	241.073	2.65909	0.467973	5.68214	1.3302e-08	3.17538e-07	no
Ppat	1186.33	0.517568	0.0911295	5.67947	1.35111e-08	3.21992e-07	no
Dennd2d	1426.87	0.386846	0.0682236	5.67027	1.42573e-08	3.39209e-07	yes
Pim3	1394.87	0.561985	0.0991972	5.66532	1.46747e-08	3.4856e-07	yes
Pgk1	2667.63	-0.366355	0.0647439	-5.65852	1.52683e-08	3.62058e-07	no
Spata6	406.18	-0.615096	0.108722	-5.65749	1.53606e-08	3.63645e-07	no
St6galnac4	484.008	0.691917	0.122332	5.65605	1.54898e-08	3.66098e-07	no
Synpo	65.5679	1.35671	0.240294	5.64604	1.64183e-08	3.87402e-07	no
Rint1	175.64	-0.922052	0.163335	-5.64514	1.65046e-08	3.88796e-07	no
Cdc42se1	12436.9	0.34526	0.0611684	5.64442	1.65741e-08	3.8979e-07	no
Wdr43	1878.5	0.493718	0.0875167	5.64142	1.68655e-08	3.95343e-07	yes
Gnpda1	2691.74	0.359058	0.0636466	5.64143	1.68641e-08	3.95343e-07	yes
Tnfaip1	646.445	-0.509665	0.0904345	-5.63574	1.74312e-08	4.07935e-07	yes
Cox6b2	179.4	0.838466	0.148879	5.63186	1.78272e-08	4.16523e-07	no
Etfdh	441.366	-0.60049	0.106647	-5.63063	1.79549e-08	4.1882e-07	no
Gabpb1	1890.24	0.424126	0.0753495	5.62878	1.81494e-08	4.22668e-07	yes
Acly	4493.65	-0.319098	0.0567283	-5.62502	1.8549e-08	4.31271e-07	no
Cd6	6719.92	0.409802	0.0729582	5.61695	1.94358e-08	4.51158e-07	no
Rcan3	1237.16	-0.434584	0.0774203	-5.61331	1.98489e-08	4.59998e-07	yes
Gm10320	311.645	-0.706712	0.12598	-5.60973	2.02646e-08	4.68874e-07	no
Tmem138	215.615	-0.723424	0.129017	-5.60719	2.0564e-08	4.75032e-07	no
Alcam	913.38	0.532057	0.0949481	5.60367	2.09864e-08	4.82825e-07	yes
Gfra1	17.5295	-2.91572	0.520336	-5.60353	2.10027e-08	4.82825e-07	no
Fam212b	212.783	0.734753	0.131118	5.60377	2.09743e-08	4.82825e-07	no
Rasa1	811.001	0.452133	0.0807011	5.60255	2.11215e-08	4.84778e-07	yes
Smad2	1010.41	0.41346	0.0738445	5.59906	2.15514e-08	4.93129e-07	no
Car5b	561.174	-0.532018	0.0950242	-5.59876	2.15889e-08	4.93129e-07	no
Sema7a	1410.7	0.543288	0.0970349	5.59889	2.15724e-08	4.93129e-07	no
Mir6236	12719.2	-1.54817	0.276593	-5.59727	2.17751e-08	4.9659e-07	no
Mtrr	747.848	0.558275	0.0998499	5.59114	2.25582e-08	5.13629e-07	yes
Rb1	943.878	0.452416	0.0809351	5.58986	2.27246e-08	5.16237e-07	no
Cmtr2	404.631	0.606209	0.108451	5.58971	2.27449e-08	5.16237e-07	no
Tpx2	1045.36	-0.507455	0.0908864	-5.58339	2.3587e-08	5.34501e-07	no
Fam53b	779.985	0.6706	0.120215	5.57836	2.42803e-08	5.49019e-07	no
Tusc3	1211.66	-0.420151	0.0753204	-5.57818	2.43044e-08	5.49019e-07	no
Tsc22d1	165.754	-0.998152	0.179067	-5.57419	2.48682e-08	5.60868e-07	yes
Vldlr	236.314	-0.727668	0.130668	-5.56881	2.56479e-08	5.77543e-07	no
Nsun3	308.314	0.673379	0.120976	5.56623	2.6031e-08	5.85248e-07	no
BC035044	77.8566	1.36198	0.244861	5.56227	2.66285e-08	5.97741e-07	no
Dym	318.926	-0.67769	0.121853	-5.56156	2.67378e-08	5.99254e-07	yes
Lars	1758.69	-0.360188	0.0647965	-5.55876	2.71703e-08	6.07993e-07	yes
Smim13	276.704	0.774113	0.139353	5.55504	2.77547e-08	6.201e-07	no
Pkm	47925.2	-0.246846	0.0444516	-5.55315	2.8057e-08	6.25878e-07	yes
St3gal6	700.184	-0.50986	0.0918529	-5.55084	2.84305e-08	6.3322e-07	yes
Nmd3	1015.39	0.449754	0.0810453	5.54942	2.86626e-08	6.37396e-07	no
Mettl13	340.707	0.707338	0.127774	5.53586	3.09711e-08	6.87665e-07	no
Mif	3626.16	-0.281407	0.0509084	-5.52772	3.24423e-08	7.19212e-07	yes
Aurka	940.257	-0.451012	0.0817313	-5.51823	3.42437e-08	7.57974e-07	no
Cd3g	9707.35	0.327836	0.0594288	5.51645	3.45922e-08	7.64504e-07	no
Rsl1d1	2463.01	0.389515	0.0706526	5.51311	3.52547e-08	7.77943e-07	no
Mcoln3	55.782	1.56585	0.284528	5.50334	3.72663e-08	8.21064e-07	no
Fkbp5	847.957	0.466251	0.084741	5.50208	3.75347e-08	8.25706e-07	yes
Ehd1	1764.94	-0.374097	0.0680555	-5.49693	3.86449e-08	8.47521e-07	yes
Prf1	267.198	0.832285	0.151405	5.49708	3.8614e-08	8.47521e-07	no
Adar	1383.24	-0.405121	0.0737623	-5.49225	3.96855e-08	8.69008e-07	yes
Rnf24	129.631	-0.908617	0.165636	-5.48563	4.12006e-08	9.00807e-07	no
Rgs1	6152.31	-0.388873	0.0709771	-5.47885	4.28105e-08	9.30316e-07	yes
Oasl1	79.0402	-1.49245	0.272383	-5.47923	4.27192e-08	9.30316e-07	yes
Ap1ar	707.639	0.537643	0.0981304	5.47886	4.28064e-08	9.30316e-07	no
Amd1	434.235	0.713051	0.130138	5.47917	4.27316e-08	9.30316e-07	no
Traf5	459.896	0.642302	0.117276	5.47683	4.33012e-08	9.39551e-07	yes
Wars	1519.63	-0.360136	0.0658039	-5.47286	4.42827e-08	9.59391e-07	yes
Slc25a33	245.919	0.733926	0.134164	5.47036	4.49134e-08	9.70116e-07	yes
Klrk1	138.607	0.948974	0.173473	5.47044	4.48916e-08	9.70116e-07	no
H2-K1	48694.2	-0.38375	0.070308	-5.45813	4.81178e-08	1.03776e-06	yes
Espl1	496.21	-0.553204	0.101389	-5.45625	4.863e-08	1.04723e-06	yes
Gtpbp4	2136.65	0.506348	0.0929683	5.44646	5.13832e-08	1.10486e-06	no
Ndel1	1397.16	-0.342052	0.0628725	-5.44041	5.31585e-08	1.14131e-06	yes
Vim	122232	-0.278988	0.0513683	-5.43112	5.60013e-08	1.20054e-06	yes
Rpp38	162.97	0.857176	0.157886	5.42908	5.66455e-08	1.21254e-06	yes
Zfp397	467.144	0.555213	0.102299	5.42737	5.71892e-08	1.22234e-06	yes
Trp53i13	485.261	-0.565158	0.104169	-5.42538	5.78322e-08	1.23424e-06	no
Zfos1	531.319	-0.71818	0.132388	-5.42479	5.80212e-08	1.23643e-06	no
Lancl3	51.2427	1.46754	0.27064	5.42249	5.87735e-08	1.2506e-06	no
Hivep2	507.899	0.631688	0.116633	5.41604	6.09334e-08	1.29463e-06	yes
Lonp2	1270.03	0.401491	0.0741435	5.41506	6.12693e-08	1.29984e-06	no
Nasp	1203.19	-0.378619	0.0700683	-5.40356	6.533e-08	1.38393e-06	no
Arnt	707.374	-0.444926	0.0823678	-5.4017	6.60137e-08	1.39635e-06	no
Gtpbp2	1610.82	-0.355247	0.0657735	-5.40107	6.62451e-08	1.39812e-06	yes
Ak3	768.725	0.424772	0.0786516	5.40068	6.63875e-08	1.39812e-06	no
Nol9	1254.36	0.401306	0.0743067	5.40067	6.6391e-08	1.39812e-06	no
Gm26917	1710.57	0.60094	0.111288	5.39987	6.66897e-08	1.40235e-06	no
Trappc9	351.363	-0.592421	0.109813	-5.39483	6.85877e-08	1.44014e-06	no
Lcp2	10892.8	0.411049	0.0761981	5.39449	6.87198e-08	1.4408e-06	yes
Shroom2	9.8451	-3.85442	0.715656	-5.38586	7.20991e-08	1.50944e-06	no
Ldhb	443.888	0.653253	0.121304	5.38528	7.23334e-08	1.51213e-06	no
Fam160b1	642.933	-0.486244	0.0903078	-5.3843	7.27272e-08	1.51814e-06	no
Gm13910	902.977	-0.546581	0.101526	-5.38367	7.29808e-08	1.52121e-06	no
Myl12b	5144.6	0.305081	0.056675	5.38299	7.32589e-08	1.52479e-06	yes
Parp1	1271.13	-0.353895	0.0658442	-5.37473	7.66969e-08	1.59402e-06	yes
Ntmt1	283.31	0.626814	0.116873	5.3632	8.17609e-08	1.69681e-06	yes
Kti12	526.55	0.548268	0.102259	5.36154	8.25133e-08	1.70994e-06	no
Dad1	2871.6	-0.289406	0.0540341	-5.35599	8.50887e-08	1.76076e-06	yes
Tnfaip2	100.406	1.59988	0.298764	5.355	8.55568e-08	1.76788e-06	no
Cnnm2	84.6289	-1.12127	0.20958	-5.35008	8.79165e-08	1.81402e-06	yes
Ifi204	68.3485	-1.24714	0.233196	-5.34803	8.89179e-08	1.83204e-06	yes
Lonp1	1625.57	-0.431841	0.0807675	-5.34672	8.95648e-08	1.84271e-06	yes
Srp19	1180.23	-0.407679	0.0762545	-5.3463	8.97685e-08	1.84425e-06	yes
Mbnl2	502.298	-0.536256	0.100398	-5.34131	9.22774e-08	1.89308e-06	yes
Nsg2	1658.95	1.43986	0.269644	5.33987	9.30146e-08	1.90547e-06	no
Mllt3	1525.37	0.399514	0.074938	5.33126	9.7535e-08	1.99521e-06	yes
Atg2a	419.271	-0.606711	0.11394	-5.32482	1.01052e-07	2.0642e-06	no
Reep4	909.791	-0.38044	0.0714752	-5.32269	1.02246e-07	2.08561e-06	no
Gm10177	628.524	-0.652063	0.122542	-5.32114	1.03121e-07	2.10047e-06	no
Cd83	774.952	0.557808	0.104843	5.3204	1.03541e-07	2.10602e-06	yes
Mapkapk3	2883.32	0.286996	0.0539462	5.32004	1.03746e-07	2.10719e-06	yes
Sall2	196.243	0.81773	0.1538	5.31685	1.05576e-07	2.14133e-06	no
Mon2	1077.75	-0.422111	0.0794313	-5.31416	1.0715e-07	2.1671e-06	no
Gxylt1	374.069	-0.575917	0.108371	-5.3143	1.07066e-07	2.1671e-06	yes
Gbp8	290.386	0.681366	0.128239	5.31325	1.07685e-07	2.17484e-06	no
D030056L22Rik	2367.68	0.36639	0.0689909	5.3107	1.09205e-07	2.20243e-06	no
Pdp1	402.409	0.681323	0.12831	5.30996	1.09651e-07	2.2083e-06	no
Fbln1	142.104	0.864555	0.162939	5.30599	1.12065e-07	2.25375e-06	no
Cers6	457.224	-0.696196	0.131376	-5.29926	1.16272e-07	2.33508e-06	no
Rab20	273.63	-0.664777	0.125454	-5.29898	1.16454e-07	2.33544e-06	no
Ccl1	53.522	1.48288	0.279895	5.298	1.17079e-07	2.3447e-06	yes
Hax1	880.406	-0.459703	0.0868107	-5.29546	1.18716e-07	2.37416e-06	no
Eaf1	1734.17	0.465498	0.0879596	5.29218	1.20869e-07	2.40712e-06	yes
Praf2	455.714	-0.565305	0.10681	-5.29264	1.20565e-07	2.40712e-06	no
Cope	2018.46	-0.342688	0.0647513	-5.29237	1.20741e-07	2.40712e-06	yes
Itm2b	16028.3	0.307543	0.0581369	5.28998	1.22331e-07	2.43283e-06	no
Cnot6l	3141.29	-0.281966	0.053313	-5.28888	1.23071e-07	2.44076e-06	no
Bcl11b	1441.81	0.420492	0.0795028	5.28902	1.22974e-07	2.44076e-06	yes
Trim16	212.273	-0.722572	0.136642	-5.28808	1.23606e-07	2.44799e-06	yes
Rexo2	2489.39	0.315108	0.0596079	5.28635	1.24783e-07	2.46788e-06	no
Aldh9a1	1352.07	-0.38032	0.0720843	-5.27603	1.32009e-07	2.60718e-06	yes
Grhl1	77.7921	1.14645	0.217327	5.27526	1.32569e-07	2.61464e-06	no
Klrc1	101.986	1.20052	0.227924	5.26721	1.3851e-07	2.72803e-06	no
Mapk14	1801.39	-0.403717	0.0766628	-5.26614	1.39324e-07	2.7403e-06	yes
Erlec1	789.721	-0.432393	0.0822221	-5.25884	1.44965e-07	2.84733e-06	no
Fkbp11	37.6251	-1.80192	0.343021	-5.25309	1.4957e-07	2.93375e-06	yes
Tns1	109.493	1.03975	0.198019	5.25073	1.51494e-07	2.96741e-06	no
St8sia4	3248.52	-0.439256	0.0836731	-5.24966	1.52378e-07	2.98066e-06	yes
Mcts1	779.222	-0.508606	0.0969564	-5.24571	1.55677e-07	3.04103e-06	no
Clu	23.0268	2.02642	0.386404	5.24429	1.56884e-07	3.06041e-06	no
Mxd4	666.096	-0.660694	0.125989	-5.24404	1.57099e-07	3.06043e-06	yes
Mgat2	2248.93	-0.321082	0.0612385	-5.24314	1.57863e-07	3.07113e-06	no
Myo16	46.4262	-1.45909	0.27832	-5.2425	1.58414e-07	3.07588e-06	yes
Rltpr	660.016	0.461117	0.0879599	5.24236	1.58537e-07	3.07588e-06	no
Clic4	6655.61	-0.278018	0.0530427	-5.2414	1.59362e-07	3.08769e-06	yes
Aldh2	634.825	0.45219	0.0863145	5.23887	1.61563e-07	3.1261e-06	no
Zdhhc20	2232.62	0.413075	0.0789496	5.23213	1.6757e-07	3.23794e-06	no
Aldoc	589.135	-0.602167	0.115191	-5.22755	1.71768e-07	3.31224e-06	no
Rab37	543.151	0.746051	0.142718	5.22743	1.71878e-07	3.31224e-06	no
Arsb	252.029	-0.737291	0.141076	-5.2262	1.73028e-07	3.32991e-06	no
Lig1	1092.91	-0.433782	0.0831028	-5.21983	1.79086e-07	3.44187e-06	no
Cnpy4	244.703	-0.781232	0.149732	-5.21754	1.81311e-07	3.47995e-06	no
Akr1c12	207.686	-0.805439	0.154406	-5.21638	1.82452e-07	3.49717e-06	no
Aaed1	195.5	-0.851164	0.163182	-5.21603	1.82802e-07	3.49919e-06	no
Vars	3455.93	-0.322854	0.0619059	-5.21524	1.8358e-07	3.50937e-06	no
Hmox1	1895.48	0.425322	0.0816175	5.21115	1.87669e-07	3.58275e-06	yes
Mtmr14	627.012	-0.676919	0.129907	-5.21079	1.88039e-07	3.58503e-06	no
Tnfaip8	2810.58	0.314062	0.0602827	5.20981	1.89033e-07	3.59917e-06	no
Mettl2	309.693	0.618272	0.118725	5.2076	1.91303e-07	3.63272e-06	no
Clasp1	534.284	-0.556809	0.106919	-5.20777	1.91121e-07	3.63272e-06	no
Dusp3	277.819	-0.603519	0.115935	-5.20565	1.93314e-07	3.66605e-06	no
Hnrnpll	2294.79	0.554486	0.106541	5.20444	1.94582e-07	3.68519e-06	no
Capg	6496.78	0.240941	0.046299	5.20403	1.9501e-07	3.68843e-06	yes
Irf9	1100.87	-0.500231	0.0961498	-5.20262	1.965e-07	3.71169e-06	yes
Ints3	872.891	-0.400507	0.0770428	-5.1985	2.00901e-07	3.78981e-06	yes
Rpe	1282.84	0.350876	0.0675189	5.19671	2.02844e-07	3.82143e-06	no
Tmem248	2060.38	-0.387085	0.0745316	-5.19357	2.06302e-07	3.88146e-06	yes
Golga2	582.187	-0.503219	0.0969704	-5.18941	2.10956e-07	3.96382e-06	yes
2210016F16Rik	1082.11	0.366875	0.0707298	5.187	2.13712e-07	4.01032e-06	no
Nudcd1	555.055	-0.53136	0.102533	-5.18235	2.19105e-07	4.10614e-06	no
Fastkd3	628.246	0.525523	0.101418	5.18177	2.19791e-07	4.1136e-06	yes
Rad21	5759.25	-0.301666	0.0582378	-5.1799	2.22001e-07	4.14954e-06	no
Ccr5	1668.15	-0.546395	0.10559	-5.1747	2.28272e-07	4.26119e-06	yes
BC052040	485.517	-0.533747	0.103189	-5.17252	2.3096e-07	4.30573e-06	yes
Stx6	2205.48	0.407126	0.0787438	5.17026	2.33773e-07	4.35251e-06	yes
Arhgef12	402.928	-0.525216	0.101639	-5.16749	2.37263e-07	4.41173e-06	no
Fyttd1	1080.96	0.457182	0.0885183	5.16483	2.40656e-07	4.46901e-06	no
Marcksl1	1414.13	0.638629	0.12379	5.15897	2.4831e-07	4.60517e-06	no
Arhgdib	16673.6	0.231724	0.0449265	5.15785	2.49796e-07	4.62672e-06	yes
Kdm2b	1629.34	0.473098	0.091793	5.15397	2.55033e-07	4.71762e-06	yes
Srp68	1364.4	-0.419648	0.0814781	-5.15044	2.59873e-07	4.80093e-06	yes
Ncapg2	1016.09	-0.42827	0.083163	-5.14977	2.60803e-07	4.8119e-06	no
Plod3	527.671	-0.474756	0.092234	-5.1473	2.64263e-07	4.86945e-06	no
Insig1	1107.42	-0.507718	0.0986607	-5.14611	2.65949e-07	4.89421e-06	yes
Senp3	1764.94	0.317705	0.0618637	5.13556	2.81302e-07	5.1701e-06	no
Prss12	77.0291	-1.41975	0.2769	-5.12728	2.93962e-07	5.39584e-06	no
Cntnap1	99.5011	1.15647	0.225671	5.12457	2.9822e-07	5.46698e-06	no
Slc43a3	651.2	-0.574772	0.112225	-5.12162	3.02927e-07	5.54616e-06	yes
Eif2ak2	140.232	-0.810812	0.158367	-5.11984	3.05794e-07	5.5915e-06	no
Asap1	247.675	0.767268	0.149898	5.1186	3.07819e-07	5.62134e-06	yes
Fam84a	49.8508	1.799	0.351573	5.11701	3.10415e-07	5.66151e-06	no
Ighg3	247.717	-3.40294	0.665394	-5.11417	3.15123e-07	5.74006e-06	no
Il17d	28.5095	1.73086	0.338708	5.11018	3.21845e-07	5.85503e-06	no
Ect2	859.384	-0.407404	0.0797562	-5.10812	3.25385e-07	5.91192e-06	no
Lims1	2215.23	0.347222	0.0680263	5.10423	3.3215e-07	6.02718e-06	yes
Fam105a	2041.91	-0.298248	0.0584375	-5.10371	3.33051e-07	6.03586e-06	yes
Ccnh	783.229	0.4344	0.0851304	5.10275	3.34745e-07	6.05889e-06	no
Slc43a2	351.904	0.554194	0.108754	5.09584	3.47199e-07	6.27636e-06	yes
Sec22c	284.79	-0.697944	0.137047	-5.09274	3.52918e-07	6.37169e-06	no
Gcnt1	1313.58	0.487834	0.0958125	5.09156	3.55139e-07	6.40369e-06	no
Ubr2	1106.16	-0.397321	0.078049	-5.09066	3.56819e-07	6.4259e-06	yes
Pfdn2	767.1	0.410049	0.0806199	5.0862	3.65312e-07	6.57056e-06	no
Gle1	785.066	-0.391461	0.0769778	-5.08538	3.66894e-07	6.59072e-06	yes
Psme3	4538.07	0.364252	0.0716385	5.08459	3.68426e-07	6.60993e-06	yes
Pdia3	9990.81	-0.285197	0.05615	-5.0792	3.79037e-07	6.79179e-06	yes
Itga6	501.784	0.701018	0.138144	5.07453	3.88454e-07	6.95181e-06	no
Slc25a32	493.806	0.555091	0.109583	5.06547	4.07397e-07	7.28172e-06	no
Snhg6	537.991	-0.571432	0.112998	-5.05701	4.25891e-07	7.60277e-06	no
Fto	557.083	-0.535746	0.105979	-5.05523	4.29874e-07	7.6643e-06	yes
Gch1	597.539	0.671802	0.132899	5.05497	4.30452e-07	7.66504e-06	yes
Pfn1	29497.1	0.209007	0.0413556	5.05391	4.3286e-07	7.69834e-06	no
Dusp2	3642.13	0.429009	0.0848969	5.05329	4.34253e-07	7.71353e-06	yes
Scarb1	454.992	-0.513667	0.10166	-5.05279	4.35402e-07	7.72433e-06	no
Tmem67	154.583	-0.75027	0.148514	-5.05186	4.37529e-07	7.75245e-06	no
Grk5	318.662	-0.547887	0.108496	-5.04984	4.42178e-07	7.82514e-06	no
Ptcd3	748.101	0.447799	0.0887088	5.04797	4.46537e-07	7.89251e-06	no
Safb	950.774	-0.487258	0.0965896	-5.04462	4.54424e-07	8.02199e-06	no
mt-Nd6	8399.01	0.41215	0.0817168	5.04364	4.56751e-07	8.05312e-06	no
Gpsm2	179.663	-0.794204	0.157509	-5.04228	4.60006e-07	8.10053e-06	no
Procr	64.1598	-1.12729	0.223944	-5.03379	4.80872e-07	8.45755e-06	no
Srp72	2793.51	-0.336441	0.0668647	-5.03167	4.86225e-07	8.54119e-06	yes
Uck2	1834.86	0.359025	0.0713779	5.02992	4.90688e-07	8.60901e-06	yes
Zfpm1	321.894	0.651834	0.129667	5.02697	4.98288e-07	8.73165e-06	yes
Rnf2	1271.23	0.395486	0.0787115	5.0245	5.04742e-07	8.8339e-06	no
Bub1b	890.417	-0.381122	0.075893	-5.02184	5.11789e-07	8.9463e-06	no
Gars	7594.97	-0.275273	0.0548711	-5.01673	5.25591e-07	9.17635e-06	yes
Ddx6	5277.02	-0.243436	0.0485678	-5.01229	5.37868e-07	9.37924e-06	yes
Arf6	8423.56	0.26143	0.0522441	5.00401	5.6149e-07	9.77922e-06	yes
Etnk1	2295.65	-0.345478	0.0690699	-5.00186	5.67799e-07	9.87709e-06	yes
Tmem131	1251.82	-0.502897	0.100569	-5.00052	5.71756e-07	9.92685e-06	yes
Dnttip2	937.66	0.467071	0.0934062	5.00042	5.72049e-07	9.92685e-06	no
Golga3	620.535	-0.579988	0.116069	-4.99691	5.82571e-07	1.00972e-05	no
Actr1a	2223.58	-0.320552	0.0641768	-4.99483	5.88888e-07	1.01943e-05	no
Ltb4r1	115.806	-1.06995	0.2143	-4.99276	5.95234e-07	1.02917e-05	no
Atf5	652.274	-0.603009	0.121095	-4.97966	6.36963e-07	1.09999e-05	no
Pola2	654.869	-0.429562	0.0862754	-4.97896	6.39276e-07	1.10265e-05	no
Ctsl	197.538	-0.716209	0.143876	-4.97797	6.4255e-07	1.10697e-05	no
Stfa2	11.9261	-2.84175	0.571499	-4.97246	6.61101e-07	1.13682e-05	no
Nhp2l1	1930.19	0.425085	0.0854899	4.97235	6.61466e-07	1.13682e-05	no
Atp9a	409.583	0.629622	0.126679	4.9702	6.68823e-07	1.14533e-05	yes
Klra1	49.528	1.4705	0.29585	4.97044	6.68025e-07	1.14533e-05	no
Vcp-rs	2448.2	-0.351546	0.0707278	-4.97041	6.68132e-07	1.14533e-05	no
Eno1	11451.9	-0.268781	0.0541267	-4.96578	6.84266e-07	1.17037e-05	no
Psmd5	1437.86	0.347226	0.0699368	4.96485	6.87545e-07	1.17458e-05	no
Sec63	970.224	-0.509734	0.102703	-4.96318	6.93485e-07	1.1819e-05	yes
Ap1s3	1210.45	0.706371	0.142316	4.96338	6.92767e-07	1.1819e-05	yes
Itgb2	6559.29	0.329951	0.0665004	4.96164	6.98997e-07	1.18988e-05	yes
Anxa3	64.454	-1.32975	0.268091	-4.96005	7.04746e-07	1.19824e-05	no
Atp2b1	2919.5	-0.471486	0.0951321	-4.95611	7.19172e-07	1.22131e-05	yes
Gpcpd1	652.593	0.52429	0.105819	4.95459	7.24835e-07	1.22947e-05	no
Tnrc6b	415.516	-0.581106	0.117303	-4.95389	7.27453e-07	1.23245e-05	yes
Plac8	531.503	-0.618037	0.124784	-4.95284	7.31366e-07	1.23761e-05	yes
Trat1	1165.18	0.662217	0.133735	4.9517	7.3567e-07	1.24342e-05	no
Plekho1	429.346	0.475872	0.0961604	4.94873	7.47009e-07	1.2611e-05	yes
Klhdc1	149.244	0.951277	0.192323	4.94624	7.56602e-07	1.27578e-05	no
Dcxr	396.582	0.524881	0.106158	4.94432	7.64113e-07	1.28693e-05	no
Azin2	520.454	0.481996	0.0975313	4.94196	7.73421e-07	1.30108e-05	no
Hsh2d	160.631	-0.865993	0.175634	-4.93066	8.19527e-07	1.37702e-05	yes
Ddx51	264.492	0.569834	0.115587	4.92993	8.22592e-07	1.38054e-05	no
Sdhaf2	1117.47	0.342975	0.0696937	4.92118	8.60236e-07	1.44034e-05	no
Bhlhb9	379.948	0.583662	0.118597	4.92138	8.59374e-07	1.44034e-05	no
Cs	5142.78	-0.242355	0.0492599	-4.91992	8.65775e-07	1.44792e-05	yes
Sar1b	1540.56	0.373899	0.0760108	4.91902	8.69777e-07	1.45291e-05	yes
Ankrd36	69.9676	-1.05064	0.213659	-4.91738	8.77118e-07	1.46347e-05	no
Osbpl2	667.013	-0.456625	0.0928878	-4.91588	8.83858e-07	1.47299e-05	no
Irf6	373.331	-0.637164	0.129645	-4.91468	8.89274e-07	1.48029e-05	no
Ift20	430.172	-0.547299	0.111388	-4.91346	8.9484e-07	1.48783e-05	no
Ykt6	2196.1	-0.336205	0.068578	-4.90252	9.46139e-07	1.57129e-05	yes
Tacc3	1228.97	-0.338171	0.0690095	-4.90034	9.56689e-07	1.58697e-05	no
Crebzf	734.742	0.462467	0.0944459	4.89663	9.74951e-07	1.61539e-05	no
Qars	2602.71	-0.264243	0.0539684	-4.89625	9.76821e-07	1.61662e-05	no
Fas	361.186	0.598214	0.122242	4.89368	9.89689e-07	1.63602e-05	no
Aim1	3937.51	-0.264072	0.0539783	-4.89219	9.97191e-07	1.64652e-05	yes
Slc41a2	116.815	-1.28119	0.261949	-4.89098	1.00337e-06	1.65481e-05	no
Sigmar1	1181.61	0.373283	0.0763736	4.8876	1.02074e-06	1.67853e-05	no
Pnpla8	538.959	-0.425744	0.0871088	-4.88749	1.02127e-06	1.67853e-05	yes
Itpripl2	848.24	-0.505335	0.103392	-4.88758	1.02085e-06	1.67853e-05	yes
Dhx33	567.309	0.521049	0.106632	4.88643	1.0268e-06	1.68567e-05	no
Tnfrsf25	164.798	1.20094	0.245784	4.88614	1.02834e-06	1.68627e-05	no
Ube2j1	2285.9	-0.300573	0.0615303	-4.88496	1.0345e-06	1.69443e-05	no
Ms4a6c	69.3957	1.38938	0.28461	4.88171	1.05168e-06	1.72059e-05	no
Glg1	2878.09	-0.521592	0.106904	-4.87906	1.06593e-06	1.74192e-05	yes
Cacybp	1689.49	0.442936	0.0908053	4.87786	1.07243e-06	1.75053e-05	yes
Timp2	451.147	0.539261	0.110588	4.87631	1.08087e-06	1.76184e-05	no
Fut8	435.664	-0.503543	0.103267	-4.87614	1.08182e-06	1.76184e-05	no
Ddx5	11730.3	0.266012	0.0545663	4.87502	1.088e-06	1.76988e-05	yes
Nucb1	5843.58	-0.3177	0.065223	-4.87098	1.11044e-06	1.80434e-05	yes
2410002F23Rik	293.845	0.638481	0.131085	4.87073	1.11186e-06	1.80459e-05	no
Srgap3	143.969	-1.04523	0.214616	-4.87022	1.11477e-06	1.80726e-05	yes
Zc3h12c	501.317	-0.54093	0.111085	-4.8695	1.11882e-06	1.80973e-05	yes
Hmga1	1512.73	-0.330289	0.0678251	-4.86972	1.11759e-06	1.80973e-05	no
Asun	641.349	-0.408161	0.0838657	-4.86684	1.13394e-06	1.83212e-05	no
Lyz2	588.527	1.56748	0.322182	4.86521	1.14337e-06	1.84526e-05	no
Tmem163	61.9095	-1.22855	0.252574	-4.8641	1.14979e-06	1.85354e-05	yes
Tbl3	815.009	0.357102	0.0734715	4.86041	1.17144e-06	1.88631e-05	no
Cd93	38.0962	-2.01972	0.415752	-4.85801	1.18573e-06	1.90717e-05	no
Alox5ap	119.225	1.11088	0.228713	4.85711	1.19114e-06	1.91372e-05	no
Psmd1	2755.25	-0.273854	0.0564126	-4.85447	1.20709e-06	1.93716e-05	no
Prkch	2130.82	0.330068	0.0680334	4.85156	1.22497e-06	1.96366e-05	yes
Adsl	1681.7	0.347509	0.0716485	4.8502	1.23339e-06	1.97494e-05	no
Sec13	3207.66	-0.275309	0.0567722	-4.84937	1.23853e-06	1.98095e-05	no
Hgf	53.8869	1.14529	0.236243	4.84792	1.24762e-06	1.99326e-05	no
Dbt	365.673	0.563383	0.116251	4.84625	1.25819e-06	2.00791e-05	no
F13a1	71.6751	2.10815	0.435084	4.84539	1.26362e-06	2.01432e-05	yes
Rap1a	3245.02	0.379354	0.0783131	4.84406	1.27211e-06	2.0256e-05	yes
Atp10a	1388.73	0.488151	0.100831	4.84127	1.29014e-06	2.05034e-05	yes
Mars	2294.87	-0.266145	0.0549749	-4.84121	1.29051e-06	2.05034e-05	yes
Ppbp	112.368	1.55493	0.321296	4.83955	1.30132e-06	2.06521e-05	no
Klhdc10	450.136	-0.477386	0.098689	-4.83728	1.31628e-06	2.08664e-05	no
Smim14	892.749	-0.484345	0.100418	-4.8233	1.41203e-06	2.23594e-05	yes
Zbtb2	549.375	0.444867	0.0922622	4.82177	1.42292e-06	2.25071e-05	yes
Tmem70	688.318	0.404656	0.083938	4.8209	1.42914e-06	2.25804e-05	no
Gbe1	251.073	-0.627566	0.130244	-4.81838	1.44729e-06	2.2842e-05	no
Chst12	369.869	-0.558371	0.115901	-4.81767	1.45246e-06	2.28983e-05	yes
Sephs2	738.99	0.37264	0.0773679	4.81646	1.46125e-06	2.30114e-05	yes
Hnrnpa1	1242.89	-0.321028	0.0666764	-4.81472	1.47407e-06	2.31878e-05	yes
Limd1	1941.77	0.302396	0.062817	4.81392	1.47998e-06	2.32552e-05	no
Nudt3	1171.58	0.340028	0.0706654	4.8118	1.49574e-06	2.3477e-05	no
Hn1	4180.82	0.266407	0.0554018	4.80863	1.51965e-06	2.38261e-05	no
Xrcc5	386.654	0.61669	0.128312	4.80617	1.5385e-06	2.40952e-05	yes
Wwp1	742.376	-0.399351	0.083115	-4.80481	1.54901e-06	2.42334e-05	no
Lgmn	613.665	-0.541936	0.112801	-4.80435	1.55258e-06	2.42627e-05	no
Zdhhc13	519.354	0.554811	0.115569	4.80068	1.58127e-06	2.4684e-05	no
Tpcn1	211.752	-0.783247	0.163199	-4.79933	1.59195e-06	2.48237e-05	no
Vamp2	368.35	0.534937	0.111521	4.79675	1.61261e-06	2.50911e-05	yes
Mcm7	2015.06	-0.330299	0.0688562	-4.79694	1.61108e-06	2.50911e-05	no
Tcrg-C2	47.0869	1.56698	0.326765	4.79544	1.62316e-06	2.52278e-05	no
Brd8	511.455	-0.505985	0.105608	-4.79118	1.65806e-06	2.57395e-05	no
2410006H16Rik	1575.1	-0.416472	0.0869284	-4.79098	1.65969e-06	2.57395e-05	no
Crip1	3607.22	0.388812	0.0811634	4.79048	1.66381e-06	2.57755e-05	no
Fam20a	150.92	-0.771135	0.160981	-4.79022	1.66599e-06	2.57813e-05	no
Tkt	6933.03	-0.210206	0.0438997	-4.78831	1.68191e-06	2.59996e-05	no
Ttll5	78.1363	-1.07104	0.223709	-4.78764	1.68758e-06	2.60309e-05	no
Cdc6	570.617	-0.683997	0.142867	-4.78766	1.68739e-06	2.60309e-05	yes
Trmt5	279.322	0.540079	0.112841	4.78621	1.69961e-06	2.61883e-05	no
Tecpr1	837.892	-0.470582	0.098453	-4.77976	1.75501e-06	2.70128e-05	yes
Nop58	2445.8	0.403979	0.0845255	4.77937	1.75842e-06	2.70362e-05	yes
S100a9	457.861	2.88708	0.604173	4.77856	1.76559e-06	2.71173e-05	no
Men1	775.705	-0.392749	0.0822073	-4.77754	1.77452e-06	2.72252e-05	no
Dph5	374.617	0.605632	0.126779	4.77706	1.77875e-06	2.72608e-05	no
Trip11	264.63	-0.648854	0.135962	-4.77231	1.82122e-06	2.78818e-05	no
Rpia	919.892	0.365145	0.0765273	4.77143	1.82923e-06	2.79746e-05	no
Skp1a	2745.46	0.322576	0.0676132	4.77091	1.83398e-06	2.80172e-05	no
4930427A07Rik	255.109	-0.578621	0.121303	-4.77004	1.84192e-06	2.81084e-05	yes
Cd5	9182.96	0.353437	0.0741409	4.7671	1.869e-06	2.84913e-05	yes
Piga	359.343	-0.548654	0.115124	-4.76577	1.88134e-06	2.86489e-05	yes
Poc1b	214.291	-0.695787	0.146023	-4.76491	1.88941e-06	2.87411e-05	no
Wdr73	478.336	0.441366	0.0926977	4.76135	1.92306e-06	2.9222e-05	yes
Ccdc137	223.001	0.595189	0.12506	4.75921	1.94348e-06	2.95008e-05	no
Gemin5	669.106	0.548365	0.115233	4.75874	1.94807e-06	2.95392e-05	no
Nol11	1118.33	0.426852	0.0897554	4.75572	1.97739e-06	2.9952e-05	yes
Tmem63a	333.933	-0.672249	0.141368	-4.75532	1.98131e-06	2.99796e-05	no
Mx1	33.1448	-1.57469	0.331264	-4.75357	1.9986e-06	3.02092e-05	no
Lama5	374.054	-0.577177	0.121754	-4.74053	2.13157e-06	3.21851e-05	no
Ddx46	926.34	-0.445914	0.0940958	-4.73893	2.14851e-06	3.24066e-05	no
Fam114a1	41.2913	-1.44821	0.305617	-4.73865	2.1515e-06	3.24175e-05	no
Asns	4297.9	-0.272833	0.0576494	-4.73263	2.2163e-06	3.33588e-05	yes
Lgals9	1865.59	-0.366792	0.0776069	-4.72627	2.28677e-06	3.43834e-05	no
Nudcd3	754.285	-0.460411	0.0974929	-4.72251	2.32952e-06	3.49893e-05	yes
Adora2b	304.166	0.644572	0.136526	4.72123	2.34417e-06	3.50987e-05	no
Ifit1	161.714	-1.06845	0.226299	-4.72142	2.34208e-06	3.50987e-05	no
Tbc1d17	455.351	-0.558465	0.118278	-4.72162	2.33976e-06	3.50987e-05	no
Bach1	596.419	0.470892	0.0998276	4.71705	2.39285e-06	3.57902e-05	yes
Prpf38b	741.861	-0.409785	0.0869284	-4.71405	2.42838e-06	3.62836e-05	yes
Tax1bp1	3479.56	-0.260524	0.0552916	-4.71183	2.45504e-06	3.66437e-05	yes
Gm4735	1600.94	-0.312712	0.0664465	-4.70623	2.52343e-06	3.76251e-05	no
Lmo4	380.097	-0.537656	0.114277	-4.70485	2.54057e-06	3.78412e-05	no
Errfi1	233.405	0.647849	0.137765	4.70255	2.5693e-06	3.82293e-05	no
Ikbip	83.6125	-1.08924	0.231672	-4.70163	2.58087e-06	3.83616e-05	yes
Plk3	1132.45	0.6072	0.129219	4.699	2.61444e-06	3.88202e-05	no
Mvb12a	1081.54	-0.434421	0.0924864	-4.69713	2.63836e-06	3.91348e-05	yes
Sh3bp5	303.154	0.737606	0.157075	4.6959	2.6544e-06	3.93066e-05	no
Ppp2r5b	233.131	-0.586974	0.124999	-4.69582	2.65544e-06	3.93066e-05	no
Trp53inp1	3681.03	0.431038	0.0918862	4.69099	2.71883e-06	4.01618e-05	yes
Egr3	664.837	0.57855	0.123329	4.69112	2.71717e-06	4.01618e-05	yes
Ccdc117	766.856	-0.469947	0.100296	-4.6856	2.79134e-06	4.11055e-05	yes
G6pc3	521.351	-0.420744	0.0897911	-4.68581	2.7885e-06	4.11055e-05	yes
Smpd1	637.498	-0.406777	0.0868116	-4.68574	2.78948e-06	4.11055e-05	yes
Entpd5	576.307	-0.498024	0.106336	-4.68351	2.82008e-06	4.1486e-05	no
Tle4	308.543	0.732202	0.15642	4.681	2.85481e-06	4.19537e-05	yes
Azin1	3088.22	0.250383	0.0535085	4.67931	2.87836e-06	4.22563e-05	yes
Mtap	819.55	0.413641	0.0884852	4.67469	2.94395e-06	4.31749e-05	no
Fdps	1490.41	-0.459073	0.0982369	-4.67312	2.96658e-06	4.34622e-05	yes
Arcn1	4963.73	-0.331826	0.0711111	-4.66631	3.06663e-06	4.48821e-05	yes
Tctn3	115.744	-0.857639	0.184044	-4.65996	3.16266e-06	4.62402e-05	yes
Lars2	16022.9	-1.50916	0.323961	-4.65846	3.18578e-06	4.65307e-05	no
Zfp365	129.488	0.85907	0.184425	4.65811	3.19133e-06	4.65641e-05	no
Ado	713.474	0.403008	0.0865799	4.65475	3.24372e-06	4.72803e-05	yes
AI662270	2749.66	-0.351453	0.0755082	-4.6545	3.24766e-06	4.72895e-05	yes
Igf2r	1267.02	-0.526919	0.113281	-4.65143	3.29643e-06	4.79508e-05	yes
Nktr	339.961	-0.594207	0.127762	-4.65089	3.30509e-06	4.80279e-05	yes
Rnf26	817.495	-0.350244	0.0753165	-4.65029	3.31474e-06	4.81192e-05	yes
Tnfrsf21	54.4873	1.21933	0.262229	4.64986	3.32157e-06	4.81695e-05	no
Pgm3	339.313	-0.566537	0.121903	-4.64743	3.36102e-06	4.86922e-05	yes
Avpi1	172.14	-0.679614	0.146364	-4.64332	3.42849e-06	4.96194e-05	no
Slc31a1	774.613	-0.387932	0.0835628	-4.6424	3.44391e-06	4.97922e-05	no
Tspyl3	801.868	0.362429	0.0781249	4.6391	3.49936e-06	5.05428e-05	yes
Mtpn	5958.24	0.283499	0.0611199	4.6384	3.51112e-06	5.06288e-05	no
Rnf121	755.604	-0.365777	0.0788597	-4.63833	3.51239e-06	5.06288e-05	no
Sesn2	1930.08	0.322823	0.0696272	4.63644	3.54462e-06	5.10418e-05	no
Snn	291.659	0.792136	0.170863	4.6361	3.55049e-06	5.1075e-05	no
Dimt1	157.909	0.705177	0.152143	4.63495	3.57018e-06	5.13065e-05	no
Bcat1	2594.83	-0.466983	0.100809	-4.63235	3.61547e-06	5.18532e-05	yes
Gm10052	1525	-0.315275	0.0680587	-4.6324	3.61456e-06	5.18532e-05	no
Map2k3	2843.52	0.389798	0.0841734	4.63089	3.64094e-06	5.21661e-05	yes
Rela	3073.9	0.365711	0.0790058	4.62892	3.67586e-06	5.26137e-05	no
Emsy	464.905	-0.529684	0.114481	-4.62683	3.713e-06	5.30922e-05	yes
Pop5	1071.24	0.333455	0.0720761	4.62643	3.72028e-06	5.31432e-05	no
Nedd4l	164.45	0.736835	0.159294	4.62562	3.73478e-06	5.3297e-05	no
Thumpd1	1451.31	0.324275	0.0701253	4.62422	3.76008e-06	5.36046e-05	no
6530402F18Rik	294.669	-0.59679	0.129138	-4.62134	3.81263e-06	5.42996e-05	no
Rab33b	361.468	-0.611704	0.132409	-4.61981	3.84097e-06	5.46488e-05	no
Yipf3	1747.76	-0.339122	0.0734379	-4.61781	3.87806e-06	5.51216e-05	no
Snapin	513.172	0.44275	0.0959788	4.61299	3.96913e-06	5.63601e-05	no
Rbm34	493.034	0.505401	0.109576	4.61233	3.9818e-06	5.64838e-05	no
Pml	1340.73	-0.324449	0.0703629	-4.61108	4.00578e-06	5.67678e-05	yes
Pde4dip	391.479	-0.546443	0.11868	-4.60433	4.13803e-06	5.85838e-05	yes
Gfi1	226.637	-0.609807	0.132458	-4.60377	4.14904e-06	5.86237e-05	yes
Usp39	1602.52	0.333977	0.0725421	4.6039	4.14652e-06	5.86237e-05	yes
Ppp1r16b	811.211	0.504259	0.109626	4.59979	4.22908e-06	5.96956e-05	yes
Mdh1	3177.78	-0.26356	0.0573139	-4.59854	4.25455e-06	5.99959e-05	yes
Tsen54	366.941	0.457718	0.0995746	4.59674	4.29154e-06	6.04578e-05	no
Tuba1a	3796.78	-0.338304	0.0736611	-4.59271	4.37533e-06	6.15776e-05	yes
Il4	9397.64	0.400722	0.0872838	4.59103	4.41061e-06	6.20131e-05	yes
Phactr2	257.07	0.722439	0.157381	4.59038	4.42437e-06	6.21455e-05	yes
Slc10a7	478.315	-0.412258	0.0898137	-4.59014	4.4294e-06	6.21551e-05	yes
Wdr75	857.602	0.507627	0.110629	4.58857	4.46286e-06	6.25632e-05	no
Adgre5	1619.21	0.397768	0.0867346	4.58604	4.51741e-06	6.32658e-05	yes
Atf4	11442.6	-0.20219	0.0440994	-4.58487	4.54275e-06	6.35363e-05	yes
Pcnxl3	525.34	-0.439212	0.0957987	-4.58474	4.54561e-06	6.35363e-05	no
Lck	11321.8	0.244316	0.0533037	4.58347	4.57315e-06	6.38589e-05	yes
Stag1	1024.53	-0.324514	0.0708496	-4.58033	4.64251e-06	6.47641e-05	yes
Foxp4	1131.07	0.538671	0.11765	4.5786	4.68095e-06	6.52368e-05	no
Hcfc2	413.723	-0.482632	0.105508	-4.57434	4.77725e-06	6.6514e-05	yes
Senp1	787.276	-0.42628	0.0932161	-4.57303	4.80719e-06	6.68008e-05	no
Gm20563	346.403	-0.505665	0.110573	-4.57315	4.80438e-06	6.68008e-05	no
Hif1a	11751.2	-0.288508	0.0631072	-4.57171	4.83767e-06	6.7159e-05	yes
Hbp1	880.628	-0.429395	0.0939615	-4.5699	4.87958e-06	6.76751e-05	yes
Cdca5	708.659	-0.403277	0.0883091	-4.56666	4.95564e-06	6.86634e-05	yes
Slc38a2	3560.29	-0.354407	0.0776601	-4.56357	5.02919e-06	6.96151e-05	yes
Utp18	1044.16	0.380023	0.0833105	4.56153	5.07829e-06	7.02268e-05	yes
Mcpt8	61.0555	1.42368	0.312317	4.55845	5.15325e-06	7.11946e-05	no
Mfng	713.415	0.450164	0.0988278	4.55503	5.23779e-06	7.22927e-05	no
Jchain	12913.3	-2.52508	0.554617	-4.55284	5.29267e-06	7.29796e-05	no
Anxa7	2079.93	-0.280433	0.0616046	-4.55215	5.31003e-06	7.31441e-05	yes
Mpzl3	574.374	0.493812	0.108483	4.55196	5.31483e-06	7.31441e-05	yes
Purb	3723.72	0.39573	0.0869435	4.55158	5.32443e-06	7.32058e-05	no
Fam134b	1790.88	0.283187	0.0622205	4.55134	5.33042e-06	7.32177e-05	no
Cst3	2324.62	0.252695	0.0555408	4.54972	5.37185e-06	7.3716e-05	no
Qdpr	1435.63	0.30253	0.0665234	4.54772	5.42308e-06	7.43476e-05	yes
Adk	1899.53	0.31807	0.0699642	4.54618	5.46278e-06	7.48201e-05	yes
Zfpl1	323.491	-0.489985	0.107794	-4.54557	5.47871e-06	7.49665e-05	no
Sar1a	4110.75	-0.22014	0.0484435	-4.54426	5.51282e-06	7.53612e-05	no
H2-Q4	1255.88	-0.601598	0.132404	-4.54365	5.52887e-06	7.55085e-05	yes
Slc14a1	157.687	1.1923	0.262504	4.54201	5.572e-06	7.60248e-05	no
Slc2a3	1145.07	-0.420211	0.0925549	-4.54012	5.62216e-06	7.66361e-05	no
Hltf	608.031	-0.409978	0.0903136	-4.5395	5.63888e-06	7.67178e-05	yes
Slc35b4	549.356	-0.496161	0.109297	-4.53958	5.63661e-06	7.67178e-05	yes
Xpr1	917.425	-0.384785	0.084816	-4.53671	5.71392e-06	7.76648e-05	yes
Slc41a1	492.811	0.566231	0.124824	4.53624	5.72673e-06	7.7765e-05	no
Nusap1	1099.97	-0.439017	0.0967967	-4.53545	5.74805e-06	7.79804e-05	no
Cdt1	776.499	-0.358452	0.0791886	-4.52655	5.99531e-06	8.12578e-05	no
2810004N23Rik	431.642	0.52335	0.11563	4.52609	6.00861e-06	8.13609e-05	no
Ell2	1372.77	0.55726	0.123135	4.52562	6.02188e-06	8.14635e-05	no
Galnt6	1167.68	-0.454064	0.100364	-4.52416	6.0636e-06	8.19503e-05	yes
Ranbp2	2861.87	-0.324394	0.0717165	-4.52328	6.08897e-06	8.22154e-05	yes
Cmas	1615.99	-0.302757	0.0669638	-4.5212	6.14893e-06	8.29467e-05	yes
Slc10a3	556.718	0.421349	0.0932029	4.52078	6.16131e-06	8.30354e-05	no
Ctage5	2966.9	-0.313257	0.0692992	-4.52036	6.1736e-06	8.30603e-05	no
F2rl1	478.228	0.544017	0.120359	4.51995	6.18534e-06	8.30603e-05	yes
Ahcy	971.626	-0.379427	0.0839455	-4.51992	6.18639e-06	8.30603e-05	yes
Ccdc186	252.209	-0.598814	0.132474	-4.52024	6.17702e-06	8.30603e-05	no
Cysltr2	117.586	-0.823101	0.182123	-4.51949	6.19897e-06	8.31511e-05	no
Tmem104	278.018	-0.558342	0.123549	-4.51918	6.2081e-06	8.31956e-05	no
Slc16a6	658.214	0.442718	0.0979845	4.51824	6.23547e-06	8.34841e-05	yes
Cxcl10	53.1397	-1.1749	0.260142	-4.51638	6.29057e-06	8.4143e-05	no
Hmga1-rs1	539.301	-0.406408	0.0900243	-4.51443	6.3488e-06	8.48425e-05	no
Cers5	1581.1	0.26572	0.0589301	4.50907	6.51117e-06	8.69311e-05	no
Itch	1323.95	-0.379196	0.0841313	-4.50719	6.56907e-06	8.76224e-05	no
Ltf	41.1062	2.54888	0.56588	4.50428	6.65997e-06	8.8752e-05	no
Slc6a9	181.924	-0.634797	0.140992	-4.50237	6.71989e-06	8.94671e-05	no
G3bp2	2343.96	0.279712	0.0621447	4.50097	6.76445e-06	8.99766e-05	no
Plxnc1	492.89	-0.432172	0.096073	-4.49837	6.84754e-06	9.09972e-05	no
Rrbp1	759.718	-0.741663	0.164924	-4.49701	6.8915e-06	9.14964e-05	no
Vps16	704.572	-0.383107	0.0852282	-4.49507	6.95473e-06	9.22501e-05	no
Srfbp1	344.065	0.518709	0.115464	4.49238	7.04308e-06	9.33355e-05	no
Efhd2	1503.96	0.300805	0.067032	4.48749	7.20662e-06	9.53261e-05	no
Gprc5a	60.5317	-1.02861	0.229208	-4.48767	7.2005e-06	9.53261e-05	no
Tbrg1	2335.85	-0.294906	0.0658092	-4.48122	7.42175e-06	9.8081e-05	yes
Rtn4rl1	118.808	1.07272	0.239417	4.48057	7.44455e-06	9.82914e-05	no
Gcnt2	46.4448	-1.29805	0.289803	-4.47906	7.4972e-06	9.88953e-05	no
Sat1	1430.53	-0.35022	0.078198	-4.47863	7.51246e-06	9.89249e-05	no
Gas2l3	321.601	-0.478647	0.106874	-4.4786	7.51328e-06	9.89249e-05	yes
Lat	9284.21	0.291576	0.0651142	4.47791	7.53764e-06	9.91542e-05	no
Crabp2	464.971	0.524099	0.117267	4.4693	7.84773e-06	0.000103138	no
Ppa1	1721.91	-0.363351	0.0813265	-4.46781	7.90244e-06	0.000103762	yes
Gm37881	96.4837	-0.946166	0.211826	-4.46671	7.94303e-06	0.000104199	no
Pglyrp1	220.054	0.716209	0.160433	4.46423	8.03573e-06	0.000105222	no
Dkc1	1086.66	0.498631	0.111691	4.46439	8.02953e-06	0.000105222	no
Baz1a	1922.81	0.465143	0.104204	4.46375	8.05362e-06	0.00010536	yes
Nip7	1397.92	0.320484	0.0718442	4.46082	8.16467e-06	0.000106715	no
Ddr1	323.952	0.48527	0.108792	4.46052	8.1762e-06	0.000106768	no
Nup107	1068.05	-0.346328	0.0776919	-4.45771	8.28414e-06	0.000108079	no
Abcb8	298.629	-0.530462	0.11905	-4.45578	8.35884e-06	0.000108954	yes
Sema4a	729.334	0.378365	0.084984	4.45219	8.49997e-06	0.000110693	no
Edem1	6234.47	-0.248246	0.0557717	-4.4511	8.54308e-06	0.000111153	yes
Sytl3	96.4094	-0.902201	0.202727	-4.45032	8.57409e-06	0.000111455	no
Sipa1l3	209.282	-0.688984	0.154937	-4.44686	8.71335e-06	0.000113163	no
Sil1	448.635	-0.433937	0.0976632	-4.4432	8.8631e-06	0.000115003	yes
Sertad3	178.539	-0.736708	0.165881	-4.44119	8.94612e-06	0.000115975	no
Glul	782.02	0.396938	0.0894201	4.43903	9.03657e-06	0.000117042	no
Stk26	2497.69	0.313715	0.0707155	4.4363	9.15181e-06	0.000118427	yes
Ass1	2270.03	0.343388	0.0774128	4.43581	9.17262e-06	0.000118589	no
Ide	965.895	-0.420816	0.0950034	-4.42948	9.44619e-06	0.000122015	no
Chid1	543.784	-0.389291	0.0880087	-4.42332	9.71946e-06	0.000125432	yes
Plekha3	700.251	0.431375	0.0976068	4.41952	9.89194e-06	0.000127322	no
Pcyox1	266.756	-0.64111	0.145056	-4.41975	9.88173e-06	0.000127322	no
Nup210	5698.59	-0.371296	0.084013	-4.41951	9.89262e-06	0.000127322	yes
Arfip2	569.33	-0.389066	0.088116	-4.41538	1.00833e-05	0.000129659	yes
Ifi35	639.382	-0.512619	0.116111	-4.41492	1.01047e-05	0.000129701	no
Trmt10c	668.853	0.434254	0.0983575	4.41506	1.00981e-05	0.000129701	no
Acot11	73.387	-1.02238	0.231757	-4.4114	1.02702e-05	0.000131707	yes
Scml4	388.808	0.988329	0.224052	4.41117	1.02815e-05	0.000131734	yes
Nfe2l1	2551.88	-0.33853	0.0767615	-4.41015	1.03298e-05	0.000132234	yes
Tssc4	567.687	-0.394019	0.0893518	-4.40975	1.03492e-05	0.000132364	yes
Cdc20	1065.48	-0.346786	0.0786658	-4.40835	1.04163e-05	0.000133103	yes
Il24	38690.3	0.374782	0.0850292	4.40768	1.04483e-05	0.000133393	yes
Pno1	1608.14	0.383832	0.0870986	4.40687	1.04874e-05	0.000133653	no
Helb	401.148	-0.447084	0.101449	-4.407	1.04812e-05	0.000133653	yes
Flt1	18.9092	1.87734	0.426032	4.40658	1.05017e-05	0.000133717	no
Sars	8292.16	-0.19729	0.0447816	-4.40561	1.05488e-05	0.000134197	yes
Slc19a2	500.673	0.396689	0.090102	4.40267	1.06928e-05	0.000135908	no
Ctu2	435.729	0.452885	0.10288	4.40206	1.07229e-05	0.00013617	no
Nebl	38.2874	1.70264	0.38707	4.39878	1.08859e-05	0.000138117	yes
Srsf6	2804.34	0.294547	0.0669765	4.39778	1.09366e-05	0.000138636	no
Socs3	310.607	-0.622806	0.141646	-4.39693	1.09791e-05	0.000139053	no
Mad1l1	183.142	-0.595396	0.135438	-4.39609	1.10218e-05	0.000139469	yes
Chd3	835.355	0.524467	0.119338	4.3948	1.10877e-05	0.000140061	yes
Cpq	87.4628	0.932877	0.212269	4.39479	1.10881e-05	0.000140061	no
Ctps	845.073	0.429167	0.0976828	4.39347	1.11555e-05	0.000140787	no
Nt5dc1	812.667	0.421588	0.0960091	4.39113	1.12764e-05	0.000142188	no
Ifi44	19.428	-2.17505	0.495392	-4.39057	1.13055e-05	0.00014243	no
Herpud2	644.101	-0.444527	0.101281	-4.38905	1.13846e-05	0.000143299	yes
Elac2	606.435	0.482881	0.110044	4.38809	1.14351e-05	0.000143808	no
B2m	64088.4	-0.240759	0.0548691	-4.38788	1.14459e-05	0.000143818	yes
Zkscan17	962.245	-0.356939	0.0813877	-4.38567	1.15632e-05	0.000145164	no
Tmem129	506.429	-0.431574	0.0984323	-4.38447	1.16267e-05	0.000145833	no
Wbp2	1876.63	-0.329329	0.075192	-4.37984	1.18768e-05	0.00014884	yes
Helz	787.282	-0.369589	0.0843923	-4.37942	1.18996e-05	0.000148879	no
Gpd2	1236.76	-0.412321	0.0941502	-4.3794	1.19007e-05	0.000148879	yes
Cenpl	416.574	-0.425124	0.0972314	-4.37229	1.22951e-05	0.000153678	yes
Ocrl	126.926	-0.740365	0.169574	-4.36603	1.26523e-05	0.000157883	no
Rap2b	606.542	0.386243	0.0884658	4.36601	1.26536e-05	0.000157883	no
Rab27a	795.873	0.361338	0.0828504	4.36133	1.29273e-05	0.000161157	no
Bcl2l11	669.398	0.48603	0.111455	4.36076	1.29613e-05	0.000161441	yes
Prelid2	356.684	-0.452984	0.103906	-4.35957	1.30318e-05	0.000162178	yes
Acad11	134.953	-0.743898	0.170649	-4.35923	1.30519e-05	0.000162286	no
Ptpn23	1047.22	-0.449868	0.1033	-4.35497	1.33085e-05	0.000165332	no
Spata13	1404.55	0.370918	0.0851837	4.35433	1.33475e-05	0.000165673	yes
Tbc1d31	273.442	-0.547125	0.125954	-4.34384	1.40015e-05	0.000173641	yes
Cetn2	1307.65	0.3183	0.0733116	4.34174	1.41356e-05	0.000175151	no
Abhd17c	2097.86	0.415277	0.095667	4.34086	1.41923e-05	0.000175702	yes
Ndfip1	10662.8	0.199516	0.0460308	4.3344	1.46157e-05	0.000180787	yes
F5	9.12156	2.73105	0.630217	4.33351	1.4675e-05	0.000181364	yes
Thrap3	1321.09	-0.342233	0.0789871	-4.33278	1.47241e-05	0.000181814	yes
Slc6a6	1956.44	-0.418355	0.0965747	-4.33194	1.47804e-05	0.000182351	yes
Timm10	319.039	0.588785	0.13593	4.33154	1.48069e-05	0.00018252	no
Tuba1b	6332.36	0.270132	0.0623743	4.33083	1.48548e-05	0.000182953	no
Zmym3	441.082	-0.449562	0.10383	-4.3298	1.49246e-05	0.000183654	no
Fkbp2	499.108	-0.448409	0.103629	-4.32706	1.51112e-05	0.000185791	yes
Capn2	2134.9	-0.296335	0.0684903	-4.32667	1.51383e-05	0.000185964	yes
Gm17322	62.664	1.04477	0.241498	4.32623	1.51685e-05	0.000186176	no
Plpp6	300.529	0.527764	0.121998	4.32602	1.51826e-05	0.000186188	no
Izumo4	96.531	0.890461	0.20591	4.32451	1.52873e-05	0.000187312	no
Sh3bgrl3	7087.92	0.283382	0.0655387	4.32389	1.53301e-05	0.000187676	yes
Plod1	100.226	-0.921135	0.213152	-4.32148	1.54983e-05	0.000189572	no
Hadhb	456.823	-0.585207	0.135428	-4.32116	1.55214e-05	0.000189693	yes
Bysl	1138.58	0.37819	0.0875291	4.32073	1.55511e-05	0.000189894	yes
Rcsd1	1601.85	0.393305	0.0910695	4.31873	1.56928e-05	0.000191461	yes
Asph	47.5711	-1.27541	0.295386	-4.31777	1.57615e-05	0.000192007	no
Cramp1l	291.478	-0.496781	0.115056	-4.31773	1.57645e-05	0.000192007	no
Ghdc	146.548	-0.65928	0.152795	-4.31481	1.59738e-05	0.000194391	no
Rps6ka1	2858.37	0.3085	0.071508	4.3142	1.6018e-05	0.000194598	yes
Zak	497.813	-0.470382	0.109027	-4.31436	1.60064e-05	0.000194598	no
Sdc1	208.619	0.682148	0.158187	4.31229	1.61569e-05	0.000196119	no
Aurkb	1000.23	-0.367442	0.085222	-4.31158	1.6209e-05	0.000196509	yes
Rassf8	173.564	0.66482	0.154198	4.31148	1.62166e-05	0.000196509	no
Myl6	7743.1	0.251783	0.0584014	4.31124	1.62338e-05	0.000196551	yes
Rab6a	1424.12	-0.303403	0.0704194	-4.30852	1.64349e-05	0.000198649	yes
Golph3l	814.719	-0.395526	0.0917986	-4.30863	1.6427e-05	0.000198649	yes
Atp2a3	3511.17	0.339116	0.0787125	4.30828	1.64531e-05	0.000198701	no
Ttc26	24.8471	-1.54548	0.358867	-4.30656	1.65811e-05	0.000200078	no
Ccr10	231.143	0.875904	0.203585	4.3024	1.68959e-05	0.000203705	no
Itpa	384.43	-0.454244	0.105686	-4.29807	1.72291e-05	0.000207548	no
Cd7	244.8	1.10804	0.258032	4.29418	1.75336e-05	0.000211038	no
Smpd4	353.28	-0.505382	0.117709	-4.2935	1.7588e-05	0.000211514	no
Mir6240	128.442	-1.78871	0.416852	-4.29099	1.77877e-05	0.000213736	no
Slfn8	256.774	-0.659825	0.153835	-4.28916	1.79347e-05	0.000215322	no
Gpatch4	266.611	0.552152	0.128782	4.2875	1.80697e-05	0.000216738	no
Nsf	1046.19	-0.371322	0.0866092	-4.28733	1.8083e-05	0.000216738	no
Dennd5a	2145.03	0.346856	0.0809114	4.28686	1.81218e-05	0.000217021	no
Usp48	533.55	-0.417307	0.0973944	-4.28471	1.82979e-05	0.000218946	yes
Midn	2357.95	-0.336267	0.0785034	-4.28347	1.84004e-05	0.000219989	yes
Vipr1	297.347	1.2409	0.289776	4.28228	1.84988e-05	0.000220981	no
Snap23	719.121	-0.375539	0.0877402	-4.28013	1.86784e-05	0.000222941	no
Stx18	359.506	-0.469444	0.109702	-4.27925	1.87523e-05	0.000223636	yes
2007-09-01	5547.29	0.348235	0.0814092	4.27759	1.88929e-05	0.000225124	yes
Dus3l	313.664	-0.496954	0.11623	-4.27561	1.90616e-05	0.000226945	yes
Bnip3	2053.04	0.313874	0.0734978	4.27053	1.95012e-05	0.000231987	no
Dnajb12	509.474	-0.438852	0.102794	-4.26923	1.9615e-05	0.000233147	yes
Fam129b	612.491	-0.364761	0.0854698	-4.26771	1.97486e-05	0.000234217	no
Ddx31	265.497	0.506173	0.118603	4.2678	1.97409e-05	0.000234217	no
Gp5	17.0788	1.86679	0.437428	4.26765	1.97542e-05	0.000234217	no
Dpysl2	373.592	-0.519357	0.121755	-4.26559	1.99377e-05	0.000236196	no
Il1rn	15.6016	-2.11278	0.495991	-4.25971	2.04689e-05	0.000242289	no
Coro2a	105.895	-0.75655	0.177639	-4.25893	2.05407e-05	0.000242937	yes
Noc3l	606.665	0.470495	0.110486	4.2584	2.05892e-05	0.00024331	no
Tmf1	121.073	-0.787653	0.185026	-4.25698	2.07208e-05	0.000244663	yes
Padi2	330.087	-0.5396	0.126785	-4.25604	2.08083e-05	0.000245493	no
C920025E04Rik	375.479	-0.488532	0.114869	-4.25296	2.10965e-05	0.000248689	no
Pqlc3	647.215	-0.39009	0.0917689	-4.25079	2.13022e-05	0.000250907	yes
Ccnb1	1224.29	-0.341333	0.0803219	-4.24956	2.14193e-05	0.000252078	no
Capzb	8673.81	0.190656	0.0449041	4.24586	2.17757e-05	0.000256061	yes
Bcat2	657.369	-0.46006	0.108374	-4.24513	2.18465e-05	0.000256683	yes
mt-Cytb	73141.9	0.323819	0.0763701	4.24013	2.23392e-05	0.000262257	no
Nosip	697.648	-0.386366	0.0911949	-4.23671	2.26817e-05	0.000265848	no
Hnrnpdl	1965.7	-0.270068	0.0637447	-4.23671	2.26823e-05	0.000265848	yes
Kifap3	143.079	-0.686354	0.162021	-4.2362	2.27331e-05	0.000266225	no
Slc39a8	269.213	-0.607868	0.143663	-4.2312	2.32444e-05	0.000271989	no
Tomm20	2953.44	0.345034	0.0815585	4.23051	2.33159e-05	0.000272603	yes
Crmp1	493.055	-0.38566	0.0911808	-4.22961	2.34094e-05	0.000273473	no
Stmn1	1275.75	0.337296	0.0797602	4.22887	2.34866e-05	0.000274151	yes
Blzf1	352.514	-0.467862	0.110668	-4.2276	2.36196e-05	0.000275254	yes
She	16.2714	2.2626	0.535187	4.22768	2.36116e-05	0.000275254	no
Fam179b	413.8	-0.432347	0.102346	-4.22435	2.39632e-05	0.000279031	no
Tomm70a	2268.1	0.33982	0.080478	4.22253	2.41581e-05	0.000281071	no
Ppt2	153.433	-0.7023	0.166353	-4.22174	2.42428e-05	0.000281828	no
Sos1	343.452	-0.472444	0.111947	-4.22023	2.44051e-05	0.000283484	yes
2001-09-01	6427.69	0.227145	0.0538364	4.21918	2.45196e-05	0.000284583	yes
Cct6a	5780.65	0.275342	0.0652699	4.21852	2.45912e-05	0.000285182	no
Pum3	1121.96	0.399086	0.094609	4.21827	2.46181e-05	0.000285262	no
Cyp2s1	75.6631	-1.13938	0.270183	-4.21708	2.47486e-05	0.000286311	no
AI837181	740.491	-0.443948	0.105271	-4.21718	2.47375e-05	0.000286311	no
Spop	1633.24	-0.275625	0.0653741	-4.21612	2.48537e-05	0.000287295	yes
Tubb6	175.393	-0.652604	0.154814	-4.21541	2.49325e-05	0.000287973	no
Cd3eap	140.012	0.697775	0.165554	4.2148	2.50001e-05	0.00028852	no
Cbfb	4619.7	0.264602	0.0627941	4.21381	2.51104e-05	0.000289559	no
Fzd7	40.3758	-1.18459	0.281293	-4.21123	2.53989e-05	0.00029265	no
Vps37a	976.017	0.359484	0.0853834	4.21024	2.55103e-05	0.000293697	yes
Brk1	2960.24	0.266464	0.0633297	4.20757	2.58134e-05	0.000296947	no
Zfyve16	450.448	-0.578147	0.137443	-4.20645	2.59411e-05	0.000298176	yes
Msc	671.314	-0.373603	0.0888571	-4.20454	2.61619e-05	0.000300232	yes
Chchd10	391.717	-0.498285	0.118508	-4.20464	2.61498e-05	0.000300232	no
Inip	725.349	0.323809	0.077133	4.19805	2.69217e-05	0.000308704	yes
Gm5424	3227.14	0.310028	0.0738694	4.19697	2.70511e-05	0.000309691	no
Slc4a4	52.8116	-1.13046	0.269348	-4.19702	2.70454e-05	0.000309691	yes
Arf3	5090.63	0.312794	0.0745639	4.19498	2.72901e-05	0.000312177	no
Pxk	550.877	-0.484575	0.115535	-4.19418	2.73858e-05	0.000313021	yes
Trp53inp2	346.507	-0.457414	0.109094	-4.19286	2.75458e-05	0.000314599	no
Hmgn1	3513.52	0.256967	0.0613067	4.1915	2.77111e-05	0.000316234	no
H2-Oa	225.356	0.600515	0.143323	4.18993	2.79037e-05	0.000318105	no
Stil	339.762	-0.477916	0.114066	-4.1898	2.79195e-05	0.000318105	yes
Prkci	391.817	0.500662	0.119531	4.18855	2.80739e-05	0.000319609	no
D1Ertd622e	637.246	0.414833	0.0990608	4.18767	2.81838e-05	0.000320604	yes
S100a8	399.41	2.56009	0.611371	4.18746	2.8209e-05	0.000320636	no
Atp6v0a1	327.557	-0.442224	0.105662	-4.18526	2.84835e-05	0.000323499	no
Eda2r	48.4349	1.09333	0.26137	4.18306	2.87606e-05	0.000326387	no
H2-Q10	35.4764	-1.6725	0.399932	-4.18196	2.89006e-05	0.000327716	no
Atp1b3	8619.58	0.319126	0.0763245	4.18118	2.90005e-05	0.000328588	yes
Mvp	852.406	-0.345797	0.0827478	-4.17892	2.92891e-05	0.000331596	yes
Ubfd1	1169.85	-0.319767	0.0765342	-4.1781	2.93957e-05	0.000332539	yes
Tspan32	1507.41	0.479126	0.114756	4.17516	2.9778e-05	0.000336597	no
1700017B05Rik	655.198	0.363704	0.087118	4.17484	2.982e-05	0.000336805	no
Utp6	1327.62	0.327715	0.0785448	4.17233	3.01498e-05	0.000339994	no
Rrp1b	473.935	0.510924	0.122452	4.17243	3.01363e-05	0.000339994	yes
Tuba4a	2067.46	0.266467	0.063981	4.16478	3.11649e-05	0.000350953	no
Rabgap1l	1094.21	-0.279135	0.0670233	-4.16474	3.11708e-05	0.000350953	no
Irf4	5452.41	0.231631	0.0556348	4.16342	3.1352e-05	0.000352716	yes
Abhd16a	462.662	0.444125	0.106694	4.16261	3.14636e-05	0.000353694	no
Sec16a	1540.5	-0.420461	0.101057	-4.16065	3.17345e-05	0.000356458	yes
Gm9392	916.532	0.321377	0.0773725	4.15363	3.27243e-05	0.000367288	no
Cipc	751.823	-0.349114	0.0840803	-4.15215	3.29371e-05	0.000369386	yes
2006-09-01	2074.92	0.284412	0.0685319	4.15007	3.32367e-05	0.000372454	no
Ik	1344.95	-0.337023	0.081234	-4.1488	3.3423e-05	0.000374249	yes
Surf2	320.774	0.463123	0.111715	4.14558	3.38958e-05	0.000379246	no
Casz1	76.8043	-0.862298	0.208042	-4.14482	3.40087e-05	0.000380211	no
Dusp10	664.707	-0.408572	0.0985876	-4.14425	3.40928e-05	0.000380854	no
Wdr12	776.189	0.324548	0.078448	4.13711	3.51708e-05	0.00039259	yes
Scyl3	554.964	0.353112	0.0853675	4.13637	3.52837e-05	0.000393542	yes
Mre11a	672.478	-0.355999	0.0861034	-4.13455	3.55649e-05	0.00039637	yes
Sell	7678.71	0.833848	0.201691	4.13429	3.56061e-05	0.00039652	yes
Gnl2	829.92	0.374586	0.090646	4.13241	3.58976e-05	0.000399455	no
Parp9	811.225	-0.457888	0.110828	-4.13151	3.60383e-05	0.000400539	no
Gm14270	457.094	-0.426519	0.103238	-4.13143	3.60511e-05	0.000400539	no
Cstf2t	2214.7	0.346809	0.0839693	4.13019	3.62464e-05	0.000402396	no
St3gal1	5155.43	-0.433463	0.104996	-4.12836	3.65367e-05	0.000405305	yes
Fam136a	659.33	0.338132	0.0819212	4.12753	3.66682e-05	0.000406449	no
Sepp1	3910.91	0.445786	0.108058	4.12544	3.70029e-05	0.000409841	no
Serinc5	432.973	-0.462441	0.112133	-4.12403	3.72297e-05	0.000412034	no
Abca3	315.411	-0.475412	0.115421	-4.11894	3.80618e-05	0.000420917	no
Igkv15-103	319.196	-2.63501	0.640094	-4.1166	3.84499e-05	0.00042488	no
Zfyve21	124.575	-0.737309	0.179359	-4.11081	3.94275e-05	0.000435011	yes
Ifng	67.1323	1.11591	0.271449	4.11093	3.9406e-05	0.000435011	no
Phc2	1831.59	0.301627	0.0733914	4.10984	3.95932e-05	0.00043583	yes
Gp9	13.5601	2.2903	0.557271	4.10985	3.95921e-05	0.00043583	no
Nploc4	2716.56	-0.324174	0.0788733	-4.11006	3.95562e-05	0.00043583	yes
Uchl5	1049.87	-0.297494	0.072396	-4.10926	3.96935e-05	0.000436598	no
Cyfip2	5218.57	-0.292946	0.0713005	-4.10861	3.98044e-05	0.000437482	yes
Mapk1	5181.5	0.216229	0.0526558	4.10646	4.01761e-05	0.000441227	yes
Lrig1	168.191	0.883498	0.215234	4.10483	4.04609e-05	0.000444014	no
Kat6b	88.185	-0.963002	0.234661	-4.1038	4.06414e-05	0.000445653	yes
Trim46	64.7337	-0.919749	0.224138	-4.1035	4.06946e-05	0.000445709	no
Gm4737	847.164	-0.364595	0.0888514	-4.10342	4.07088e-05	0.000445709	no
Tcaf3	20.4081	-1.84479	0.449627	-4.10294	4.0793e-05	0.000445948	no
Mad2l1bp	891.1	-0.339337	0.0827053	-4.10296	4.07896e-05	0.000445948	yes
Ccdc134	173.755	-0.642057	0.156499	-4.10262	4.08505e-05	0.000446234	yes
Nsun2	2829.05	0.309367	0.0754352	4.1011	4.11191e-05	0.000448826	no
Pus7l	153.225	0.73952	0.180358	4.10029	4.12639e-05	0.000450063	no
Cebpz	757.189	0.406732	0.0993943	4.0921	4.27484e-05	0.000465899	no
Agpat5	680.416	0.349108	0.0853176	4.09187	4.2791e-05	0.000466008	yes
Gpr68	2042.31	0.426188	0.104224	4.08914	4.32969e-05	0.000471158	yes
Zc3h7a	463.762	-0.377253	0.092296	-4.08742	4.36189e-05	0.000474301	yes
Rap2c	2102.86	0.251443	0.0615474	4.08536	4.4009e-05	0.00047818	yes
Sorcs2	31.5312	2.47873	0.607251	4.08188	4.46721e-05	0.000485016	no
Ddx56	1149.06	0.337699	0.0827363	4.08163	4.47204e-05	0.000485172	yes
Zranb2	2022.93	0.303275	0.0743134	4.08103	4.48364e-05	0.000486062	yes
Dcaf4	164.225	0.626036	0.153457	4.07954	4.51247e-05	0.000488817	no
Chp1	1838.21	-0.266614	0.0653819	-4.0778	4.54642e-05	0.000492122	no
Sssca1	211.148	0.53139	0.130489	4.0723	4.65516e-05	0.000503511	no
Ssbp2	224.46	0.641915	0.157759	4.06897	4.72223e-05	0.000510379	no
Csf2	221.928	0.674867	0.165866	4.06874	4.72678e-05	0.000510485	no
Tnfrsf10b	604.837	0.396737	0.0975131	4.06855	4.73067e-05	0.00051052	no
Gpr107	1039.39	-0.311587	0.0765914	-4.06817	4.73836e-05	0.000510964	yes
Cd40lg	7388.91	0.712763	0.175213	4.06799	4.74209e-05	0.00051098	no
Zfp324	179.193	-0.583574	0.143468	-4.06762	4.74954e-05	0.000511014	yes
Cul7	247.106	-0.538093	0.132283	-4.06775	4.74695e-05	0.000511014	no
Atg9a	170.07	-0.616109	0.151505	-4.0666	4.77033e-05	0.000512865	no
Enam	59.6474	-1.09744	0.269907	-4.06598	4.78302e-05	0.000513842	no
Rbms1	1712.7	0.292581	0.071985	4.06447	4.81409e-05	0.000516791	yes
Klhl5	256.618	0.614726	0.151261	4.06399	4.824e-05	0.000517468	no
Nfkb1	5190.31	0.317217	0.0780951	4.06194	4.86669e-05	0.000521656	yes
Gm5416	16.1388	-1.93112	0.47575	-4.05911	4.92599e-05	0.000527616	no
Cnn2	6490.05	0.342295	0.0843319	4.05891	4.93026e-05	0.000527679	no
Grina	1017.05	-0.353681	0.0871902	-4.05643	4.98287e-05	0.00053291	no
Golt1b	2143.2	-0.247666	0.0611061	-4.05305	5.05535e-05	0.000540258	no
Triobp	704.998	-0.406042	0.10021	-4.05193	5.07974e-05	0.000542459	yes
Rgs18	30.3911	1.66606	0.4112	4.05171	5.08437e-05	0.000542548	no
Gm16350	18.688	-1.80269	0.445108	-4.05001	5.12151e-05	0.000546103	no
Gm15564	1338.87	-1.33247	0.329057	-4.04934	5.13614e-05	0.000547255	no
Acadl	1387.39	-0.26553	0.0655873	-4.0485	5.15459e-05	0.000548812	no
Coro1a	29743.9	0.268613	0.0664094	4.0448	5.23674e-05	0.000557102	yes
4930453N24Rik	1191.58	0.298282	0.0737474	4.04465	5.24024e-05	0.000557102	no
Mars2	289.467	0.524653	0.129759	4.04328	5.27077e-05	0.000559932	no
Pold3	557.495	-0.365727	0.0904699	-4.04252	5.28793e-05	0.000561338	no
Id2	8741.12	0.263722	0.0652461	4.04196	5.30058e-05	0.000562263	yes
Ifrd2	827.933	0.376405	0.0931497	4.04087	5.32542e-05	0.000564479	yes
Map2k5	305.432	-0.450631	0.111539	-4.04013	5.34211e-05	0.000565828	yes
Ndrg1	6926.86	-0.205366	0.0508355	-4.03981	5.34947e-05	0.000566189	yes
Slc36a4	600.477	0.412544	0.102144	4.03887	5.37104e-05	0.000568051	no
Thbd	9.8365	-3.14601	0.779017	-4.03844	5.38076e-05	0.000568659	no
Cth	381.777	-0.550808	0.136397	-4.03826	5.38482e-05	0.000568667	yes
Soat2	100.757	-0.803169	0.19893	-4.03745	5.40343e-05	0.000570211	yes
Anapc1	2222.22	-0.242236	0.0600175	-4.03608	5.43509e-05	0.000573129	no
Ftsj3	1477.86	0.38931	0.0964837	4.03499	5.46054e-05	0.000575389	no
Zbtb25	439.326	0.393826	0.0977673	4.0282	5.62053e-05	0.000591812	yes
Homer1	231.18	0.618519	0.153584	4.02723	5.64372e-05	0.000593816	no
Cdc25c	106.754	-0.71551	0.177716	-4.02615	5.66971e-05	0.000596112	no
Klhl26	251.529	0.540626	0.134409	4.02223	5.76498e-05	0.000605683	no
Cyb5a	1706.61	0.319964	0.0795604	4.02165	5.77917e-05	0.000606728	yes
Dnajc27	103.885	0.720159	0.179183	4.01913	5.84139e-05	0.00061281	no
Gstk1	583.596	-0.352409	0.0876923	-4.0187	5.8521e-05	0.000613484	no
Ipo8	729.987	-0.324878	0.0808949	-4.01605	5.91808e-05	0.000619946	no
Fbxo17	158.283	0.980721	0.244219	4.01574	5.92607e-05	0.000620328	no
Ube4b	789.549	-0.329635	0.0820977	-4.01516	5.94053e-05	0.000621196	yes
Abcg3	226.431	0.83719	0.208512	4.01506	5.94304e-05	0.000621196	no
Tbc1d2	51.2073	-1.13376	0.282478	-4.01363	5.97927e-05	0.000624525	no
Mtch1	1514.8	0.302607	0.075417	4.01246	6.00905e-05	0.000627178	yes
Gm5526	2386.73	0.286029	0.0713235	4.01031	6.06386e-05	0.000632438	no
Slc35a1	461.7	0.404135	0.100798	4.00937	6.08803e-05	0.000634495	no
Sfmbt1	379.87	-0.415337	0.103621	-4.00823	6.11751e-05	0.000637103	no
Psmd8	4649.26	-0.215468	0.0537851	-4.00608	6.1734e-05	0.000642456	no
Kif20a	460.977	-0.394584	0.0986255	-4.00083	6.31197e-05	0.000656399	no
Lsm1	770.574	0.346743	0.0867051	3.99911	6.35819e-05	0.000660725	no
Cd4	7329.16	-0.329226	0.0823988	-3.99552	6.45528e-05	0.000670327	no
Pcnxl4	222.91	0.523061	0.130932	3.99491	6.47181e-05	0.000671556	no
Clasp2	497.311	-0.403448	0.101002	-3.99445	6.4844e-05	0.000672374	no
Mmadhc	1434.62	-0.255617	0.064002	-3.99388	6.50002e-05	0.000673505	yes
Tmem2	97.3357	-0.866186	0.216936	-3.99282	6.52919e-05	0.000676039	yes
Timm9	228.384	0.576538	0.144496	3.98999	6.6075e-05	0.000683157	no
Flna	12977.3	-0.284946	0.0714138	-3.99007	6.60539e-05	0.000683157	no
Rusc1	401.353	-0.424191	0.106323	-3.98963	6.61764e-05	0.000683218	yes
Sh2b3	392.061	0.504498	0.126452	3.98966	6.61683e-05	0.000683218	no
E2f8	417.206	-0.487796	0.122298	-3.98859	6.64678e-05	0.000685731	no
Pdlim2	1575.84	0.287393	0.0721052	3.98574	6.72697e-05	0.000693504	no
Casp6	3671.29	0.2897	0.0726913	3.98534	6.73828e-05	0.000694169	yes
mt-Nd4	29255	0.324122	0.0813645	3.98358	6.78847e-05	0.000698836	no
Rac2	14194.6	0.249901	0.0627626	3.98168	6.84297e-05	0.000703939	no
Brip1os	1397.44	-0.250984	0.0630574	-3.98024	6.88462e-05	0.000707715	no
Tank	1440.14	0.364555	0.0916099	3.97942	6.90823e-05	0.000709632	yes
Mgmt	227.303	0.584964	0.147091	3.97689	6.98215e-05	0.000716711	no
Bop1	1795.43	0.2775	0.0697879	3.97634	6.99844e-05	0.000717867	no
Gm13736	473.378	-0.424769	0.106833	-3.97603	7.00759e-05	0.000718291	no
Rheb	1638.5	0.282818	0.0711351	3.97579	7.01467e-05	0.000718501	yes
Ikbke	445.545	0.630148	0.158512	3.9754	7.02614e-05	0.000719161	yes
Serpinb6b	1580.83	0.563309	0.141761	3.97366	7.07771e-05	0.000723404	no
Tspan6	340.068	-0.508744	0.128028	-3.97368	7.07707e-05	0.000723404	no
Kif14	172.396	-0.558112	0.140561	-3.97061	7.16882e-05	0.000732193	no
Lcp1	22187.7	0.24007	0.0605038	3.96786	7.25211e-05	0.000740072	yes
Nek7	2233.73	0.299911	0.0755911	3.96755	7.2615e-05	0.000740072	no
Cacna1c	145.763	-0.629936	0.158771	-3.96757	7.26087e-05	0.000740072	no
Vasp	7599.68	0.205797	0.0519162	3.96403	7.36946e-05	0.000750541	no
Rabac1	2276.82	-0.309365	0.078084	-3.96195	7.43409e-05	0.000756584	yes
Aldoa	27450.4	-0.158149	0.039919	-3.96173	7.44079e-05	0.000756727	yes
Ralgds	455.441	0.397386	0.100318	3.96125	7.45581e-05	0.00075767	yes
Zbtb1	1144.53	0.292128	0.0737493	3.9611	7.46065e-05	0.00075767	yes
Uros	177.434	0.650422	0.164233	3.96036	7.48383e-05	0.000759484	no
Gm13546	171.407	-0.7273	0.183657	-3.9601	7.49191e-05	0.000759765	no
Nob1	959.354	0.290003	0.0732555	3.95879	7.53318e-05	0.000763409	no
Cars	1894.56	-0.242401	0.0612392	-3.95826	7.54965e-05	0.000764268	no
Mafk	437.012	0.479927	0.12125	3.95818	7.55235e-05	0.000764268	no
Wbscr22	658.427	0.334806	0.0845958	3.95771	7.56707e-05	0.00076484	no
Rasgef1b	192.115	0.684061	0.172845	3.95766	7.5687e-05	0.00076484	no
Edrf1	214.293	-0.520387	0.131605	-3.95416	7.68055e-05	0.000775594	no
Glt8d1	154.515	-0.632696	0.160117	-3.95146	7.76758e-05	0.000783829	no
Cacna2d4	57.3576	1.49161	0.377537	3.95089	7.78605e-05	0.00078514	no
Gdi1	1460.47	0.343327	0.0869544	3.94836	7.86885e-05	0.00079293	no
Cd200r3	68.0948	1.09743	0.278004	3.94753	7.89611e-05	0.000795116	no
2009-09-01	4341.48	0.278508	0.0705888	3.9455	7.96335e-05	0.000801323	yes
Arf4	4716.98	-0.210855	0.0534886	-3.94206	8.07832e-05	0.00081232	yes
Tmem156	156.676	0.661002	0.167802	3.93918	8.17593e-05	0.000821557	no
Osbpl11	422.526	-0.392016	0.0995489	-3.93793	8.21889e-05	0.000824716	no
Tnfrsf1b	1251.06	0.422051	0.107174	3.93799	8.21672e-05	0.000824716	no
Itgav	2885.29	-0.421954	0.107191	-3.93648	8.2685e-05	0.000829111	yes
Ighv1-26	81.6788	-2.52245	0.64175	-3.93059	8.47391e-05	0.000849113	no
Map3k10	217.91	-0.506648	0.128931	-3.9296	8.5088e-05	0.000851787	no
Trbc2	15381	0.211593	0.0538474	3.92949	8.51251e-05	0.000851787	no
Snhg12	367.804	-0.61694	0.157124	-3.92646	8.62049e-05	0.000861988	no
Pgm2	1478.69	-0.276938	0.0705828	-3.9236	8.72366e-05	0.000871695	yes
Scyl1	584.394	-0.34316	0.0875183	-3.92101	8.81801e-05	0.000880508	no
Slc39a9	956.546	-0.352197	0.0898315	-3.92064	8.83125e-05	0.000881214	no
Cd3d	10643.4	0.286624	0.0731706	3.9172	8.95843e-05	0.000893282	yes
Rftn1	1278.67	-0.269763	0.0688797	-3.91644	8.98649e-05	0.000895455	yes
Gbp6	611.707	-0.551725	0.14089	-3.91601	9.00274e-05	0.00089645	no
Phf12	504.221	-0.417113	0.106534	-3.91529	9.02956e-05	0.000898494	yes
Adss	2968.77	0.295401	0.0754518	3.91509	9.03695e-05	0.000898605	yes
Tmem167b	1029.01	-0.29065	0.0742892	-3.91242	9.13766e-05	0.000907988	yes
Gm11223	585.162	0.365659	0.0935979	3.9067	9.35639e-05	0.000929077	no
Cdkn2a	51.8497	-1.08398	0.277689	-3.90358	9.47815e-05	0.000940514	no
Rqcd1	1755.6	-0.243371	0.0623795	-3.90146	9.56147e-05	0.000948124	no
Aldh18a1	3996.94	-0.196667	0.0504301	-3.89979	9.62766e-05	0.000954026	yes
Dync1h1	1254.24	-0.511421	0.13121	-3.89773	9.70988e-05	0.000960841	no
Mphosph6	629.392	-0.354657	0.0909883	-3.89783	9.70604e-05	0.000960841	yes
Gm6733	461.041	-0.375442	0.0963633	-3.89611	9.77488e-05	0.000966605	no
Eif2b4	542.356	-0.351973	0.0903697	-3.89481	9.82752e-05	0.000971138	no
Elmo1	2318.8	-0.32355	0.0830765	-3.8946	9.83597e-05	0.000971302	yes
Tdrd7	61.6873	-0.992705	0.254936	-3.89394	9.86302e-05	0.000973301	no
Abcc1	2319.09	-0.404851	0.104004	-3.89265	9.91553e-05	0.000977808	yes
Alox12	14.7806	1.88749	0.485023	3.89154	9.96094e-05	0.00098161	no
Pus1	515.126	0.362692	0.093312	3.88688	0.000101542	0.000999965	no
Cast	1042.44	-0.359258	0.0924453	-3.88617	0.000101838	0.00100218	yes
Klk8	1311.41	0.298406	0.0768049	3.88525	0.000102227	0.00100532	no
Dnmt3a	703.702	0.476646	0.122688	3.88503	0.000102316	0.00100551	yes
Racgap1	1436.96	-0.331193	0.0852605	-3.88449	0.000102547	0.00100639	no
Hpdl	22.9942	1.42517	0.366883	3.88453	0.000102527	0.00100639	no
Mx2	10.059	-2.36341	0.608507	-3.88395	0.000102773	0.00100792	no
Mmrn1	9.52251	2.33575	0.601497	3.88323	0.000103077	0.00101021	no
Tiparp	560.148	0.344194	0.0886418	3.88298	0.000103186	0.00101058	no
Rn7sk	93.076	1.26338	0.325492	3.88146	0.000103832	0.00101622	no
Cks1b	1401.87	-0.310786	0.0800749	-3.88119	0.000103945	0.00101663	no
Tbpl1	875.602	-0.311793	0.0803597	-3.87996	0.000104473	0.0010211	no
Clspn	278.863	-0.553442	0.142707	-3.87817	0.000105244	0.00102792	no
Ptpn3	444.656	-0.379085	0.09777	-3.87732	0.000105614	0.00103084	yes
Mov10	306.331	-0.581022	0.149983	-3.87392	0.0001071	0.00104391	no
Nhlrc1	33.9152	1.19601	0.308727	3.87401	0.000107058	0.00104391	no
Cdk17	2601.99	0.342083	0.0883347	3.87258	0.000107688	0.00104893	no
Cog1	366.517	-0.440213	0.113687	-3.87216	0.000107877	0.00105006	no
Morf4l2	3325.48	-0.24492	0.0632579	-3.87177	0.00010805	0.00105102	yes
Slc5a6	122.546	0.782455	0.202127	3.87111	0.00010834	0.00105313	yes
Lix1l	41.8603	-1.07524	0.277822	-3.87025	0.000108724	0.00105614	yes
Man2a1	872.469	-0.319973	0.0827627	-3.86615	0.000110567	0.00107332	yes
Atf3	1275.56	-0.355673	0.0920283	-3.86482	0.00011117	0.00107844	yes
Tcaf2	87.3477	-0.787013	0.203715	-3.86331	0.00011186	0.0010844	no
Klhl24	477.178	-0.468858	0.121381	-3.86269	0.000112147	0.00108644	no
Ets1	13089.2	-0.26274	0.0680233	-3.8625	0.000112233	0.00108654	yes
Tiam1	2395.82	0.320493	0.0830089	3.86094	0.00011295	0.00109274	yes
Edc4	1080.77	-0.285785	0.0740235	-3.86074	0.000113046	0.00109293	no
Gm9835	1748.01	0.296685	0.0768545	3.86035	0.000113225	0.00109393	no
Nrbp1	1126.07	-0.313355	0.081179	-3.86005	0.000113365	0.00109453	no
Elmo2	1314.91	0.286013	0.0741049	3.85957	0.000113585	0.00109592	yes
Ubr3	478.106	-0.367715	0.0953504	-3.85646	0.000115043	0.00110924	no
Cfap20	407.68	-0.405184	0.10508	-3.85597	0.00011527	0.00111068	yes
Wisp1	79.3511	1.01865	0.264352	3.85336	0.000116506	0.00112156	yes
Gm29216	88.702	1.04574	0.27139	3.85326	0.000116557	0.00112156	no
Pdrg1	632.371	0.4068	0.105588	3.85271	0.00011682	0.00112334	no
Irgm2	350.811	-0.567434	0.147347	-3.85099	0.00011764	0.00113047	yes
Gp1bb	13.1395	2.0412	0.530109	3.85052	0.000117869	0.0011319	no
Plin3	1060.13	-0.363804	0.0945298	-3.84856	0.000118813	0.00113944	yes
AW209491	272.047	0.47487	0.123385	3.84869	0.000118751	0.00113944	yes
Sla2	270.253	0.557042	0.144803	3.8469	0.000119624	0.00114645	no
Eif4e	2558.69	0.250188	0.0650908	3.84367	0.000121206	0.00116084	no
Map2k2	2138.89	-0.243588	0.0633794	-3.84332	0.000121379	0.00116171	no
Prkab1	939.962	0.317029	0.0824979	3.84288	0.0001216	0.00116305	no
Cd164	4714.52	-0.211603	0.055091	-3.84098	0.000122544	0.0011713	yes
Btla	2937.27	0.474662	0.123617	3.83978	0.000123146	0.00117626	yes
Ccdc92	253.802	-0.751953	0.195959	-3.83731	0.000124392	0.00118737	no
Armc10	1109.84	0.338431	0.0882586	3.83453	0.000125804	0.00120005	no
Rplp1	69873.8	0.294796	0.0768906	3.83397	0.000126093	0.001202	yes
Mrps2	812.855	0.306694	0.0800366	3.83192	0.000127149	0.00121126	no
Erlin1	381.703	-0.388234	0.101329	-3.83142	0.000127406	0.0012129	no
Fundc2	1098.43	0.334596	0.0873542	3.83034	0.000127966	0.00121743	no
Lum	12.6593	-2.05168	0.535858	-3.82877	0.000128785	0.0012244	no
Pex6	442.089	0.39491	0.103307	3.82267	0.000132014	0.00125249	no
Gpr108	672.837	-0.337044	0.0881701	-3.82266	0.000132021	0.00125249	yes
Rbl2	706.921	-0.364585	0.0953749	-3.82265	0.000132025	0.00125249	no
Zkscan8	177.952	0.575129	0.150458	3.82253	0.00013209	0.00125249	no
Hmmr	445.615	-0.402246	0.105263	-3.82136	0.000132718	0.00125761	no
Prr11	680.318	-0.336288	0.0880654	-3.81861	0.000134205	0.00127086	no
Mob4	929.178	0.288155	0.0754674	3.81827	0.00013439	0.00127177	no
Rae1	1326.97	0.276842	0.0725674	3.81496	0.000136207	0.00128811	no
Spdl1	333.724	-0.3954	0.103682	-3.81359	0.000136965	0.00129442	yes
Ap2m1	1665.87	-0.255107	0.0669161	-3.81234	0.000137656	0.00130009	yes
Zzef1	550.845	-0.362249	0.0950401	-3.81153	0.000138107	0.00130349	yes
Mogs	2449.52	-0.281935	0.0739816	-3.81087	0.000138477	0.00130612	no
Tbc1d10a	1173.83	-0.24798	0.0650884	-3.80989	0.000139027	0.00130993	no
Tgoln1	6544.31	-0.301394	0.0791097	-3.80983	0.000139064	0.00130993	no
Hnrnpu	770.997	0.381648	0.100209	3.80854	0.00013979	0.0013159	yes
Clcn7	423.651	-0.401493	0.105435	-3.80795	0.000140123	0.00131731	yes
Tspyl2	215.485	-0.530294	0.139255	-3.80809	0.000140045	0.00131731	yes
Lsp1	4676.31	0.293953	0.0772258	3.80641	0.000140998	0.00132466	no
Ttl	84.262	-0.854351	0.224555	-3.80464	0.000142009	0.00133328	no
Aatf	388.945	0.411182	0.108161	3.80155	0.000143792	0.00134914	no
Eef2k	148.333	-0.742077	0.195494	-3.79591	0.000147102	0.00137929	yes
Daxx	899.114	-0.315622	0.083242	-3.79162	0.000149668	0.00140242	no
Prkar1a	14400.6	0.169468	0.0447036	3.79093	0.000150085	0.00140541	yes
Eif4e2	2331.95	-0.201367	0.0532003	-3.78507	0.000153663	0.00143798	no
Prdx3	2017.91	0.249751	0.0659902	3.78467	0.000153914	0.00143938	no
Por	961.209	-0.313634	0.0828937	-3.78357	0.000154596	0.00144481	no
Gm3571	438.326	-0.417511	0.110366	-3.78298	0.000154961	0.00144728	no
Clcn4	790.023	-0.296964	0.078552	-3.78047	0.000156531	0.00146099	no
Nars	8377.57	-0.200278	0.0529848	-3.77991	0.000156882	0.00146236	yes
Gm13509	1386.66	-0.248802	0.0658202	-3.78003	0.00015681	0.00146236	no
Treml2	696.06	-0.475039	0.125716	-3.77868	0.00015766	0.00146865	no
Slc9a1	782.269	-0.296761	0.0785432	-3.77832	0.000157891	0.00146985	no
Tra2a	1856.93	0.238915	0.0632462	3.77754	0.000158384	0.00147251	no
Pop4	632.598	-0.320522	0.0848494	-3.77754	0.000158383	0.00147251	no
A830080D01Rik	175.98	0.591706	0.156653	3.77718	0.000158615	0.00147275	no
Klra7	56.9497	0.889613	0.235518	3.77726	0.000158566	0.00147275	no
Rrp8	725.907	0.341176	0.0903714	3.77526	0.000159839	0.00148316	no
Dhx37	361.386	0.444728	0.117835	3.77417	0.00016054	0.00148869	no
Slc52a2	482.252	0.405541	0.107562	3.77032	0.000163039	0.00151073	no
Eif4a2	2852.36	0.303118	0.0803988	3.77018	0.000163128	0.00151073	no
Sh3bp2	174.25	0.577192	0.153153	3.76873	0.000164082	0.00151858	no
H3f3a	2479.74	0.233103	0.0618576	3.76838	0.00016431	0.00151971	no
Fus	4200.82	0.217322	0.057679	3.76778	0.000164703	0.00152236	yes
Pde1a	5.56183	-3.03031	0.804573	-3.76636	0.000165644	0.00153007	no
Rrn3	1267.48	0.31842	0.0845829	3.7646	0.000166819	0.00153993	no
Igkv8-16	63.6436	-2.81334	0.747896	-3.76168	0.000168779	0.00155701	no
Nom1	523.697	0.404528	0.107592	3.75984	0.000170021	0.00156668	no
Nr4a3	2278.11	0.922387	0.245328	3.75981	0.000170046	0.00156668	no
Psmc3	3496.23	-0.218453	0.0581246	-3.75836	0.000171028	0.00157415	no
Kif1c	858.445	-0.349069	0.0928796	-3.75829	0.000171077	0.00157415	no
Polr3gl	225.54	-0.613009	0.163182	-3.75659	0.000172246	0.00158389	no
Klf3	234.375	1.01264	0.269616	3.75585	0.000172754	0.00158754	no
Trim28	4137.58	-0.232043	0.0618034	-3.75453	0.000173666	0.00159489	no
Wdr46	625.12	0.34947	0.0931188	3.75294	0.000174772	0.00160402	no
Rbm10	559.158	-0.392067	0.104488	-3.75226	0.000175246	0.00160734	yes
Copa	6488.89	-0.236684	0.0630807	-3.75208	0.000175375	0.00160749	no
Yif1a	972.476	-0.299743	0.0800669	-3.74366	0.000181357	0.00166126	yes
Otud4	901.673	0.364094	0.0972718	3.74306	0.000181792	0.00166417	no
Nol10	761.922	0.358961	0.09591	3.74268	0.000182064	0.0016656	no
Tal1	54.847	1.54807	0.413972	3.73955	0.000184349	0.00168543	no
Rpain	146.483	-0.670047	0.179197	-3.73917	0.000184631	0.00168692	yes
Ap2b1	3500.89	-0.247554	0.0662216	-3.73827	0.000185294	0.00169191	no
Rasgrp1	1844.18	0.315435	0.0843855	3.73802	0.000185474	0.00169246	yes
Aldh1a7	10.8362	2.6793	0.716948	3.73709	0.00018616	0.00169764	no
Lrrc8c	2011.2	-0.256556	0.0686634	-3.73643	0.000186649	0.00170101	yes
Bckdha	433.559	-0.532034	0.142403	-3.73611	0.000186889	0.00170212	no
Relb	1756.68	0.273034	0.0730967	3.73525	0.000187532	0.00170689	no
Spn	8871.25	0.245128	0.0656381	3.73455	0.000188055	0.00171056	yes
Ddx21	3959.18	0.320715	0.0859155	3.73291	0.000189277	0.00171949	no
Syngr2	3038.71	0.234389	0.0627886	3.73299	0.000189219	0.00171949	no
Stat2	284.721	-0.509035	0.13637	-3.73274	0.000189404	0.00171955	no
Akr1c13	629.234	-0.371387	0.099503	-3.73243	0.000189645	0.00172064	no
Gm13340	449.729	0.636232	0.170522	3.73108	0.00019066	0.00172875	no
Mfsd11	328.683	-0.477196	0.127905	-3.73088	0.000190816	0.00172907	no
Cd53	44459.5	0.205425	0.0550683	3.73037	0.0001912	0.00173145	yes
Taf5l	1028.24	0.26496	0.0710329	3.7301	0.000191404	0.0017322	no
Amica1	140.516	0.653736	0.175279	3.72969	0.000191718	0.00173395	no
Gm10282	254.595	0.466845	0.125177	3.72947	0.000191884	0.00173435	no
Trit1	221.375	0.489843	0.131356	3.72912	0.000192152	0.00173568	no
Atf6b	946.413	-0.337954	0.0906767	-3.72702	0.000193756	0.00174796	yes
Ckap2l	364.341	-0.470755	0.126307	-3.72708	0.000193713	0.00174796	no
Dhx32	380.123	-0.367763	0.0986948	-3.72626	0.000194342	0.00175214	no
Yaf2	630.557	0.404507	0.108662	3.72263	0.000197159	0.00177642	no
Sec61g	177.474	-0.63419	0.170381	-3.72218	0.000197509	0.00177845	yes
Cd1d1	168.088	0.681608	0.18314	3.72178	0.000197822	0.00178015	yes
Igha	2066.05	-2.30584	0.619612	-3.72142	0.000198108	0.0017816	no
Bax	2608.2	0.267527	0.0719138	3.7201	0.000199144	0.0017898	yes
Shcbp1	476.753	-0.439552	0.118164	-3.71986	0.000199337	0.0017904	no
Tdrp	609.135	0.596488	0.160407	3.7186	0.000200331	0.0017982	no
Xcl1	42.1064	1.72068	0.462795	3.71802	0.000200793	0.00180121	no
Ucp2	29962.8	0.208084	0.0559985	3.71589	0.000202493	0.00181532	yes
Derl2	1088.96	-0.26847	0.0722608	-3.71529	0.000202972	0.00181735	no
Iars	3398.67	-0.227102	0.0611264	-3.71529	0.000202973	0.00181735	yes
Csf2rb2	94.8479	0.902439	0.242992	3.71387	0.000204116	0.00182644	yes
Gnl3	754.448	0.392836	0.105801	3.71296	0.000204848	0.00183185	yes
Lss	587.087	-0.383545	0.103311	-3.71253	0.000205199	0.00183384	no
Mrpl15	1336.19	0.321454	0.0865936	3.71221	0.000205453	0.00183496	no
Pim2	1315.61	0.43816	0.118059	3.71136	0.00020615	0.00184004	no
Gstp1	1083.45	0.268028	0.0722412	3.71019	0.000207108	0.00184743	no
Zfp706	2076.37	0.268804	0.0724695	3.70921	0.000207911	0.00185344	no
Snx15	329.821	-0.440864	0.118926	-3.70705	0.000209684	0.00186808	yes
Galk2	582.527	-0.34339	0.0926699	-3.70552	0.000210956	0.00187824	no
Gm17641	16.9649	1.65734	0.44749	3.70363	0.000212539	0.00189116	no
Gm12250	135.662	-0.747516	0.201898	-3.70245	0.000213528	0.00189878	no
Fbxl5	678.734	0.369972	0.100004	3.69955	0.000215978	0.00191937	no
Bloc1s4	370.147	0.404278	0.109307	3.69856	0.000216823	0.00192568	no
Rabl6	521.811	-0.330659	0.0894189	-3.69786	0.000217424	0.00192982	no
Pias3	138.082	-0.631617	0.170824	-3.69748	0.000217754	0.00193156	no
Syde2	22.0094	1.50678	0.407646	3.69629	0.000218776	0.00193941	no
Dntt	98.3765	-0.990549	0.268069	-3.69513	0.000219774	0.00194464	yes
Ube4a	1055.54	-0.265129	0.0717478	-3.69529	0.000219632	0.00194464	yes
Igkv5-43	175.448	-2.27713	0.616236	-3.69523	0.000219685	0.00194464	no
Yipf4	1492.52	-0.252413	0.0683182	-3.69466	0.000220178	0.00194702	no
Champ1	776.897	0.358219	0.0969687	3.69418	0.000220601	0.00194955	no
Dok2	1970.67	0.296316	0.0802224	3.69368	0.000221031	0.00195214	yes
Dmxl1	456.707	-0.376467	0.101956	-3.69246	0.000222091	0.0019603	no
Pisd	201.612	0.604913	0.163846	3.69196	0.000222529	0.00196295	yes
Sgpl1	2219.39	-0.310684	0.0841894	-3.6903	0.000223991	0.00197453	no
Pip5k1b	124.59	0.675849	0.183149	3.69015	0.000224118	0.00197453	no
Ttk	171.99	-0.562047	0.152347	-3.68925	0.000224913	0.00198031	no
Acat1	1395.92	0.249623	0.0676688	3.68889	0.000225232	0.0019819	no
Ehbp1l1	670.693	-0.315735	0.0856037	-3.68833	0.000225728	0.00198505	yes
Ppp4c	4420.44	0.223622	0.0606434	3.68749	0.000226476	0.0019904	no
Nrros	1123	0.335356	0.0909755	3.68623	0.000227602	0.00199906	yes
Gas2	71.7223	-0.81254	0.220535	-3.68441	0.000229236	0.00201219	yes
Ssbp4	1514.43	0.239638	0.0650724	3.68264	0.000230832	0.00202495	yes
Abhd17a	1549.49	0.238063	0.0646872	3.68022	0.000233037	0.00204303	no
Dlgap5	514.207	-0.419662	0.114045	-3.67978	0.000233436	0.00204528	no
Tor1aip2	2171.46	-0.257956	0.0701217	-3.67869	0.000234436	0.00205278	yes
Epg5	407.37	-0.370332	0.100703	-3.67748	0.000235547	0.00206	yes
2700097O09Rik	195.534	0.52246	0.142069	3.6775	0.000235535	0.00206	yes
Ttc9c	1441.73	-0.228696	0.0621991	-3.67684	0.000236145	0.00206396	no
Cdc42ep3	247.266	0.515228	0.140148	3.67631	0.00023663	0.00206693	no
Tcrg-C1	24.672	1.76015	0.478831	3.67592	0.000236991	0.00206882	no
Ermp1	535.098	0.339539	0.0923974	3.67476	0.000238071	0.00207699	yes
Spg20	506.607	-0.422009	0.114865	-3.67396	0.000238819	0.00208224	yes
Pdia5	37.583	-1.11811	0.304567	-3.67114	0.000241471	0.00210408	yes
Apmap	977.981	0.314361	0.085645	3.67052	0.00024206	0.00210793	no
Wipi2	960.341	-0.257364	0.0701309	-3.66977	0.000242771	0.00211154	no
Gata1	83.0828	1.10833	0.302003	3.66992	0.00024263	0.00211154	no
Drc1	12.5404	3.26999	0.891314	3.66873	0.000243754	0.00211881	no
Bscl2	1424.51	0.303861	0.0829305	3.66404	0.00024827	0.00215675	no
Mrpl50	599.129	0.376753	0.102863	3.66267	0.000249601	0.002167	yes
Nle1	463.828	0.35124	0.0959418	3.66097	0.00025126	0.00218008	no
Birc6	1374.99	-0.389616	0.10647	-3.6594	0.000252805	0.00219215	yes
Chtf8	2958.68	0.275506	0.0753319	3.65723	0.000254955	0.00220946	yes
Rnf14	1067.53	0.261736	0.0715746	3.65683	0.000255351	0.00221154	no
Arnt2	68.544	-0.891422	0.243837	-3.65582	0.000256366	0.00221827	yes
Prelid1	5090.2	-0.182227	0.0498467	-3.65574	0.000256438	0.00221827	no
Eno2	68.8157	0.773685	0.211724	3.65421	0.000257971	0.00223019	no
Gm14494	1466.05	0.353206	0.0966826	3.65325	0.000258942	0.00223723	no
Mgarp	80.1524	-0.844429	0.231173	-3.65281	0.00025939	0.00223974	no
Cdkn1b	1666.28	-0.367895	0.100724	-3.65249	0.000259705	0.00224112	no
Larp4	1305.95	0.357418	0.0978732	3.65184	0.000260365	0.00224546	no
Gnb4	357.749	-0.418997	0.114811	-3.64944	0.000262808	0.00226515	no
Adrbk1	6503.71	0.226803	0.0621544	3.64903	0.000263235	0.00226747	no
Klhdc2	1066.67	0.302562	0.0829466	3.64767	0.00026463	0.00227811	no
Ccrl2	109.751	-0.772842	0.211989	-3.64567	0.000266699	0.00229454	no
Ptprj	720.296	0.469902	0.128925	3.64478	0.000267626	0.00230113	yes
Cars2	164.066	-0.567286	0.15573	-3.64275	0.000269736	0.00231788	yes
Mrto4	1068.55	0.346329	0.0950952	3.64192	0.000270613	0.00232402	no
Rab2a	1951.13	-0.209014	0.0574081	-3.64085	0.000271743	0.00233232	yes
Spp1	107.594	-0.629063	0.172823	-3.63992	0.000272718	0.00233929	no
Safb2	428.188	-0.427925	0.117594	-3.63901	0.000273691	0.00234623	no
Ncapd3	813.345	-0.283858	0.0780479	-3.63697	0.000275866	0.00236289	yes
Epm2aip1	648.261	-0.310242	0.0853046	-3.63688	0.000275965	0.00236289	no
Ube2v2	197.846	0.577065	0.158707	3.63605	0.000276853	0.00236907	no
Lin54	634.215	-0.302907	0.0833982	-3.63206	0.000281172	0.00240459	no
Ulk2	269.757	-0.506378	0.139468	-3.63078	0.000282563	0.00241504	no
Timd2	63.3789	-0.924855	0.254788	-3.6299	0.000283528	0.00242184	yes
Cwh43	8.85804	-2.47838	0.683095	-3.62816	0.000285445	0.00243531	no
Qpctl	192.001	-0.554782	0.152907	-3.62822	0.000285378	0.00243531	no
Cuedc1	220.923	0.459673	0.126749	3.62664	0.00028713	0.00244819	yes
Tmem9	279.011	-0.519697	0.143306	-3.62649	0.000287298	0.00244819	no
Crb3	20.6933	1.46798	0.404969	3.62491	0.000289065	0.0024614	no
Tcrg-C4	23.1753	1.55133	0.427977	3.62479	0.000289192	0.0024614	no
Seh1l	1612.32	0.253592	0.0699658	3.62451	0.000289509	0.00246263	no
Prpf3	537.694	-0.32999	0.0910522	-3.62418	0.00028988	0.00246432	no
Ncstn	1835.15	-0.281692	0.0777344	-3.62377	0.000290335	0.00246526	yes
Rps2	23333	-0.202093	0.0557681	-3.62381	0.000290293	0.00246526	no
Aco1	772.436	-0.293519	0.0810103	-3.62323	0.000290942	0.00246895	yes
BC017643	1405.03	0.294891	0.0813989	3.62279	0.00029144	0.00247171	no
Mia3	598.868	-0.374338	0.103359	-3.62172	0.000292648	0.00248048	yes
Tmem110	474.602	-0.424528	0.117229	-3.62135	0.000293064	0.00248254	no
Fam120aos	119.569	0.801447	0.221347	3.62077	0.00029373	0.00248671	no
Tmem165	1813.79	-0.344823	0.0953872	-3.61498	0.000300371	0.00254143	yes
Qsox1	620.481	-0.326332	0.0902992	-3.6139	0.000301626	0.00255053	no
Vamp7	487.96	-0.363297	0.100537	-3.61356	0.000302026	0.00255241	yes
Enpp1	99.0129	-0.778389	0.215507	-3.61189	0.000303977	0.00256737	no
Derl3	53.2653	-1.40204	0.388373	-3.61004	0.000306155	0.00258425	yes
Srebf1	2838.1	-0.209726	0.0581383	-3.60737	0.000309312	0.00260927	yes
Arf1	9579.91	-0.171475	0.0475366	-3.60723	0.000309485	0.00260927	yes
AI597479	450.49	0.390576	0.108299	3.60646	0.000310405	0.00261549	no
Aqp9	1637.03	-0.498181	0.138149	-3.60611	0.000310819	0.00261744	no
Fam49b	5542.94	0.245013	0.0679764	3.60439	0.000312887	0.0026302	yes
Mpzl2	25.6572	1.33163	0.369434	3.60451	0.000312737	0.0026302	no
Pms2	324.637	-0.399327	0.110781	-3.60465	0.000312569	0.0026302	yes
Pstpip1	1286.43	-0.281919	0.0782351	-3.60348	0.000313979	0.00263783	yes
Epn2	214.959	-0.661549	0.183595	-3.6033	0.000314199	0.00263813	no
Npr3	15.7989	-1.78569	0.495617	-3.60296	0.000314609	0.00264002	no
Hipk3	1741.87	0.304759	0.0845914	3.60272	0.000314905	0.00264096	no
Gaa	730.561	-0.308364	0.0856282	-3.60119	0.000316759	0.00265494	no
Nek1	163.176	-0.526009	0.146123	-3.59976	0.000318509	0.00266805	yes
Msh3	207.602	-0.537996	0.149489	-3.59891	0.000319557	0.00267526	no
Zfp740	1669.49	-0.25965	0.0721577	-3.59837	0.000320215	0.0026792	no
Prkd3	715.822	0.383731	0.106692	3.59663	0.00032237	0.00269566	no
Ewsr1	2915.81	0.209099	0.0581962	3.593	0.000326888	0.00273183	no
Il1rl1	71.9431	0.826431	0.230028	3.59274	0.000327216	0.00273298	no
Wbp5	904.101	-0.32437	0.0903097	-3.59175	0.000328467	0.00274183	no
Pttg1ip	1343.63	-0.251279	0.0699969	-3.58986	0.000330849	0.0027601	yes
Tmem9b	1787.85	0.251824	0.0701702	3.58877	0.000332248	0.00276883	no
Got2	1867.18	-0.251296	0.0700236	-3.58874	0.000332283	0.00276883	no
Tanc2	1536.02	0.487869	0.135961	3.5883	0.000332838	0.00277184	yes
Panx1	1086.27	-0.305166	0.0850759	-3.58699	0.000334521	0.00278424	yes
Ubn2	296.711	-0.520008	0.145017	-3.58584	0.000335996	0.00279326	yes
Prrt4	10.8124	2.04891	0.571367	3.58598	0.000335821	0.00279326	no
Clcn6	241.929	-0.49528	0.138134	-3.58551	0.000336421	0.00279517	yes
Entpd6	356.975	0.433374	0.12089	3.58485	0.000337267	0.00280057	no
Nipal3	440.636	-0.468097	0.13062	-3.58365	0.000338831	0.00281192	no
Kdm4a	1283.48	-0.245539	0.0685214	-3.58339	0.000339169	0.0028131	yes
Fam208a	336.279	-0.389874	0.10883	-3.5824	0.000340451	0.00282046	yes
Ccdc6	461.351	-0.354332	0.0989056	-3.58252	0.000340292	0.00282046	yes
Zfc3h1	255.024	-0.517475	0.144584	-3.57907	0.000344822	0.00285502	no
Shisa5	26156.8	-0.225871	0.0631367	-3.5775	0.000346896	0.00287052	yes
Fgf2	76.4099	0.786742	0.21994	3.57708	0.000347455	0.00287349	no
Ovca2	166.028	0.546618	0.152881	3.57544	0.000349638	0.00288987	no
Uevld	81.2282	-0.722504	0.202097	-3.57503	0.000350183	0.0028927	no
Socs2	762.839	-0.436101	0.122011	-3.57428	0.000351194	0.00289938	no
Mtbp	339.743	-0.371995	0.1041	-3.57343	0.000352332	0.00290709	no
Ndufaf7	266.459	0.429056	0.120118	3.57196	0.000354314	0.00292176	no
Xpot	2349.7	-0.256377	0.0717953	-3.57094	0.000355704	0.00293153	yes
Ccr4	3982.53	-0.312873	0.0876303	-3.57037	0.000356479	0.00293623	yes
Tmub2	550.709	-0.388803	0.108929	-3.56931	0.000357916	0.00294637	no
Prkag1	514.681	-0.410209	0.114951	-3.56856	0.000358947	0.00295315	no
Ifitm6	42.9551	-1.13096	0.317191	-3.56555	0.000363089	0.00298552	no
Dtx3l	726.628	-0.428048	0.120067	-3.56507	0.000363756	0.00298928	no
Ccdc115	715.943	0.305404	0.0856876	3.56416	0.000365029	0.00299802	no
Tmem161a	375.114	-0.359317	0.100825	-3.56378	0.000365558	0.00300064	no
Mapk11	435.348	0.373597	0.104878	3.5622	0.000367755	0.00301694	no
Fn1	105.071	-0.796084	0.22353	-3.56143	0.000368846	0.00302416	no
Foxf2	108.903	-0.811246	0.227813	-3.56102	0.000369423	0.00302715	no
Tma16	262.995	0.445364	0.125103	3.55997	0.000370897	0.00303575	no
H2-T22	2490.99	-0.265518	0.0745819	-3.56008	0.000370739	0.00303575	no
Cops7a	780.08	0.28876	0.0811258	3.55941	0.000371685	0.00304046	yes
Pygb	1285.47	-0.388978	0.109334	-3.55771	0.000374099	0.00305811	yes
Ddx60	76.1243	-1.64131	0.461353	-3.55759	0.000374271	0.00305811	no
Slamf1	1305.24	0.396142	0.111416	3.55552	0.000377235	0.00308058	yes
Atg101	626.045	-0.356262	0.100206	-3.5553	0.000377551	0.0030814	no
Cog3	655.501	-0.321111	0.090358	-3.55376	0.000379761	0.00309766	yes
H3f3b	12278.6	0.240756	0.0677639	3.55286	0.00038107	0.0031048	no
Tmem158	43.4235	1.01871	0.286718	3.553	0.000380862	0.0031048	no
Arid3a	251.181	-0.423422	0.119199	-3.55223	0.000381978	0.00311042	yes
Zbtb33	737.639	0.332354	0.0936383	3.54934	0.000386194	0.00314297	no
Imp4	1297.55	0.250165	0.0705039	3.54825	0.000387804	0.00315427	yes
Mcpt1	181.035	-0.908895	0.256192	-3.54771	0.000388596	0.00315891	no
Elmod2	190.995	-0.508952	0.143468	-3.5475	0.000388911	0.00315906	no
Marf1	358.425	-0.406789	0.114673	-3.5474	0.000389056	0.00315906	yes
Pold1	861.895	-0.279252	0.0787284	-3.54703	0.000389604	0.00316171	no
Adh5	2206.44	0.226394	0.0638423	3.54615	0.000390899	0.00317043	no
Tex2	463.4	-0.356466	0.100526	-3.54599	0.000391142	0.0031706	yes
Ckb	348.817	-0.452952	0.127787	-3.5446	0.00039321	0.00318555	yes
Coro1b	3536.67	0.213347	0.0602028	3.5438	0.000394402	0.00319341	no
Plrg1	1310.63	-0.240668	0.0679215	-3.54332	0.000395122	0.00319381	yes
Rab11fip1	1382.96	-0.347143	0.0979659	-3.5435	0.00039485	0.00319381	yes
Tmsb4x	101585	0.262516	0.0740854	3.54342	0.000394976	0.00319381	yes
Efr3a	1351.67	0.256502	0.0724181	3.54197	0.000397157	0.00320845	no
Zc3h12d	1109.08	0.254405	0.0718433	3.54111	0.00039845	0.00321708	yes
Scrn3	186.725	0.611334	0.172657	3.54075	0.000398995	0.00321965	no
Nolc1	1347.73	0.36566	0.103288	3.5402	0.00039983	0.00322457	yes
Ehd4	882.341	-0.33922	0.0958303	-3.5398	0.000400426	0.00322756	yes
Pole	415.325	-0.376855	0.106482	-3.53914	0.000401433	0.00322975	no
Cptp	201.899	-0.536299	0.151537	-3.53907	0.000401547	0.00322975	yes
Irgq	356.304	-0.4807	0.135828	-3.53903	0.000401602	0.00322975	no
Gm10169	861.209	-0.26454	0.0747452	-3.53922	0.000401318	0.00322975	no
Elovl6	309.172	-0.523106	0.147826	-3.53867	0.000402152	0.00323236	yes
Uchl3	498.437	0.354807	0.100282	3.53808	0.000403054	0.00323779	no
Arhgef10	100.914	-0.746305	0.211032	-3.53645	0.000405542	0.00325595	no
Fasl	82.2136	1.04944	0.296766	3.53625	0.000405849	0.00325658	yes
Ppp1r18	5620.16	0.232365	0.0657495	3.5341	0.000409169	0.00328139	no
Pop1	538.676	0.382024	0.108111	3.53363	0.000409895	0.00328537	no
Gk	259.912	-0.544485	0.15414	-3.5324	0.000411803	0.00329696	no
Ak4	336.663	0.3998	0.113181	3.53241	0.000411792	0.00329696	no
Orc4	884.178	0.320954	0.0908642	3.53224	0.000412051	0.0032971	yes
Stam	524.782	-0.351291	0.0994773	-3.53137	0.000413419	0.00330619	no
Hectd1	1320.56	-0.324706	0.0919538	-3.53118	0.00041371	0.00330667	yes
Gp1ba	16.0588	1.58506	0.449016	3.53008	0.000415439	0.00331864	no
Scai	115.042	-0.633676	0.179568	-3.5289	0.000417292	0.00333158	no
Slc6a4	36.1097	1.11126	0.31493	3.5286	0.000417768	0.00333352	no
Trp53i11	1107.23	0.247055	0.0700212	3.52828	0.000418262	0.0033356	no
Apobec3	2258.46	-0.307815	0.0872632	-3.52743	0.000419612	0.0033445	yes
Ido1	18.5583	-1.56778	0.444913	-3.5238	0.000425402	0.00338687	no
Wdfy4	78.8475	-1.3703	0.388856	-3.52392	0.000425208	0.00338687	no
Tefm	151.772	0.578421	0.164185	3.52298	0.00042673	0.00339555	no
Pex3	455.642	0.406894	0.115529	3.52201	0.000428294	0.00340611	no
Xbp1	5240.08	-0.240204	0.0682175	-3.52115	0.000429683	0.00341525	yes
Rrm2	3430.07	-0.319108	0.0906447	-3.52043	0.000430848	0.00342261	yes
Glud1	7382.61	-0.244207	0.0693715	-3.52027	0.000431104	0.00342274	no
Slc25a37	235.017	0.508247	0.144403	3.51965	0.000432114	0.00342733	no
Ntrk3	199.003	-0.600248	0.170543	-3.51962	0.000432162	0.00342733	no
Fam174b	74.2321	-0.819387	0.232863	-3.51876	0.000433574	0.00343663	no
Rgs10	2106.18	0.254125	0.0722459	3.51751	0.000435623	0.00345095	yes
Mid2	94.7255	-0.796019	0.226321	-3.51721	0.00043611	0.0034529	yes
B4galt5	10240.5	0.270686	0.0769687	3.51684	0.000436724	0.00345451	yes
Slc37a3	1067.45	-0.280353	0.0797185	-3.51679	0.000436797	0.00345451	yes
Dag1	351.785	-0.479659	0.136453	-3.5152	0.000439415	0.0034733	no
Klra6	10.9692	2.52747	0.719113	3.51471	0.00044024	0.0034779	no
Ubp1	563.134	0.311506	0.0886611	3.51345	0.000442323	0.00349243	no
BC003965	466.405	0.344545	0.098138	3.51082	0.000446723	0.00352521	yes
Sap130	466.749	-0.482202	0.137455	-3.50807	0.000451365	0.00355989	no
Hyal2	211.056	0.493321	0.140812	3.50339	0.000459373	0.00362104	no
Rb1cc1	304.021	-0.465691	0.133008	-3.50123	0.00046311	0.00364849	no
Pgrmc1	1385.93	0.268746	0.0767772	3.50033	0.000464675	0.00365781	no
Reep3	2125.73	0.297063	0.0848706	3.50018	0.000464938	0.00365781	no
Spryd7	172.385	0.540308	0.154369	3.50011	0.00046506	0.00365781	no
Ddx10	843.781	0.322687	0.0922097	3.49949	0.000466144	0.00366431	yes
Ubl3	3406.05	0.205567	0.0587851	3.49692	0.000470658	0.00369429	yes
Mrpl32	703.278	0.270572	0.0773772	3.49679	0.000470889	0.00369429	no
Eif2b3	445.551	0.378688	0.108297	3.49673	0.00047099	0.00369429	no
Gm12183	2571.32	0.230269	0.0658517	3.49678	0.000470915	0.00369429	no
Afap1	99.6753	-0.66586	0.190564	-3.49416	0.000475562	0.00372811	no
Cpt1a	514.746	-0.317855	0.0909816	-3.49362	0.000476512	0.0037335	yes
M6pr	8675.78	0.25313	0.0724624	3.49326	0.000477159	0.00373653	yes
Ankrd49	148.728	0.538303	0.15424	3.49004	0.000482954	0.00377983	no
Oxsr1	2676.73	-0.223299	0.0640056	-3.48874	0.000485299	0.00379196	no
Fam83g	368.639	0.362384	0.10387	3.48882	0.000485157	0.00379196	yes
Myadm	176.04	-0.668373	0.191564	-3.48903	0.000484785	0.00379196	yes
Gata3	3510.07	0.218261	0.0625948	3.48689	0.00048867	0.00381621	yes
Csf2rb	90.1351	0.835122	0.239598	3.48551	0.000491197	0.00383386	no
Cnpy2	840	-0.295582	0.0848131	-3.4851	0.000491949	0.00383554	yes
Crls1	582.557	-0.355519	0.10201	-3.48513	0.000491899	0.00383554	yes
Atxn7l3b	1773.01	0.234552	0.0673216	3.48405	0.000493892	0.00384859	no
Ubr5	1419.85	-0.324902	0.0932611	-3.48379	0.000494369	0.0038502	yes
Stk35	325.178	-0.372887	0.107151	-3.48	0.00050141	0.00390292	no
Tmem5	382.528	0.405319	0.116537	3.47802	0.000505135	0.00392977	no
Jund	6413.16	0.202212	0.0581427	3.47786	0.000505435	0.00392997	yes
Rab3gap2	769.651	-0.276214	0.0794395	-3.47704	0.000506982	0.00393986	yes
Uhrf1	2219.69	-0.27267	0.0784288	-3.47665	0.000507715	0.00394341	no
Naa50	3442.08	0.312228	0.0898151	3.47634	0.000508309	0.00394588	no
Osbpl9	1580.92	-0.237912	0.0684416	-3.47614	0.00050869	0.00394669	yes
Fancb	106.22	-0.632196	0.181921	-3.47512	0.000510626	0.00395957	no
Abhd8	956.418	-0.34794	0.100223	-3.47167	0.00051723	0.0040086	no
Tmem150a	39.8751	1.06403	0.306692	3.46937	0.000521674	0.00403867	no
Ifitm2	1547.57	-0.337503	0.0972777	-3.46948	0.000521468	0.00403867	no
Gys1	614.036	-0.291341	0.084015	-3.46773	0.000524882	0.0040613	no
Supt3	162.482	-0.540635	0.15604	-3.46472	0.000530776	0.00410469	yes
Glrx5	1160.96	0.362464	0.104686	3.4624	0.000535386	0.0041381	no
Hivep3	1037.02	0.832521	0.240462	3.46217	0.000535842	0.00413939	yes
Lrp8	329.707	-0.501674	0.144934	-3.4614	0.000537382	0.00414904	yes
Dock2	2546.8	-0.275208	0.0795113	-3.46124	0.000537689	0.00414917	yes
Mms22l	526.524	-0.306747	0.0886335	-3.46084	0.000538485	0.00415307	no
Taf1d	753.695	-0.321877	0.0930188	-3.46034	0.000539492	0.0041586	no
Nup133	666.148	-0.280485	0.081143	-3.45667	0.000546885	0.00421331	no
AU040320	597.881	-0.31824	0.0920799	-3.45612	0.000548007	0.00421969	no
Got1	3788.07	-0.278255	0.0805151	-3.45594	0.000548371	0.00422022	yes
9130011E15Rik	197.758	-0.496652	0.143772	-3.45445	0.000551416	0.00423908	no
Zfp94	49.5355	0.914046	0.264589	3.45458	0.000551144	0.00423908	no
Cd34	15.4526	1.78227	0.515963	3.45427	0.000551788	0.00423967	no
H2-Q5	90.3799	-0.849179	0.245864	-3.45386	0.000552632	0.00424387	no
Trafd1	706.149	-0.364647	0.105595	-3.45326	0.000553851	0.00425095	no
Sltm	427.764	-0.436267	0.126381	-3.45199	0.000556466	0.00426873	no
Gm10156	486.495	0.343816	0.0997516	3.44672	0.000567429	0.00435049	no
Polq	130.772	-0.590911	0.171498	-3.44559	0.000569822	0.0043665	no
Gm10080	1450.63	0.300908	0.0873549	3.44466	0.000571776	0.00437912	no
Dse	113.079	-0.905285	0.262932	-3.44305	0.000575203	0.00440301	no
Nfkbid	447.92	0.421136	0.122341	3.44231	0.000576778	0.00441271	no
Snx9	597.72	-0.325689	0.0946239	-3.44193	0.000577578	0.00441418	no
Dck	1255.33	-0.277067	0.0804977	-3.44193	0.000577588	0.00441418	no
Skap2	189.414	-0.543544	0.158047	-3.43912	0.000583603	0.00445777	yes
Hnrnpul2	2910.62	-0.213571	0.0621082	-3.43869	0.000584527	0.00446244	yes
Tlr7	70.8333	-0.815199	0.237095	-3.43828	0.000585431	0.00446696	no
Rab6b	210.034	-0.685813	0.199593	-3.43606	0.000590233	0.00450119	yes
Laptm5	27381.4	0.25043	0.0730482	3.42828	0.000607424	0.00462765	yes
Prkca	484.858	0.4456	0.129978	3.42826	0.000607463	0.00462765	no
Gm14236	422.914	-1.46725	0.428364	-3.42525	0.000614239	0.00467678	no
Syt11	282.487	-0.558269	0.163003	-3.42489	0.000615046	0.00468044	no
Ncaph	794.318	-0.262911	0.0767856	-3.42396	0.000617155	0.00469399	no
St6galnac6	97.0571	-0.682453	0.199447	-3.42172	0.000622263	0.00472781	no
Gpr83	166.347	-0.527584	0.154184	-3.42178	0.000622121	0.00472781	no
Nat10	776.03	0.282418	0.0825704	3.42033	0.000625443	0.00474945	yes
2008-09-01	529.771	0.387719	0.113388	3.41939	0.000627623	0.00476347	no
Spata5l1	228.359	0.492167	0.14394	3.41924	0.00062797	0.00476357	no
Lmf2	1472.89	-0.237366	0.0694415	-3.41821	0.000630342	0.00477397	no
Rsbn1	599.072	0.309352	0.0904976	3.41835	0.000630023	0.00477397	yes
Scfd2	262.214	-0.440361	0.128821	-3.41839	0.000629931	0.00477397	yes
Mcmbp	1815.35	-0.204919	0.0599607	-3.41756	0.000631849	0.00478285	no
Sec11c	2087.81	-0.254728	0.0745678	-3.41607	0.000635329	0.00480665	yes
Tubg1	450.433	-0.330944	0.0968911	-3.41563	0.000636345	0.00481179	no
Zdhhc15	128.014	0.656449	0.192293	3.4138	0.000640642	0.00484172	no
Ptpn1	2622.56	0.219857	0.0644149	3.41313	0.000642201	0.00485094	yes
Prr14	730.54	-0.312161	0.0914633	-3.41296	0.000642608	0.00485145	yes
Abi2	734.4	0.354101	0.103773	3.41226	0.000644257	0.00485877	no
Snx18	343.774	-0.385295	0.112915	-3.41227	0.00064425	0.00485877	yes
Lrrfip1	2218.04	0.292016	0.085615	3.4108	0.000647714	0.0048797	yes
1110038B12Rik	344.171	-0.457639	0.134173	-3.41082	0.000647677	0.0048797	yes
Wdr62	69.3322	-0.771173	0.226141	-3.41014	0.000649297	0.00488905	yes
Arhgef2	1763.9	0.25863	0.0758793	3.40843	0.000653374	0.00491716	no
Actr3	16557.2	0.16026	0.0470298	3.40763	0.000655309	0.00492912	yes
Gpr132	1716.49	-0.412974	0.121205	-3.40724	0.000656227	0.00493343	yes
Bzw2	1787.4	0.223009	0.0654926	3.40511	0.00066137	0.00496949	no
Kif22	656.069	-0.403655	0.11857	-3.40437	0.00066317	0.00498039	no
Zfp467	141.991	0.559651	0.164474	3.40266	0.000667332	0.00500902	no
Ufc1	1179.12	-0.307253	0.0903164	-3.40196	0.000669038	0.00501919	yes
Hsp90ab1	44841.5	-0.181253	0.0533192	-3.3994	0.00067534	0.00506381	yes
Ufm1	1418.78	-0.226329	0.0665837	-3.39916	0.000675934	0.00506561	yes
H2-Ab1	1321.74	-1.065	0.31334	-3.39887	0.000676655	0.00506836	no
Itgb7	7281.69	0.258213	0.0760078	3.39719	0.000680813	0.00509683	no
Ube2e1	491.861	0.355371	0.104624	3.39664	0.000682193	0.00510182	no
Slc16a1	2212.98	0.318045	0.0936345	3.39666	0.000682126	0.00510182	yes
Milr1	252.882	-0.458117	0.134898	-3.39603	0.000683709	0.00511049	yes
Slc39a13	155.56	-0.512858	0.151037	-3.39559	0.000684814	0.00511607	yes
Daam1	146.641	-0.558962	0.164655	-3.39473	0.000686951	0.00512935	no
Qprt	75.3384	0.946231	0.278802	3.39392	0.000689	0.00514197	yes
Ttll1	110.205	-0.642075	0.189282	-3.39216	0.000693444	0.00517244	no
Gpr55	341.057	0.396439	0.116882	3.39179	0.000694367	0.00517392	no
Phgdh	3934.58	-0.18693	0.0551115	-3.39186	0.000694198	0.00517392	yes
Slfn5	125.73	-0.747792	0.22053	-3.39089	0.000696657	0.00518828	no
Golim4	184.306	-0.469567	0.13851	-3.39012	0.000698621	0.0052002	no
Bak1	1538.92	-0.229933	0.0678488	-3.3889	0.00070174	0.0052207	no
Crat	161.564	-0.549118	0.162073	-3.38809	0.000703802	0.00523331	no
Slc2a8	177.298	-0.568008	0.167703	-3.38699	0.000706632	0.00525163	no
Tmem134	1378.59	0.237157	0.0700521	3.38544	0.000710655	0.00527878	no
Ccng2	1491.67	-0.346852	0.102472	-3.38486	0.000712146	0.00528711	no
Cwc27	177.307	-0.491635	0.145261	-3.3845	0.000713093	0.00528865	yes
Gtpbp8	313.996	0.452919	0.133817	3.38462	0.000712761	0.00528865	no
Dolpp1	260.91	-0.452976	0.133909	-3.38271	0.000717749	0.00531827	no
Myo5a	198.687	-0.518638	0.153322	-3.38268	0.000717831	0.00531827	no
Fam110c	18.7109	1.36862	0.404676	3.38202	0.000719548	0.00532824	no
Emc6	1214.77	0.287042	0.0849202	3.38014	0.0007245	0.00536212	no
Ddx18	929.184	0.318318	0.0941853	3.3797	0.000725652	0.00536787	no
Eef2	97105.4	-0.236418	0.0699657	-3.37905	0.000727357	0.0053777	yes
Samd4	26.1163	1.37223	0.406156	3.37859	0.000728578	0.00538116	no
Stxbp1	99.6719	-0.652652	0.193168	-3.37868	0.00072834	0.00538116	no
Dnajc25	151.813	-0.525923	0.155735	-3.37703	0.00073272	0.00540896	yes
Nop9	1170.69	0.242384	0.0717832	3.37662	0.000733829	0.00541435	no
Tars2	534.808	0.305585	0.0905244	3.37572	0.00073624	0.00542934	no
Lamc1	1502.84	-0.36387	0.107805	-3.37526	0.000737449	0.00543545	yes
Il10ra	371.057	-0.399899	0.118498	-3.37474	0.000738847	0.00544295	yes
Esyt2	2150.48	-0.312448	0.0926064	-3.37393	0.00074103	0.00545341	yes
Pycard	1438.09	0.32157	0.0953089	3.37398	0.000740898	0.00545341	no
Tgfb1	8996.43	0.25916	0.0768164	3.37376	0.000741498	0.00545351	yes
Nr2c2	577.847	-0.352084	0.104363	-3.37364	0.000741806	0.00545351	no
Ube2q1	2202.45	0.213311	0.0632455	3.37274	0.000744241	0.0054686	no
Vnn1	6.2968	-2.53273	0.751279	-3.37122	0.000748371	0.00549591	no
Chmp4b	4318.87	-0.18634	0.0552761	-3.37109	0.000748726	0.00549591	yes
Ube2m	3201.26	-0.170262	0.0505193	-3.37024	0.000751027	0.00550997	no
B230219D22Rik	1136.49	0.270499	0.0802727	3.36975	0.000752356	0.00551689	no
Vhl	587.808	0.311651	0.0924991	3.36923	0.000753786	0.00552454	no
Zfp142	294.408	-0.555451	0.164909	-3.36822	0.000756553	0.00553931	yes
Ar	470.851	-0.352202	0.104567	-3.36821	0.000756575	0.00553931	no
Pdcd1	993.217	0.438711	0.130274	3.36759	0.000758269	0.00554887	no
Ctnnb1	3862.9	0.17831	0.052955	3.3672	0.000759351	0.00555268	no
Cnot3	711.836	-0.317222	0.0942118	-3.36712	0.000759585	0.00555268	yes
Gm6457	340.533	0.364859	0.108364	3.36698	0.000759955	0.00555268	no
Pcyt1b	23.3518	1.36534	0.405576	3.36642	0.00076151	0.0055612	no
Usp5	1671.64	-0.228304	0.0678283	-3.36591	0.000762927	0.00556871	yes
Ikbkap	800.792	0.313468	0.093157	3.36494	0.000765605	0.00558377	no
Slc9a9	318.343	0.633889	0.188384	3.36488	0.000765772	0.00558377	no
Cdh2	51.2579	-0.961866	0.286224	-3.36054	0.000777907	0.00566936	no
Atp6v0a2	1539.95	0.224855	0.0669182	3.36015	0.000779009	0.0056745	no
Adprhl2	593.084	0.301473	0.08974	3.3594	0.000781105	0.00568688	no
Ttc27	813.671	0.299472	0.089167	3.35855	0.000783535	0.00570166	no
Noct	387.979	0.392425	0.116876	3.35762	0.00078617	0.0057135	yes
Trim24	440.475	-0.369986	0.110195	-3.35755	0.000786361	0.0057135	yes
Gm6421	616.099	0.357284	0.106406	3.35775	0.000785797	0.0057135	no
Nlrp3	27.9783	-1.2494	0.372197	-3.35681	0.000788469	0.00572591	no
Maged1	286.878	-0.433811	0.129257	-3.35619	0.000790236	0.00573292	no
Ctbp2	52.7674	-0.915357	0.272734	-3.35623	0.000790131	0.00573292	no
Maf1	1514	-0.353519	0.105347	-3.35576	0.000791481	0.00573904	no
Nxpe3	918.695	0.413756	0.123309	3.35544	0.000792382	0.00574266	no
Prpf8	5903.39	-0.241322	0.071954	-3.35384	0.000796993	0.00577315	no
Scin	106.314	-0.607341	0.181149	-3.35272	0.000800211	0.00579353	no
Gusb	1238.57	-0.235635	0.0703202	-3.35088	0.000805539	0.00582915	no
Rhbdd1	541.381	-0.291722	0.0870657	-3.3506	0.00080638	0.00583229	no
Map3k5	257.081	-0.447249	0.133492	-3.35037	0.000807032	0.00583405	yes
Mettl16	815.215	0.3432	0.102449	3.34994	0.000808283	0.00584014	no
Acot7	1027.96	-0.243197	0.0726112	-3.3493	0.000810156	0.00585071	yes
Fgl2	275.526	-0.529579	0.15814	-3.34881	0.000811604	0.00585822	yes
Gimap1os	345.342	0.534199	0.159583	3.34746	0.000815548	0.00588372	no
Arhgap19	434.925	-0.424954	0.127009	-3.34587	0.000820249	0.00591464	no
Grpel2	353.487	0.381762	0.114148	3.34445	0.000824471	0.00593773	no
Mei4	100.871	-0.66633	0.199239	-3.34437	0.000824687	0.00593773	no
Zfp260	742.383	-0.309765	0.0926227	-3.34437	0.000824696	0.00593773	yes
Ido2	8.98347	-2.15788	0.645282	-3.34409	0.00082554	0.00594081	no
Trgv2	21.7736	1.75157	0.523982	3.34281	0.000829338	0.00596514	no
Mcm2	3272.73	-0.163227	0.0488348	-3.34242	0.000830505	0.00596753	yes
Aars	6916.69	-0.161178	0.0482204	-3.34254	0.000830154	0.00596753	yes
Eva1b	452.261	0.343234	0.102816	3.33834	0.000842814	0.00605294	no
Txk	536.855	1.29499	0.388034	3.3373	0.00084596	0.00607248	no
Tbx21	119.897	0.7695	0.230679	3.33581	0.000850522	0.00610217	no
Ighv2-9	19.9855	-2.90512	0.870993	-3.33541	0.000851746	0.00610788	no
Crlf3	1901.03	0.223377	0.0669912	3.33443	0.000854745	0.00612174	yes
Eif2s1	3289.68	0.251035	0.0752875	3.33436	0.000854962	0.00612174	no
Polr1c	1467.47	-0.278386	0.083487	-3.33449	0.000854569	0.00612174	no
Acin1	582.087	-0.355737	0.106729	-3.3331	0.000858843	0.00614367	no
B3galt6	337.333	0.395722	0.118725	3.33309	0.000858885	0.00614367	no
[truncated: 1,145 more rows]
