# Supplementary material for: Genome-wide analyses reveal the IRE1a-XBP1 pathway promotes T helper cell differentiation by resolving secretory stress and accelerating proliferation
Source: Genome Med. 2018 Oct 24;10:76. doi: 10.1186/s13073-018-0589-3 (PMC6199730; doi:10.1186/s13073-018-0589-3)
Supplement: Supplementary file 5 — Table S4. List of transcription factors that are direct targets of XBP1. (XLSX 16 kb) [file 13073_2018_589_MOESM5_ESM.xlsx]

## Sheet: network_immediate_chip_Th2
Supplementary Table S4: All transcruption factors with a ChIP-seq peak from XBP1. TF that are also DE in Th2 are identified with ChIP
root	tf_chip_de	de_df	edge_type	in_drug
Xbp1	Fli1	ChIP	primary	Yes
Xbp1	Etv6	ChIP	primary	No
Xbp1	Sp4	ChIP	primary	No
Xbp1	Hoxa1	ChIP	primary	No
Xbp1	Zfp953	ChIP	primary	No
Xbp1	Ets1	ChIP_D6	primary	No
Xbp1	Zfp143	ChIP	primary	No
Xbp1	Terf2	ChIP	primary	No
Xbp1	Gfi1	ChIP_D6	primary	No
Xbp1	Etv1	ChIP	primary	No
Xbp1	Zfp541	ChIP	primary	No
Xbp1	Nfatc2	ChIP	primary	No
Xbp1	Nfxl1	ChIP_D6	primary	No
Xbp1	AU041133	ChIP	primary	No
Xbp1	Nfil3	ChIP	primary	No
Xbp1	Kat7	ChIP	primary	No
Xbp1	Gtf2ird2	ChIP	primary	No
Xbp1	Zfp790	ChIP	primary	Yes
Xbp1	Maf	ChIP_D6	primary	No
Xbp1	Tsc22d1	ChIP_D6	primary	No
Xbp1	Rfx8	ChIP	primary	No
Xbp1	Gata3	ChIP_D6	primary	Yes
Xbp1	Egr2	ChIP_D6	primary	No
Xbp1	Lyl1	ChIP	primary	No
Xbp1	Zfp68	ChIP	primary	No
Xbp1	Lef1	ChIP_D6	primary	No
Xbp1	Klf13	ChIP	primary	No
Xbp1	Zfp39	ChIP	primary	No
Xbp1	Zfp281	ChIP	primary	No
Xbp1	Creb3l2	ChIP_D6	primary	Yes
Xbp1	Zfpm1	ChIP_D6	primary	No
Xbp1	Hivep1	ChIP	primary	No
Xbp1	Bach1	ChIP_D6	primary	No
Xbp1	Pparg	ChIP	primary	No
Xbp1	Sub1	ChIP	primary	No
Xbp1	Bach2	ChIP	primary	Yes
Xbp1	Etv3	ChIP	primary	No
Xbp1	Rest	ChIP	primary	No
Xbp1	Elk4	ChIP	primary	No
Xbp1	Klf4	ChIP_D6	primary	No
Xbp1	Max	ChIP_D6	primary	No
Xbp1	Zfp1	ChIP_D6	primary	No
Xbp1	Elf1	ChIP	primary	No
Xbp1	Tef	ChIP_D6	primary	No
Xbp1	Zfp825	ChIP	primary	No
Xbp1	Smad7	ChIP	primary	No
Xbp1	Hivep2	ChIP_D6	primary	No
Xbp1	Ybx1	ChIP	primary	No
Xbp1	Satb1	ChIP	primary	No
Xbp1	Atf2	ChIP	primary	No
Xbp1	Zfp974	ChIP	primary	No
Xbp1	Rara	ChIP_D6	primary	No
Xbp1	Jarid2	ChIP	primary	No
Xbp1	Thap1	ChIP	primary	No
Xbp1	Zfp773	ChIP	primary	Yes
Xbp1	Hmbox1	ChIP_D6	primary	No
Xbp1	Srf	ChIP	primary	Yes
Xbp1	Cic	ChIP	primary	Yes
Xbp1	Foxk2	ChIP	primary	No
Xbp1	Hivep3	ChIP_D6	primary	No
Xbp1	Zscan26	ChIP	primary	No
Xbp1	Ets2	ChIP	primary	No
Xbp1	Zfp619	ChIP	primary	No
Xbp1	Atf4	ChIP_D6	primary	Yes
Xbp1	Zfp142	ChIP_D6	primary	No
Xbp1	Elk3	ChIP	primary	No
Xbp1	Carhsp1	ChIP_D6	primary	Yes
Xbp1	Zfp53	ChIP	primary	No
Xbp1	Zfp46	ChIP	primary	No
Xbp1	Irf9	ChIP_D6	primary	No
Xbp1	Sp2	ChIP	primary	Yes
Xbp1	Foxp1	ChIP_D6	primary	No
Xbp1	Zbtb1	ChIP_D6	primary	No
Xbp1	Stat3	ChIP	primary	No
Xbp1	Arid5a	ChIP	primary	No
Xbp1	Ddit3	ChIP	primary	Yes
Xbp1	Ikzf1	ChIP_D6	primary	No
Xbp1	Runx1	ChIP	primary	Yes
Xbp1	Msc	ChIP_D6	primary	No
Xbp1	Jun	ChIP	primary	No
Xbp1	Mbd2	ChIP	primary	No
Xbp1	Prdm14	ChIP	primary	No
Xbp1	Foxo1	ChIP_D6	primary	No
Xbp1	Mga	ChIP	primary	No
Xbp1	Zfp446	ChIP	primary	No
Xbp1	Irf4	ChIP_D6	primary	No
Xbp1	Runx3	ChIP	primary	No
Xbp1	Tshz1	ChIP	primary	No
Xbp1	Zfp61	ChIP	primary	No
Xbp1	Trps1	ChIP	primary	No
Xbp1	Fos	ChIP_D6	primary	No
Xbp1	Zfp260	ChIP_D6	primary	No
Xbp1	Zfp691	ChIP	primary	No
Xbp1	Nrf1	ChIP	primary	No
Xbp1	Arid3b	ChIP_D6	primary	No
Xbp1	Rbpj	ChIP	primary	No
Xbp1	Zfp607b	ChIP	primary	No
Xbp1	Litaf	ChIP	primary	No
Xbp1	Mta3	ChIP	primary	No
Xbp1	Sox5	ChIP_D6	primary	No
Xbp1	Zfp719	ChIP	primary	No
Xbp1	Zfp869	ChIP	primary	Yes
Xbp1	Bhlhe41	ChIP	primary	No
Xbp1	Zfp217	ChIP	primary	No
Xbp1	Prdm1	ChIP	primary	No
Xbp1	Zscan2	ChIP	primary	No
Xbp1	Mxi1	ChIP_D6	primary	No
Xbp1	Tulp2	ChIP	primary	No
Xbp1	Tbx4	ChIP	primary	No
Xbp1	Glmp	ChIP	primary	No
Xbp1	Zkscan5	ChIP	primary	No
Xbp1	Egr3	ChIP_D6	primary	No
Xbp1	Zfp292	ChIP	primary	No
Xbp1	Zfp180	ChIP	primary	No
Xbp1	Klf6	ChIP	primary	No
Xbp1	Bbx	ChIP	primary	Yes
Xbp1	Mnt	ChIP_D6	primary	No
Xbp1	Zfp324	ChIP_D6	primary	No
Xbp1	Zbtb32	ChIP	primary	No
Xbp1	Zfp362	ChIP	primary	No
Xbp1	Nr4a1	ChIP	primary	No
Xbp1	Sp1	ChIP	primary	Yes
Xbp1	Crem	ChIP_D6	primary	No
Xbp1	Maff	ChIP	primary	No
Xbp1	Fiz1	ChIP	primary	No
Xbp1	Dbp	ChIP	primary	No
Xbp1	Nr3c1	ChIP	primary	No
Xbp1	Six5	ChIP_D6	primary	No
Xbp1	Zhx2	ChIP	primary	No
Xbp1	Nfe2l1	ChIP_D6	primary	No
Xbp1	Hmga2	ChIP	primary	No
Xbp1	Mafb	ChIP	primary	No
Xbp1	Zfp239	ChIP	primary	No
Xbp1	Kdm5a	ChIP	primary	No
Xbp1	Nfkb1	ChIP_D6	primary	No
Xbp1	Aebp2	ChIP	primary	No
Xbp1	Zfp526	ChIP_D6	primary	No
Xbp1	Hmg20a	ChIP	primary	No
Xbp1	Atf6b	ChIP_D6	primary	No
Xbp1	Zfp367	ChIP	primary	No
Xbp1	Egr1	ChIP_D6	primary	No
Xbp1	Zfp513	ChIP	primary	No
Xbp1	Foxk1	ChIP	primary	Yes
Xbp1	Cers2	ChIP	primary	No
Xbp1	Smad3	ChIP	primary	No
Xbp1	Bhlhe40	ChIP	primary	No
Xbp1	Mxd4	ChIP_D6	primary	No
Xbp1	Zfp677	ChIP	primary	No
Xbp1	Tfap4	ChIP	primary	No
Xbp1	Runx2	ChIP	primary	No
Xbp1	Zfp317	ChIP	primary	No
Xbp1	Zfp871	ChIP	primary	No
Xbp1	Zfp384	ChIP	primary	No
Xbp1	Hand1	ChIP	primary	No
Xbp1	Dmrtb1	ChIP	primary	No
Xbp1	Zbtb2	ChIP_D6	primary	No
Xbp1	Etv5	ChIP_D6	primary	No
Xbp1	Nfat5	ChIP	primary	No
Xbp1	Zfp9	ChIP_D6	primary	No
Xbp1	9130019O22Rik	ChIP	primary	No
Xbp1	Zfp91	ChIP	primary	No
Xbp1	Nfatc3	ChIP	primary	No
Xbp1	Zbtb11	ChIP	primary	No
Xbp1	Twist2	ChIP	primary	No
Xbp1	Yy1	ChIP	primary	No
Xbp1	Arid5b	ChIP	primary	No
Xbp1	Irf2	ChIP_D6	primary	No
Xbp1	Pias4	ChIP	primary	No
Xbp1	Nfia	ChIP	primary	No
Xbp1	Nfkb2	ChIP	primary	No
Xbp1	Zfp444	ChIP	primary	No
Xbp1	Hbp1	ChIP_D6	primary	Yes
Xbp1	Maz	ChIP	primary	No
Xbp1	Zbtb40	ChIP	primary	No
Xbp1	BC025920	ChIP	primary	No
Xbp1	Zfp566	ChIP	primary	No
Xbp1	Nr1d2	ChIP	primary	No
Xbp1	Bhlha15	ChIP_D6	primary	No
Xbp1	Nfe2l2	ChIP	primary	No
Xbp1	Usf3	ChIP	primary	No
Xbp1	E4f1	ChIP	primary	No
Xbp1	Xbp1	ChIP_D6	primary	Yes
Xbp1	Zfp764	ChIP	primary	No
Xbp1	Atf3	ChIP_D6	primary	No
Xbp1	Foxn2	ChIP_D6	primary	No
Xbp1	Tulp4	ChIP	primary	No
Xbp1	Myc	ChIP_D6	primary	No
Xbp1	Kdm5b	ChIP	primary	No
Xbp1	Zfp956	ChIP	primary	No
Xbp1	Foxb1	ChIP	primary	No
Xbp1	Zfp24	ChIP	primary	No
Xbp1	Rreb1	ChIP	primary	No
Xbp1	Thap7	ChIP	primary	No
Xbp1	Mxd3	ChIP	primary	No
Xbp1	Zbtb38	ChIP	primary	No
Xbp1	Zfp692	ChIP	primary	Yes
Xbp1	Mlx	ChIP	primary	No
Xbp1	Mafg	ChIP	primary	No
Xbp1	Srebf1	ChIP_D6	primary	No
Xbp1	Atf6	ChIP_D6	primary	Yes
Xbp1	Mef2d	ChIP	primary	No
Xbp1	Arid1b	ChIP	primary	No
Xbp1	Nfic	ChIP	primary	No
Xbp1	Bcl6	ChIP_D6	primary	No
Xbp1	Zfp473	ChIP	primary	No
Xbp1	Nfya	ChIP	primary	No
Xbp1	Jdp2	ChIP	primary	No
Xbp1	Hmgb1	ChIP	primary	No
Xbp1	Elf2	ChIP	primary	No
Xbp1	Tgif1	ChIP	primary	No
Xbp1	Batf	ChIP	primary	No
Xbp1	Zbtb17	ChIP	primary	No
Xbp1	Fosl2	ChIP	primary	No
Xbp1	Trp63	ChIP	primary	No
Xbp1	Zfp507	ChIP	primary	No
Xbp1	Zfp184	ChIP	primary	Yes
Xbp1	Zfp687	ChIP	primary	Yes
Xbp1	Junb	ChIP	primary	No
Xbp1	Arid1a	ChIP	primary	No
Xbp1	Arnt2	ChIP_D6	primary	No
Xbp1	Zfp397	ChIP_D6	primary	No
Xbp1	Zfp110	ChIP_D6	primary	No
Xbp1	Zfp119b	ChIP	primary	No
Xbp1	Jund	ChIP_D6	primary	No
Xbp1	Zfp219	ChIP	primary	No
Xbp1	Zbtb25	ChIP_D6	primary	No
Xbp1	Zfp983	ChIP	primary	No
Xbp1	E2f3	ChIP	primary	No
Xbp1	Zbtb24	ChIP	primary	No
Xbp1	Lcorl	ChIP_D6	primary	No
Xbp1	Ttf1	ChIP	primary	No
Xbp1	Esrra	ChIP	primary	No
Xbp1	Zfp64	ChIP	primary	No
Xbp1	Rora	ChIP	primary	Yes
Xbp1	Glis1	ChIP	primary	Yes
Xbp1	Rcor1	ChIP	primary	No
Xbp1	Id2	ChIP_D6	primary	No
Xbp1	Zfp266	ChIP	primary	No
Xbp1	Hic1	ChIP	primary	No
Xbp1	Tshz2	ChIP	primary	No
Xbp1	Zfp169	ChIP	primary	No
Xbp1	Gm10509	ChIP	primary	No
Xbp1	Smarce1	ChIP	primary	No
Xbp1	Plagl2	ChIP	primary	No
Xbp1	Zkscan14	ChIP	primary	No
Xbp1	Stat5b	ChIP_D6	primary	No
Xbp1	Hmgb2	ChIP	primary	No
Xbp1	Plagl1	ChIP	primary	Yes
Xbp1	Camta1	ChIP	primary	No
Xbp1	Ovol2	ChIP	primary	No
Xbp1	Rslcan18	ChIP	primary	No
Xbp1	Rfx4	ChIP	primary	No
Xbp1	Foxj2	ChIP	primary	No
Xbp1	Hoxb4	ChIP	primary	No
Xbp1	Atf7	ChIP	primary	No
Xbp1	Zfp472	ChIP	primary	No
Xbp1	Zfp322a	ChIP	primary	No
Xbp1	Arid3a	ChIP_D6	primary	No
Xbp1	Zfp672	ChIP	primary	No
Xbp1	Mef2a	ChIP	primary	No
Xbp1	Zfp958	ChIP	primary	No
Xbp1	Zfp780b	ChIP	primary	No
Xbp1	Zfp963	ChIP	primary	No
Xbp1	Creb1	ChIP	primary	No
Xbp1	Zscan22	ChIP	primary	Yes
Xbp1	Nr6a1	ChIP	primary	No
Xbp1	Zfp263	ChIP	primary	No
Xbp1	Stat4	ChIP	primary	No
Xbp1	Sox6	ChIP	primary	No
Xbp1	Zfp868	ChIP	primary	No
Xbp1	Srebf2	ChIP	primary	No
Xbp1	Zscan20	ChIP	primary	No
Xbp1	Zfp62	ChIP	primary	No
Xbp1	Foxo3	ChIP	primary	No
Xbp1	Tcf3	ChIP	primary	No
Xbp1	Zfp708	ChIP	primary	No
Xbp1	Hinfp	ChIP_D6	primary	No
Xbp1	Creb3l1	ChIP	primary	No
