# Supplementary material for: Genome-wide analyses reveal the IRE1a-XBP1 pathway promotes T helper cell differentiation by resolving secretory stress and accelerating proliferation
Source: Genome Med. 2018 Oct 24;10:76. doi: 10.1186/s13073-018-0589-3 (PMC6199730; doi:10.1186/s13073-018-0589-3)
Supplement: Supplementary file 6 — Table S5. List of differentially expressed genes that have annotated interactions with the target transcription factors in the STRING database. (XLSX 24 kb) [file 13073_2018_589_MOESM6_ESM.xlsx]

## Sheet: table_network_1st2nd_string_Th2
Table S5: Interaction between transcription factors downstream of XBP1 and other DE genes. De_dir indicates whether the target gene is up or downregulated. Primary edges represent a direct interaction (verified by ChIP-seq) between XBP1 and a TF that is DE after drug treatment.
Secondary edges represent interactions between the transcription factors downstream of XBP1 and other DE genes. Interactions were taken from the STRING database, and considered if their score was greater than 200 and "expression" was the mode of interaction
TF	Group_TF	peak_after_drug	Target	Group_Target	edge_type	de_dir
Xbp1	ChIP_D6	No	Ets1	ChIP_D6	primary	down
Xbp1	ChIP_D6	No	Gfi1	ChIP_D6	primary	down
Xbp1	ChIP_D6	No	Nfxl1	ChIP_D6	primary	down
Xbp1	ChIP_D6	No	Maf	ChIP_D6	primary	down
Xbp1	ChIP_D6	No	Tsc22d1	ChIP_D6	primary	down
Xbp1	ChIP_D6	Yes	Gata3	ChIP_D6	primary	up
Xbp1	ChIP_D6	No	Egr2	ChIP_D6	primary	up
Xbp1	ChIP_D6	No	Lef1	ChIP_D6	primary	up
Xbp1	ChIP_D6	Yes	Creb3l2	ChIP_D6	primary	down
Xbp1	ChIP_D6	No	Zfpm1	ChIP_D6	primary	up
Xbp1	ChIP_D6	No	Bach1	ChIP_D6	primary	up
Xbp1	ChIP_D6	No	Klf4	ChIP_D6	primary	down
Xbp1	ChIP_D6	No	Max	ChIP_D6	primary	up
Xbp1	ChIP_D6	No	Zfp1	ChIP_D6	primary	up
Xbp1	ChIP_D6	No	Tef	ChIP_D6	primary	up
Xbp1	ChIP_D6	No	Hivep2	ChIP_D6	primary	up
Xbp1	ChIP_D6	No	Rara	ChIP_D6	primary	up
Xbp1	ChIP_D6	No	Hmbox1	ChIP_D6	primary	down
Xbp1	ChIP_D6	No	Hivep3	ChIP_D6	primary	up
Xbp1	ChIP_D6	Yes	Atf4	ChIP_D6	primary	down
Xbp1	ChIP_D6	No	Zfp142	ChIP_D6	primary	down
Xbp1	ChIP_D6	Yes	Carhsp1	ChIP_D6	primary	down
Xbp1	ChIP_D6	No	Irf9	ChIP_D6	primary	down
Xbp1	ChIP_D6	No	Foxp1	ChIP_D6	primary	up
Xbp1	ChIP_D6	No	Zbtb1	ChIP_D6	primary	up
Xbp1	ChIP_D6	No	Ikzf1	ChIP_D6	primary	up
Xbp1	ChIP_D6	No	Msc	ChIP_D6	primary	down
Xbp1	ChIP_D6	No	Foxo1	ChIP_D6	primary	down
Xbp1	ChIP_D6	No	Irf4	ChIP_D6	primary	up
Xbp1	ChIP_D6	No	Fos	ChIP_D6	primary	down
Xbp1	ChIP_D6	No	Zfp260	ChIP_D6	primary	down
Xbp1	ChIP_D6	No	Arid3b	ChIP_D6	primary	up
Xbp1	ChIP_D6	No	Sox5	ChIP_D6	primary	down
Xbp1	ChIP_D6	No	Mxi1	ChIP_D6	primary	down
Xbp1	ChIP_D6	No	Egr3	ChIP_D6	primary	up
Xbp1	ChIP_D6	No	Mnt	ChIP_D6	primary	down
Xbp1	ChIP_D6	No	Zfp324	ChIP_D6	primary	down
Xbp1	ChIP_D6	No	Crem	ChIP_D6	primary	down
Xbp1	ChIP_D6	No	Six5	ChIP_D6	primary	down
Xbp1	ChIP_D6	No	Nfe2l1	ChIP_D6	primary	down
Xbp1	ChIP_D6	No	Nfkb1	ChIP_D6	primary	up
Xbp1	ChIP_D6	No	Zfp526	ChIP_D6	primary	down
Xbp1	ChIP_D6	No	Atf6b	ChIP_D6	primary	down
Xbp1	ChIP_D6	No	Egr1	ChIP_D6	primary	up
Xbp1	ChIP_D6	No	Mxd4	ChIP_D6	primary	down
Xbp1	ChIP_D6	No	Zbtb2	ChIP_D6	primary	up
Xbp1	ChIP_D6	No	Etv5	ChIP_D6	primary	down
Xbp1	ChIP_D6	No	Zfp9	ChIP_D6	primary	down
Xbp1	ChIP_D6	No	Irf2	ChIP_D6	primary	down
Xbp1	ChIP_D6	Yes	Hbp1	ChIP_D6	primary	down
Xbp1	ChIP_D6	No	Bhlha15	ChIP_D6	primary	down
Xbp1	ChIP_D6	Yes	Xbp1	ChIP_D6	primary	down
Xbp1	ChIP_D6	No	Atf3	ChIP_D6	primary	down
Xbp1	ChIP_D6	No	Foxn2	ChIP_D6	primary	up
Xbp1	ChIP_D6	No	Myc	ChIP_D6	primary	up
Xbp1	ChIP_D6	No	Srebf1	ChIP_D6	primary	down
Xbp1	ChIP_D6	Yes	Atf6	ChIP_D6	primary	down
Xbp1	ChIP_D6	No	Bcl6	ChIP_D6	primary	up
Xbp1	ChIP_D6	No	Arnt2	ChIP_D6	primary	down
Xbp1	ChIP_D6	No	Zfp397	ChIP_D6	primary	up
Xbp1	ChIP_D6	No	Zfp110	ChIP_D6	primary	down
Xbp1	ChIP_D6	No	Jund	ChIP_D6	primary	up
Xbp1	ChIP_D6	No	Zbtb25	ChIP_D6	primary	up
Xbp1	ChIP_D6	No	Lcorl	ChIP_D6	primary	down
Xbp1	ChIP_D6	No	Id2	ChIP_D6	primary	up
Xbp1	ChIP_D6	No	Stat5b	ChIP_D6	primary	up
Xbp1	ChIP_D6	No	Arid3a	ChIP_D6	primary	down
Xbp1	ChIP_D6	No	Hinfp	ChIP_D6	primary	down
Ets1	ChIP_D6	No	Rhoc	D6	secondary	up
Ets1	ChIP_D6	No	Fos	ChIP_D6	secondary	down
Ets1	ChIP_D6	No	Jak2	ChIP_D6	secondary	up
Ets1	ChIP_D6	No	Nfkb1	ChIP_D6	secondary	up
Ets1	ChIP_D6	No	Flt1	D6	secondary	up
Ets1	ChIP_D6	No	Kras	D6	secondary	up
Ets1	ChIP_D6	No	Mmp10	D6	secondary	down
Gfi1	ChIP_D6	No	Dnmt3a	ChIP_D6	secondary	up
Gfi1	ChIP_D6	No	Myc	ChIP_D6	secondary	up
Gfi1	ChIP_D6	No	Cdkn1a	ChIP_D6	secondary	up
Maf	ChIP_D6	No	Maf	ChIP_D6	secondary	down
Gata3	ChIP_D6	Yes	Il4	ChIP_D6	secondary	up
Gata3	ChIP_D6	Yes	Il10	ChIP_D6	secondary	up
Gata3	ChIP_D6	Yes	Myc	ChIP_D6	secondary	up
Gata3	ChIP_D6	Yes	Tal1	D6	secondary	up
Gata3	ChIP_D6	Yes	Gata3	ChIP_D6	secondary	up
Egr2	ChIP_D6	No	Fasl	ChIP_D6	secondary	up
Egr2	ChIP_D6	No	Stat5b	ChIP_D6	secondary	up
Egr2	ChIP_D6	No	Cdkn1a	ChIP_D6	secondary	up
Egr2	ChIP_D6	No	Bak1	D6	secondary	down
Egr2	ChIP_D6	No	Stat5a	D6	secondary	up
Lef1	ChIP_D6	No	Cdh1	D6	secondary	up
Lef1	ChIP_D6	No	Ctnnb1	D6	secondary	up
Lef1	ChIP_D6	No	Myc	ChIP_D6	secondary	up
Lef1	ChIP_D6	No	Scd1	ChIP_D6	secondary	down
Lef1	ChIP_D6	No	Hdac3	D6	secondary	up
Lef1	ChIP_D6	No	Bcl9	D6	secondary	up
Lef1	ChIP_D6	No	Tle4	ChIP_D6	secondary	up
Lef1	ChIP_D6	No	Men1	D6	secondary	down
Lef1	ChIP_D6	No	Tle3	ChIP_D6	secondary	up
Creb3l2	ChIP_D6	Yes	Atf5	D6	secondary	down
Zfpm1	ChIP_D6	No	Gata1	D6	secondary	up
Klf4	ChIP_D6	No	Cdh1	D6	secondary	up
Klf4	ChIP_D6	No	Cdkn1a	ChIP_D6	secondary	up
Klf4	ChIP_D6	No	Tcf7	D6	secondary	up
Max	ChIP_D6	No	Myc	ChIP_D6	secondary	up
Max	ChIP_D6	No	Tef	ChIP_D6	secondary	up
Max	ChIP_D6	No	Pcgf6	D6	secondary	up
Max	ChIP_D6	No	Bcat1	ChIP_D6	secondary	down
Max	ChIP_D6	No	Cdc25c	D6	secondary	down
Max	ChIP_D6	No	Cdc25a	D6	secondary	down
Max	ChIP_D6	No	Cebpa	D6	secondary	up
Rara	ChIP_D6	No	Ncoa2	D6	secondary	up
Rara	ChIP_D6	No	Gtf2a1	ChIP_D6	secondary	up
Rara	ChIP_D6	No	Prkch	ChIP_D6	secondary	up
Rara	ChIP_D6	No	Ccnh	D6	secondary	up
Rara	ChIP_D6	No	Hdac3	D6	secondary	up
Rara	ChIP_D6	No	Akt2	ChIP_D6	secondary	up
Rara	ChIP_D6	No	Prkca	D6	secondary	up
Rara	ChIP_D6	No	Rara	ChIP_D6	secondary	up
Rara	ChIP_D6	No	Fyn	D6	secondary	up
Rara	ChIP_D6	No	Kat2a	D6	secondary	up
Atf4	ChIP_D6	Yes	Fos	ChIP_D6	secondary	down
Atf4	ChIP_D6	Yes	Tef	ChIP_D6	secondary	up
Atf4	ChIP_D6	Yes	Fosl1	D6	secondary	up
Atf4	ChIP_D6	Yes	Atf3	ChIP_D6	secondary	down
Atf4	ChIP_D6	Yes	Atf6	ChIP_D6	secondary	down
Atf4	ChIP_D6	Yes	Hspa5	ChIP_D6	secondary	down
Atf4	ChIP_D6	Yes	Asns	ChIP_D6	secondary	down
Atf4	ChIP_D6	Yes	Gadd45a	D6	secondary	down
Atf4	ChIP_D6	Yes	Atf5	D6	secondary	down
Atf4	ChIP_D6	Yes	Cebpa	D6	secondary	up
Atf4	ChIP_D6	Yes	Atf4	ChIP_D6	secondary	down
Atf4	ChIP_D6	Yes	Herpud1	ChIP_D6	secondary	down
Irf9	ChIP_D6	No	Stat2	D6	secondary	down
Foxp1	ChIP_D6	No	Il2ra	ChIP_D6	secondary	down
Ikzf1	ChIP_D6	No	Myc	ChIP_D6	secondary	up
Ikzf1	ChIP_D6	No	Jak2	ChIP_D6	secondary	up
Ikzf1	ChIP_D6	No	Sell	ChIP_D6	secondary	up
Ikzf1	ChIP_D6	No	Kras	D6	secondary	up
Ikzf1	ChIP_D6	No	Socs3	D6	secondary	down
Ikzf1	ChIP_D6	No	Ikzf1	ChIP_D6	secondary	up
Ikzf1	ChIP_D6	No	Lck	ChIP_D6	secondary	up
Foxo1	ChIP_D6	No	Fasl	ChIP_D6	secondary	up
Foxo1	ChIP_D6	No	Tbx21	D6	secondary	up
Foxo1	ChIP_D6	No	Cdkn1b	D6	secondary	down
Foxo1	ChIP_D6	No	Hmox1	ChIP_D6	secondary	up
Foxo1	ChIP_D6	No	Srebf1	ChIP_D6	secondary	down
Foxo1	ChIP_D6	No	Fbxo32	D6	secondary	down
Foxo1	ChIP_D6	No	Bcl6	ChIP_D6	secondary	up
Foxo1	ChIP_D6	No	Gsk3b	ChIP_D6	secondary	down
Foxo1	ChIP_D6	No	Cdkn1a	ChIP_D6	secondary	up
Foxo1	ChIP_D6	No	Smad2	D6	secondary	up
Foxo1	ChIP_D6	No	Jak2	ChIP_D6	secondary	up
Foxo1	ChIP_D6	No	Sell	ChIP_D6	secondary	up
Foxo1	ChIP_D6	No	Hgf	D6	secondary	up
Foxo1	ChIP_D6	No	Plk1	D6	secondary	down
Foxo1	ChIP_D6	No	Cdk16	ChIP_D6	secondary	down
Foxo1	ChIP_D6	No	Rps6ka3	D6	secondary	up
Foxo1	ChIP_D6	No	Gadd45a	D6	secondary	down
Foxo1	ChIP_D6	No	Akt2	ChIP_D6	secondary	up
Foxo1	ChIP_D6	No	Ar	D6	secondary	down
Foxo1	ChIP_D6	No	Foxo1	ChIP_D6	secondary	down
Foxo1	ChIP_D6	No	Klf2	D6	secondary	up
Foxo1	ChIP_D6	No	Cdk17	D6	secondary	up
Foxo1	ChIP_D6	No	Ccnb1	D6	secondary	down
Foxo1	ChIP_D6	No	Ikzf1	ChIP_D6	secondary	up
Foxo1	ChIP_D6	No	Plk3	D6	secondary	up
Foxo1	ChIP_D6	No	Rps6ka1	ChIP_D6	secondary	up
Foxo1	ChIP_D6	No	Bcl2l11	ChIP_D6	secondary	up
Foxo1	ChIP_D6	No	Sgk1	D6	secondary	down
Irf4	ChIP_D6	No	Bcl6	ChIP_D6	secondary	up
Fos	ChIP_D6	No	Fasl	ChIP_D6	secondary	up
Fos	ChIP_D6	No	Tgfb1	ChIP_D6	secondary	up
Fos	ChIP_D6	No	Fos	ChIP_D6	secondary	down
Fos	ChIP_D6	No	Rb1	D6	secondary	up
Fos	ChIP_D6	No	Myc	ChIP_D6	secondary	up
Fos	ChIP_D6	No	Tnf	ChIP_D6	secondary	up
Fos	ChIP_D6	No	Fosl1	D6	secondary	up
Fos	ChIP_D6	No	Il2ra	ChIP_D6	secondary	down
Fos	ChIP_D6	No	Ly75	ChIP_D6	secondary	down
Fos	ChIP_D6	No	Cd40lg	D6	secondary	up
Fos	ChIP_D6	No	Mmp10	D6	secondary	down
Fos	ChIP_D6	No	Ets1	ChIP_D6	secondary	down
Fos	ChIP_D6	No	Gadd45a	D6	secondary	down
Fos	ChIP_D6	No	Dusp10	D6	secondary	down
Fos	ChIP_D6	No	Il1rl1	D6	secondary	up
Fos	ChIP_D6	No	Cbfb	D6	secondary	up
Fos	ChIP_D6	No	Ptgs1	D6	secondary	up
Fos	ChIP_D6	No	Egr1	ChIP_D6	secondary	up
Fos	ChIP_D6	No	Tcf7	D6	secondary	up
Fos	ChIP_D6	No	Jund	ChIP_D6	secondary	up
Fos	ChIP_D6	No	Thbd	D6	secondary	down
Fos	ChIP_D6	No	Actb	ChIP_D6	secondary	up
Fos	ChIP_D6	No	Atf4	ChIP_D6	secondary	down
Fos	ChIP_D6	No	Bcl2l11	ChIP_D6	secondary	up
Fos	ChIP_D6	No	Crem	ChIP_D6	secondary	down
Arid3b	ChIP_D6	No	Tnf	ChIP_D6	secondary	up
Arid3b	ChIP_D6	No	Hdac3	D6	secondary	up
Arid3b	ChIP_D6	No	Kat2a	D6	secondary	up
Egr3	ChIP_D6	No	Fasl	ChIP_D6	secondary	up
Egr3	ChIP_D6	No	Ptp4a3	ChIP_D6	secondary	up
Egr3	ChIP_D6	No	Jund	ChIP_D6	secondary	up
Mnt	ChIP_D6	No	Myc	ChIP_D6	secondary	up
Mnt	ChIP_D6	No	Tef	ChIP_D6	secondary	up
Mnt	ChIP_D6	No	Pcgf6	D6	secondary	up
Mnt	ChIP_D6	No	Eif4e	D6	secondary	up
Mnt	ChIP_D6	No	Bcat1	ChIP_D6	secondary	down
Mnt	ChIP_D6	No	Gadd45a	D6	secondary	down
Mnt	ChIP_D6	No	Cdc25c	D6	secondary	down
Mnt	ChIP_D6	No	Dntt	ChIP_D6	secondary	down
Mnt	ChIP_D6	No	Cdc25a	D6	secondary	down
Mnt	ChIP_D6	No	Cebpa	D6	secondary	up
Mnt	ChIP_D6	No	Ldha	ChIP_D6	secondary	down
Mnt	ChIP_D6	No	Peg10	D6	secondary	down
Crem	ChIP_D6	No	Mapk14	ChIP_D6	secondary	down
Crem	ChIP_D6	No	Fos	ChIP_D6	secondary	down
Crem	ChIP_D6	No	Ldhb	D6	secondary	up
Crem	ChIP_D6	No	Pck2	D6	secondary	down
Crem	ChIP_D6	No	Mapk7	D6	secondary	down
Crem	ChIP_D6	No	Mapk11	D6	secondary	up
Crem	ChIP_D6	No	Uevld	D6	secondary	down
Crem	ChIP_D6	No	Jund	ChIP_D6	secondary	up
Crem	ChIP_D6	No	Ldha	ChIP_D6	secondary	down
Nfkb1	ChIP_D6	No	Cdh1	D6	secondary	up
Nfkb1	ChIP_D6	No	Mapk14	ChIP_D6	secondary	down
Nfkb1	ChIP_D6	No	Ctnnb1	D6	secondary	up
Nfkb1	ChIP_D6	No	H3f3b	D6	secondary	up
Nfkb1	ChIP_D6	No	Csf2	D6	secondary	up
Nfkb1	ChIP_D6	No	Prkch	ChIP_D6	secondary	up
Nfkb1	ChIP_D6	No	Myc	ChIP_D6	secondary	up
Nfkb1	ChIP_D6	No	Tnf	ChIP_D6	secondary	up
Nfkb1	ChIP_D6	No	Jak2	ChIP_D6	secondary	up
Nfkb1	ChIP_D6	No	Rela	D6	secondary	up
Nfkb1	ChIP_D6	No	Il17a	D6	secondary	down
Nfkb1	ChIP_D6	No	Zap70	D6	secondary	up
Nfkb1	ChIP_D6	No	Parp1	ChIP_D6	secondary	down
Nfkb1	ChIP_D6	No	Lef1	ChIP_D6	secondary	up
Nfkb1	ChIP_D6	No	Hdac3	D6	secondary	up
Nfkb1	ChIP_D6	No	Skp1a	D6	secondary	up
Nfkb1	ChIP_D6	No	Akt2	ChIP_D6	secondary	up
Nfkb1	ChIP_D6	No	Prkca	D6	secondary	up
Nfkb1	ChIP_D6	No	Mapk7	D6	secondary	down
Nfkb1	ChIP_D6	No	Icam1	D6	secondary	up
Nfkb1	ChIP_D6	No	Mapk11	D6	secondary	up
Nfkb1	ChIP_D6	No	Relb	D6	secondary	up
Nfkb1	ChIP_D6	No	Bcl2a1d	ChIP_D6	secondary	down
Nfkb1	ChIP_D6	No	Fyn	D6	secondary	up
Nfkb1	ChIP_D6	No	Pou2f2	D6	secondary	up
Nfkb1	ChIP_D6	No	Cnot6l	D6	secondary	down
Nfkb1	ChIP_D6	No	Lck	ChIP_D6	secondary	up
Egr1	ChIP_D6	No	Fasl	ChIP_D6	secondary	up
Egr1	ChIP_D6	No	Eno2	D6	secondary	up
Egr1	ChIP_D6	No	Hmox1	ChIP_D6	secondary	up
Egr1	ChIP_D6	No	Timp1	D6	secondary	down
Egr1	ChIP_D6	No	Fos	ChIP_D6	secondary	down
Egr1	ChIP_D6	No	Cdkn1a	ChIP_D6	secondary	up
Egr1	ChIP_D6	No	Tnf	ChIP_D6	secondary	up
Egr1	ChIP_D6	No	Nab2	D6	secondary	up
Egr1	ChIP_D6	No	Flt1	D6	secondary	up
Egr1	ChIP_D6	No	Ldlr	D6	secondary	down
Egr1	ChIP_D6	No	Egr1	ChIP_D6	secondary	up
Egr1	ChIP_D6	No	Jund	ChIP_D6	secondary	up
Egr1	ChIP_D6	No	Fyn	D6	secondary	up
Egr1	ChIP_D6	No	Ifi204	ChIP_D6	secondary	down
Egr1	ChIP_D6	No	Selp	D6	secondary	up
Mxd4	ChIP_D6	No	Myc	ChIP_D6	secondary	up
Mxd4	ChIP_D6	No	Tef	ChIP_D6	secondary	up
Mxd4	ChIP_D6	No	Cebpa	D6	secondary	up
Etv5	ChIP_D6	No	Ccr1	ChIP_D6	secondary	down
Xbp1	ChIP_D6	Yes	Dnajb11	D6	secondary	down
Xbp1	ChIP_D6	Yes	Kdelr3	D6	secondary	down
Xbp1	ChIP_D6	Yes	Dnajb9	ChIP_D6	secondary	down
Xbp1	ChIP_D6	Yes	Mydgf	ChIP_D6	secondary	down
Xbp1	ChIP_D6	Yes	Ssr1	ChIP_D6	secondary	down
Xbp1	ChIP_D6	Yes	Extl3	D6	secondary	up
Xbp1	ChIP_D6	Yes	Dnajc3	ChIP_D6	secondary	down
Xbp1	ChIP_D6	Yes	Pdia5	ChIP_D6	secondary	down
Xbp1	ChIP_D6	Yes	Ppp2r5b	D6	secondary	down
Xbp1	ChIP_D6	Yes	Yif1a	ChIP_D6	secondary	down
Xbp1	ChIP_D6	Yes	Arfgap1	D6	secondary	down
Xbp1	ChIP_D6	Yes	Serp1	ChIP_D6	secondary	down
Xbp1	ChIP_D6	Yes	Srpr	D6	secondary	down
Xbp1	ChIP_D6	Yes	Srprb	ChIP_D6	secondary	down
Xbp1	ChIP_D6	Yes	Tspyl2	ChIP_D6	secondary	down
Xbp1	ChIP_D6	Yes	Wfs1	ChIP_D6	secondary	down
Xbp1	ChIP_D6	Yes	Pdia6	ChIP_D6	secondary	down
Xbp1	ChIP_D6	Yes	Adam10	D6	secondary	up
Xbp1	ChIP_D6	Yes	Hyou1	ChIP_D6	secondary	down
Xbp1	ChIP_D6	Yes	Preb	ChIP_D6	secondary	down
Xbp1	ChIP_D6	Yes	Edem1	ChIP_D6	secondary	down
Xbp1	ChIP_D6	Yes	Shc1	ChIP_D6	secondary	down
Xbp1	ChIP_D6	Yes	Sec31a	ChIP_D6	secondary	down
Xbp1	ChIP_D6	Yes	Gfpt1	ChIP_D6	secondary	down
Xbp1	ChIP_D6	Yes	Syvn1	ChIP_D6	secondary	down
Atf3	ChIP_D6	No	Tbx21	D6	secondary	up
Atf3	ChIP_D6	No	Myc	ChIP_D6	secondary	up
Atf3	ChIP_D6	No	Atf3	ChIP_D6	secondary	down
Atf3	ChIP_D6	No	Gadd45a	D6	secondary	down
Atf3	ChIP_D6	No	Jund	ChIP_D6	secondary	up
Atf3	ChIP_D6	No	Thbd	D6	secondary	down
Atf3	ChIP_D6	No	Atf4	ChIP_D6	secondary	down
Foxn2	ChIP_D6	No	Cdk16	ChIP_D6	secondary	down
Foxn2	ChIP_D6	No	Rps6ka3	D6	secondary	up
Foxn2	ChIP_D6	No	Akt2	ChIP_D6	secondary	up
Foxn2	ChIP_D6	No	Cdk17	D6	secondary	up
Foxn2	ChIP_D6	No	Rps6ka1	ChIP_D6	secondary	up
Foxn2	ChIP_D6	No	Sgk1	D6	secondary	down
Myc	ChIP_D6	No	Cdh1	D6	secondary	up
Myc	ChIP_D6	No	Fasl	ChIP_D6	secondary	up
Myc	ChIP_D6	No	Cdkn1b	D6	secondary	down
Myc	ChIP_D6	No	Fosb	D6	secondary	down
Myc	ChIP_D6	No	Bcl2l1	ChIP_D6	secondary	up
Myc	ChIP_D6	No	Perp	ChIP_D6	secondary	down
Myc	ChIP_D6	No	Id2	ChIP_D6	secondary	up
Myc	ChIP_D6	No	Fos	ChIP_D6	secondary	down
Myc	ChIP_D6	No	Myc	ChIP_D6	secondary	up
Myc	ChIP_D6	No	Tef	ChIP_D6	secondary	up
Myc	ChIP_D6	No	Bcl6	ChIP_D6	secondary	up
Myc	ChIP_D6	No	Bop1	D6	secondary	up
Myc	ChIP_D6	No	Gsk3b	ChIP_D6	secondary	down
Myc	ChIP_D6	No	Cdkn1a	ChIP_D6	secondary	up
Myc	ChIP_D6	No	Cdh2	D6	secondary	down
Myc	ChIP_D6	No	Smad2	D6	secondary	up
Myc	ChIP_D6	No	Jak2	ChIP_D6	secondary	up
Myc	ChIP_D6	No	Fosl1	D6	secondary	up
Myc	ChIP_D6	No	Atf3	ChIP_D6	secondary	down
Myc	ChIP_D6	No	Eif4e	D6	secondary	up
Myc	ChIP_D6	No	Nfkb1	ChIP_D6	secondary	up
Myc	ChIP_D6	No	Flt1	D6	secondary	up
Myc	ChIP_D6	No	Ldhb	D6	secondary	up
Myc	ChIP_D6	No	Bcat1	ChIP_D6	secondary	down
Myc	ChIP_D6	No	Slc2a3	D6	secondary	down
Myc	ChIP_D6	No	Bcat2	ChIP_D6	secondary	down
Myc	ChIP_D6	No	Pim2	D6	secondary	up
Myc	ChIP_D6	No	Nme6	ChIP_D6	secondary	down
Myc	ChIP_D6	No	Gadd45a	D6	secondary	down
Myc	ChIP_D6	No	Pim3	ChIP_D6	secondary	up
Myc	ChIP_D6	No	Cdc25c	D6	secondary	down
Myc	ChIP_D6	No	Egr1	ChIP_D6	secondary	up
Myc	ChIP_D6	No	Bak1	D6	secondary	down
Myc	ChIP_D6	No	Nme7	D6	secondary	down
Myc	ChIP_D6	No	Cdc25a	D6	secondary	down
Myc	ChIP_D6	No	Bcl2a1d	ChIP_D6	secondary	down
Myc	ChIP_D6	No	Cebpa	D6	secondary	up
Myc	ChIP_D6	No	Itga7	D6	secondary	down
Myc	ChIP_D6	No	Ldha	ChIP_D6	secondary	down
Myc	ChIP_D6	No	Eif4e2	D6	secondary	down
Myc	ChIP_D6	No	Hmga1	D6	secondary	down
Myc	ChIP_D6	No	Lck	ChIP_D6	secondary	up
Myc	ChIP_D6	No	Peg10	D6	secondary	down
Srebf1	ChIP_D6	No	Srebf1	ChIP_D6	secondary	down
Srebf1	ChIP_D6	No	Cdkn1a	ChIP_D6	secondary	up
Srebf1	ChIP_D6	No	Ldlr	D6	secondary	down
Srebf1	ChIP_D6	No	Scd1	ChIP_D6	secondary	down
Srebf1	ChIP_D6	No	Insig1	ChIP_D6	secondary	down
Srebf1	ChIP_D6	No	Elovl6	ChIP_D6	secondary	down
Atf6	ChIP_D6	Yes	Calr	ChIP_D6	secondary	down
Atf6	ChIP_D6	Yes	Derl3	ChIP_D6	secondary	down
Atf6	ChIP_D6	Yes	Hsp90b1	D6	secondary	down
Atf6	ChIP_D6	Yes	Hspa5	ChIP_D6	secondary	down
Atf6	ChIP_D6	Yes	Xbp1	ChIP_D6	secondary	down
Bcl6	ChIP_D6	No	Bcl2l1	ChIP_D6	secondary	up
Bcl6	ChIP_D6	No	Il10	ChIP_D6	secondary	up
Bcl6	ChIP_D6	No	Bcl6	ChIP_D6	secondary	up
Bcl6	ChIP_D6	No	Foxo1	ChIP_D6	secondary	down
Bcl6	ChIP_D6	No	Gata3	ChIP_D6	secondary	up
Bcl6	ChIP_D6	No	Adar	ChIP_D6	secondary	down
Zfp110	ChIP_D6	No	Psen2	D6	secondary	up
Jund	ChIP_D6	No	Fosb	D6	secondary	down
Jund	ChIP_D6	No	Il13	ChIP_D6	secondary	down
Jund	ChIP_D6	No	Fos	ChIP_D6	secondary	down
Jund	ChIP_D6	No	Myc	ChIP_D6	secondary	up
Jund	ChIP_D6	No	Fosl1	D6	secondary	up
Jund	ChIP_D6	No	Atf3	ChIP_D6	secondary	down
Jund	ChIP_D6	No	Lef1	ChIP_D6	secondary	up
Jund	ChIP_D6	No	Cdk16	ChIP_D6	secondary	down
Jund	ChIP_D6	No	Mmp10	D6	secondary	down
Jund	ChIP_D6	No	Ets1	ChIP_D6	secondary	down
Jund	ChIP_D6	No	Egr3	ChIP_D6	secondary	up
Jund	ChIP_D6	No	Hdac3	D6	secondary	up
Jund	ChIP_D6	No	Afp	D6	secondary	up
Jund	ChIP_D6	No	Erf	D6	secondary	up
Jund	ChIP_D6	No	Ar	D6	secondary	down
Jund	ChIP_D6	No	Egr1	ChIP_D6	secondary	up
Jund	ChIP_D6	No	Cdk17	D6	secondary	up
Jund	ChIP_D6	No	Nr1h2	D6	secondary	down
Jund	ChIP_D6	No	Etv5	ChIP_D6	secondary	down
Jund	ChIP_D6	No	Tcf7	D6	secondary	up
Jund	ChIP_D6	No	Uevld	D6	secondary	down
Jund	ChIP_D6	No	Bcl2l11	ChIP_D6	secondary	up
Jund	ChIP_D6	No	Hdac7	ChIP_D6	secondary	up
Id2	ChIP_D6	No	Cdh1	D6	secondary	up
Stat5b	ChIP_D6	No	Stat5b	ChIP_D6	secondary	up
Stat5b	ChIP_D6	No	Ptpn6	D6	secondary	up
Stat5b	ChIP_D6	No	Mapk14	ChIP_D6	secondary	down
Stat5b	ChIP_D6	No	Bcl2l1	ChIP_D6	secondary	up
Stat5b	ChIP_D6	No	Il10	ChIP_D6	secondary	up
Stat5b	ChIP_D6	No	Csf2	D6	secondary	up
Stat5b	ChIP_D6	No	Il13	ChIP_D6	secondary	down
Stat5b	ChIP_D6	No	Prkch	ChIP_D6	secondary	up
Stat5b	ChIP_D6	No	Fos	ChIP_D6	secondary	down
Stat5b	ChIP_D6	No	Irf4	ChIP_D6	secondary	up
Stat5b	ChIP_D6	No	Myc	ChIP_D6	secondary	up
Stat5b	ChIP_D6	No	Bcl6	ChIP_D6	secondary	up
Stat5b	ChIP_D6	No	Cdkn1a	ChIP_D6	secondary	up
Stat5b	ChIP_D6	No	Fas	D6	secondary	up
Stat5b	ChIP_D6	No	Jak2	ChIP_D6	secondary	up
Stat5b	ChIP_D6	No	Rela	D6	secondary	up
Stat5b	ChIP_D6	No	Il17a	D6	secondary	down
Stat5b	ChIP_D6	No	Zap70	D6	secondary	up
Stat5b	ChIP_D6	No	Il2ra	ChIP_D6	secondary	down
Stat5b	ChIP_D6	No	Ptpn1	ChIP_D6	secondary	up
Stat5b	ChIP_D6	No	Il2	D6	secondary	up
Stat5b	ChIP_D6	No	Flt1	D6	secondary	up
Stat5b	ChIP_D6	No	Cd40lg	D6	secondary	up
Stat5b	ChIP_D6	No	Csk	ChIP_D6	secondary	up
Stat5b	ChIP_D6	No	Socs1	ChIP_D6	secondary	down
Stat5b	ChIP_D6	No	Egr2	ChIP_D6	secondary	up
Stat5b	ChIP_D6	No	Il17f	D6	secondary	down
Stat5b	ChIP_D6	No	Cxcr4	ChIP_D6	secondary	down
Stat5b	ChIP_D6	No	Socs3	D6	secondary	down
Stat5b	ChIP_D6	No	Prkca	D6	secondary	up
Stat5b	ChIP_D6	No	Ifng	D6	secondary	up
Stat5b	ChIP_D6	No	Pias3	D6	secondary	down
Stat5b	ChIP_D6	No	Mapk11	D6	secondary	up
Stat5b	ChIP_D6	No	Jund	ChIP_D6	secondary	up
Stat5b	ChIP_D6	No	Csf2rb	D6	secondary	up
Stat5b	ChIP_D6	No	Csf2rb2	ChIP_D6	secondary	up
Stat5b	ChIP_D6	No	Fyn	D6	secondary	up
Stat5b	ChIP_D6	No	Txk	D6	secondary	up
Stat5b	ChIP_D6	No	Lck	ChIP_D6	secondary	up
Arid3a	ChIP_D6	No	Hdac3	D6	secondary	up
Arid3a	ChIP_D6	No	Kat2a	D6	secondary	up
