# Supplementary material for: Genome-wide analyses reveal the IRE1a-XBP1 pathway promotes T helper cell differentiation by resolving secretory stress and accelerating proliferation
Source: Genome Med. 2018 Oct 24;10:76. doi: 10.1186/s13073-018-0589-3 (PMC6199730; doi:10.1186/s13073-018-0589-3)
Supplement: Supplementary file 7 — Table S6. List of differentially expressed genes encoding both positive and negative regulators of cell proliferation. (XLSX 48 kb) [file 13073_2018_589_MOESM7_ESM.xlsx]

## Sheet: cellProliferation_DEgenes_Th2
Lef1	up-regulated
Pf4	up-regulated
Sulf2	up-regulated
Kat2a	up-regulated
Rb1	up-regulated
Cebpa	up-regulated
Clec2i	up-regulated
Il1rl1	up-regulated
Nfe2	up-regulated
Tnfrsf14	up-regulated
Pim2	up-regulated
Tspan32	up-regulated
Cnn2	up-regulated
Trp53inp1	up-regulated
Coro1a	up-regulated
Bax	up-regulated
Pycard	up-regulated
Tnfrsf25	up-regulated
Gata1	up-regulated
Il6ra	up-regulated
Cd3e	up-regulated
Tlr2	up-regulated
Ltf	up-regulated
Cd80	up-regulated
Zc3h12d	up-regulated
Slamf6	up-regulated
Timp2	up-regulated
Anxa1	up-regulated
Nqo2	up-regulated
Tcf7	up-regulated
Csk	up-regulated
Spn	up-regulated
Cdca7l	up-regulated
Adk	up-regulated
Rps6ka1	up-regulated
Ift52	up-regulated
Ppp1r8	up-regulated
Ptgs1	up-regulated
Wdr12	up-regulated
Txk	up-regulated
Vhl	up-regulated
Gstp1	up-regulated
H3f3a	up-regulated
Smad2	up-regulated
Tesc	up-regulated
Cst3	up-regulated
Nck1	up-regulated
Stat5b	up-regulated
Igfbp4	up-regulated
Xcl1	up-regulated
S100a13	up-regulated
Glul	up-regulated
Rac2	up-regulated
Bid	up-regulated
St8sia1	up-regulated
Dph1	up-regulated
Bmp7	up-regulated
Klk8	up-regulated
Fas	up-regulated
Jund	up-regulated
Rnf43	up-regulated
H3f3b	up-regulated
Lims1	up-regulated
Spint1	up-regulated
Psmg1	up-regulated
St6gal1	up-regulated
Prkar1a	up-regulated
Ndfip1	up-regulated
Amica1	up-regulated
Srsf6	up-regulated
Cd1d1	up-regulated
Pak1ip1	up-regulated
Tal1	up-regulated
Phb	up-regulated
Pin1	up-regulated
Sdcbp	up-regulated
Epcam	up-regulated
Pex2	up-regulated
Gnb1	up-regulated
Il10	up-regulated
Pdcd1lg2	up-regulated
Cxcl1	up-regulated
Sla	up-regulated
Bcl2l1	up-regulated
Wisp1	up-regulated
Tfdp1	up-regulated
Id2	up-regulated
Itgam	up-regulated
Il24	up-regulated
Txnrd1	up-regulated
Il2	up-regulated
Ptpn22	up-regulated
Appl1	up-regulated
Arhgap5	up-regulated
Slamf1	up-regulated
Btla	up-regulated
Hdgfrp3	up-regulated
Calcrl	up-regulated
Sh2d2a	up-regulated
Gnl3	up-regulated
Dkc1	up-regulated
Nr4a3	up-regulated
Il3	up-regulated
Fasl	up-regulated
Ptprj	up-regulated
Cd40lg	up-regulated
Rrn3	up-regulated
Purb	up-regulated
D930015E06Rik	up-regulated
Tacc2	up-regulated
Adam10	up-regulated
Il12rb1	up-regulated
Kdm2b	up-regulated
Cdh1	up-regulated
Cd9	up-regulated
Mapk11	up-regulated
Cd34	up-regulated
Slc6a4	up-regulated
Errfi1	up-regulated
Havcr2	up-regulated
Vsir	up-regulated
Il4	up-regulated
Csf2	up-regulated
Camk2d	up-regulated
Tnf	up-regulated
Egr3	up-regulated
Peli1	up-regulated
Rassf5	up-regulated
Myc	up-regulated
Rgcc	up-regulated
Ndufaf4	up-regulated
Wdr77	up-regulated
Rxra	up-regulated
Fbln1	up-regulated
Cd6	up-regulated
Nfatc1	up-regulated
Cblb	up-regulated
Cd274	up-regulated
Spry1	up-regulated
F2r	up-regulated
Zap70	up-regulated
Nop2	up-regulated
Cnbp	up-regulated
Cd27	up-regulated
Rltpr	up-regulated
Bysl	up-regulated
Hmgn1	up-regulated
Polr3g	up-regulated
Fosl1	up-regulated
Clu	up-regulated
Itgb2	up-regulated
Prkch	up-regulated
Foxp1	up-regulated
Stat5a	up-regulated
Slc25a33	up-regulated
Cdca7	up-regulated
Rela	up-regulated
Fyn	up-regulated
Zfp36l1	up-regulated
Ptger4	up-regulated
Ptger2	up-regulated
Cdkn1a	up-regulated
Fgf13	up-regulated
Bcl6	up-regulated
Gpr183	up-regulated
Rsu1	up-regulated
Brk1	up-regulated
Mapk1	up-regulated
Lck	up-regulated
Gata3	up-regulated
Bcl11b	up-regulated
Traf5	up-regulated
Ppbp	up-regulated
Tiam1	up-regulated
Xrcc5	up-regulated
Mina	up-regulated
Prkca	up-regulated
Ptpn6	up-regulated
Bop1	up-regulated
Prdm4	up-regulated
Tnfsf9	up-regulated
Prdx3	up-regulated
Tnfsf4	up-regulated
Slfn2	up-regulated
Alox12	up-regulated
Marcksl1	up-regulated
Hmox1	up-regulated
Tnfrsf21	up-regulated
Egr1	up-regulated
Eef1e1	up-regulated
Kras	up-regulated
Gtpbp4	up-regulated
Ppp1r16b	up-regulated
Fgf2	up-regulated
Tnfrsf10b	up-regulated
Jak2	up-regulated
Adora2b	up-regulated
Csf1	up-regulated
Dixdc1	up-regulated
Lta	up-regulated
Ctps	up-regulated
Prkci	up-regulated
Cacul1	up-regulated
Tgfb1	up-regulated
Sphk1	up-regulated
Larp1	up-regulated
Ifng	up-regulated
Xdh	up-regulated
Rara	up-regulated
Thbs1	up-regulated
Ppp1r9b	up-regulated
Sla2	up-regulated
Tnfrsf1b	up-regulated
Ctnnb1	up-regulated
Hgf	up-regulated
Trim32	up-regulated
Rasa1	up-regulated
Ptk2b	up-regulated
Ddr1	up-regulated
F2rl1	up-regulated
Ing1	down-regulated
Brca1	down-regulated
Tgm2	down-regulated
Gsk3b	down-regulated
Tbrg1	down-regulated
Jag2	down-regulated
Mad1l1	down-regulated
Six5	down-regulated
Fzd7	down-regulated
Asph	down-regulated
Fto	down-regulated
Itga2	down-regulated
Shc1	down-regulated
H2-M3	down-regulated
Il5	down-regulated
Shmt2	down-regulated
Map2k5	down-regulated
Nkx6-1	down-regulated
Cdc6	down-regulated
Osm	down-regulated
Cnot6l	down-regulated
Yme1l1	down-regulated
Foxo1	down-regulated
Tsc22d1	down-regulated
Irs2	down-regulated
Mycn	down-regulated
Scin	down-regulated
Nasp	down-regulated
Flna	down-regulated
Kif14	down-regulated
Ascc3	down-regulated
Inhba	down-regulated
Ufl1	down-regulated
Sos1	down-regulated
Epha2	down-regulated
Ctsl	down-regulated
Ccl5	down-regulated
Grk5	down-regulated
Etv5	down-regulated
Ndel1	down-regulated
Cxcl10	down-regulated
Il2ra	down-regulated
Jtb	down-regulated
Pdpn	down-regulated
Pde1a	down-regulated
Rapgef2	down-regulated
Irf6	down-regulated
Gpnmb	down-regulated
Klf4	down-regulated
Arnt2	down-regulated
Ccr5	down-regulated
Cd24a	down-regulated
Egln3	down-regulated
Rptor	down-regulated
Inpp5d	down-regulated
Tnfrsf9	down-regulated
Odc1	down-regulated
Map3k5	down-regulated
Aspm	down-regulated
Ints1	down-regulated
Fn1	down-regulated
Cdh2	down-regulated
Kmt2c	down-regulated
Pcnt	down-regulated
Dnmt1	down-regulated
E2f8	down-regulated
Timp1	down-regulated
Cd4	down-regulated
Ar	down-regulated
Atad5	down-regulated
Npr3	down-regulated
Ccnb1	down-regulated
Sox5	down-regulated
Mre11a	down-regulated
Pds5b	down-regulated
Ncapg2	down-regulated
Tacc3	down-regulated
Pttg1	down-regulated
Pth	down-regulated
Poc1b	down-regulated
Cdc20	down-regulated
Mcm7	down-regulated
Kifap3	down-regulated
Mtbp	down-regulated
Uhrf1	down-regulated
Prc1	down-regulated
Icmt	down-regulated
Ncstn	down-regulated
Cth	down-regulated
Birc6	down-regulated
Ntrk3	down-regulated
Htr1b	down-regulated
Pola1	down-regulated
Col4a3bp	down-regulated
Golph3	down-regulated
Atf3	down-regulated
Rab5a	down-regulated
Picalm	down-regulated
Itch	down-regulated
Btbd10	down-regulated
Il13	down-regulated
Hif1a	down-regulated
Maged1	down-regulated
Itgav	down-regulated
Anxa7	down-regulated
Srrt	down-regulated
Pnp	down-regulated
Cdk5rap3	down-regulated
Bak1	down-regulated
Eif2ak2	down-regulated
Plac8	down-regulated
Map2k2	down-regulated
Entpd5	down-regulated
Mydgf	down-regulated
Ticam1	down-regulated
H2-T23	down-regulated
Grn	down-regulated
Scarb1	down-regulated
Men1	down-regulated
Trim24	down-regulated
Gcnt2	down-regulated
Vim	down-regulated
Mif	down-regulated
Ifitm3	down-regulated
Pml	down-regulated
Derl2	down-regulated
Por	down-regulated
Impdh1	down-regulated
Mvp	down-regulated
Skap2	down-regulated
Cdkn2a	down-regulated
Ift20	down-regulated
Selk	down-regulated
Calr	down-regulated
Nampt	down-regulated
Ctla4	down-regulated
Serpinf1	down-regulated
Ndrg1	down-regulated
Xbp1	down-regulated
Ido1	down-regulated
Lgals9	down-regulated
Creb3	down-regulated
Mapk14	down-regulated
Cd28	down-regulated
Cxcr4	down-regulated
H2-Ab1	down-regulated
Ccr2	down-regulated
Paxbp1	down-regulated
Mvd	down-regulated
B4galt7	down-regulated
Dhcr7	down-regulated
Irf2	down-regulated
Atf5	down-regulated
Rbm10	down-regulated
Sphk2	down-regulated
Ets1	down-regulated
Lama5	down-regulated
Tgfbr3	down-regulated
Anxa2	down-regulated
Abcc4	down-regulated
Srpk2	down-regulated
Hpse	down-regulated
Dock2	down-regulated
Sat1	down-regulated
Gins4	down-regulated
Racgap1	down-regulated
Cks1b	down-regulated
Shcbp1	down-regulated
Tnfrsf8	down-regulated
Cd47	down-regulated
Cdkn1b	down-regulated
