# Supplementary material for: Genome-wide analyses reveal the IRE1a-XBP1 pathway promotes T helper cell differentiation by resolving secretory stress and accelerating proliferation
Source: Genome Med. 2018 Oct 24;10:76. doi: 10.1186/s13073-018-0589-3 (PMC6199730; doi:10.1186/s13073-018-0589-3)
Supplement: Supplementary file 8 — Table S7. List of XBP1 direct target genes that regulate cell proliferation. (XLS 21 kb) [file 13073_2018_589_MOESM8_ESM.xls]

## Sheet: Fig7a-proliferationDEGenes-ChIP
Lef1
Sulf2
Ptk2b
St8sia1
F2rl1
Bid
Rara
Clec2i
Tnfrsf14
Il6ra
Nck1
Stat5b
Trp53inp1
Bax
Coro1a
Rps6ka1
Jund
Adk
Zc3h12d
Spn
Csk
Pin1
Phb
Wdr12
Lims1
Cd1d1
Ndfip1
Prkar1a
Il24
Id2
Il10
Sla
Bcl2l1
Calcrl
Slamf1
Btla
Fasl
Tacc2
Ptprj
Pdcd1lg2
Wisp1
Ptpn22
Gnl3
Ppp1r16b
Sh2d2a
Camk2d
Il4
Tnf
Havcr2
Egr3
Peli1
Cd9
Kdm2b
Lck
Cblb
Traf5
Bcl11b
Tiam1
Gata3
Tgfb1
Bysl
Polr3g
Tnfsf4
Slfn2
Jak2
Lta
Csf1
Hmox1
Cd274
Cacul1
Cnbp
Myc
Rassf5
Cd27
Ptger2
Egr1
Foxp1
Prkch
Itgb2
Xrcc5
Bcl6
Rsu1
Mapk1
Slc25a33
Rasa1
Cdkn1a
Gsk3b
Ncstn
Cth
Osm
Hif1a
Il13
Mre11a
Inhba
Ufl1
Ascc3
Il2ra
Sox5
Foxo1
Tsc22d1
Tgm2
Etv5
Ndel1
Sos1
Odc1
Tnfrsf9
Atf3
Golph3
Itgav
Rab5a
Picalm
Birc6
Pcnt
Inpp5d
Map3k5
Gins4
Cd28
Mapk14
Cd47
Tnfrsf8
Ccr2
Paxbp1
Dhcr7
Irf2
Cxcr4
Rapgef2
Anxa2
Grn
Rbm10
Ets1
Tgfbr3
Mvp
Skap2
Impdh1
Arnt2
Cd24a
Klf4
Ccr5
Calr
H2?M3
Shc1
Srrt
Plac8
Ticam1
Mad1l1
Six5
Fto
Itga2
Mydgf
Pth
Map2k5
Dock2
Cdc20
Ing1
Cdc6
Tbrg1
Ctla4
Xbp1
Ndrg1
Pdpn
Ccl5
Ifitm3
Pml
Trim24
Anxa7
Cdk5rap3
Vim
Mif
