# Supplementary material for: Genome-wide analyses reveal the IRE1a-XBP1 pathway promotes T helper cell differentiation by resolving secretory stress and accelerating proliferation
Source: Genome Med. 2018 Oct 24;10:76. doi: 10.1186/s13073-018-0589-3 (PMC6199730; doi:10.1186/s13073-018-0589-3)
Supplement: Supplementary file 10 — Table S9. List of XBP1 direct target genes that regulate cell cycle. (XLS 17 kb) [file 13073_2018_589_MOESM10_ESM.xls]

## Sheet: Fig8a-cellcycleDEGenes-ChIPmatc
Ivns1abp
Myc
Slmo2
Cdkn1a
Zranb2
Foxp1
Dnajc3
Hif1a
Xbp1
Cdk5rap3
Plin3
Tgm2
Dnajb9
Mcm2
Tsc22d1
Cdc6
Ung
Xpr1
Gmnn
Itga3
Fkbp5
Srsf5
Cdca5
Rrm1
Golga2
Rrm2
Fos
Ubr5
Carhsp1
Fam105a
Prkar1a
Agfg1
Stat5b
Tubb4b
Gabpb1
Adgre5
Wisp1
Ubl3
Nfkb1
Stk17b
Arhgdib
Arhgap11a
Top2a
Kif2c
4930427A07Rik
Spdl1
Bub3
Atf4
Ndc80
Odf2
Gas2l3
Aurkb
Stil
Cenpl
Stag1
Cdc27
Cdc20
Tuba1a
Espl1
